# Supplementary material for: Brain Region Differences in α1- and α5-Subunit-Containing GABAA Receptor Proteomes Revealed with Affinity Purification and Blue Native PAGE Proteomics
Source: Cells. 2023 Dec 20;13(1):14. doi: 10.3390/cells13010014 (PMC10778189; doi:10.3390/cells13010014)
Supplement: Supplementary file 1 [file cells-13-00014-s001.zip]

Archive with 4 entries (4 files):
- Data S1_Protein and peptides information from IP_batch 1.tsv
- Data S2_Protein and peptides information from IP_batch 2.tsv
- Table S1 Anti-GABAAR α5 subunit IPs on mouse hippocampus and olfactory bulb.xlsx
- Table S2 overview of all IPs_only GABAAR and AMPAR selected.xlsx
