# Supplementary material for: Brain Region Differences in α1- and α5-Subunit-Containing GABAA Receptor Proteomes Revealed with Affinity Purification and Blue Native PAGE Proteomics
Source: Cells. 2023 Dec 20;13(1):14. doi: 10.3390/cells13010014 (PMC10778189; doi:10.3390/cells13010014)
Supplement: Supplementary file 1 [file cells-13-00014-s001.zip › Data S1_Protein and peptides information from IP_batch 1.tsv]

Protein.Group	Protein.Ids	Protein.Names	Genes	First.Protein.Description	Proteotypic	Stripped.Sequence	Modified.Sequence	Precursor.Charge	Precursor.Id	C:\Users\MCN Proteomics\Desktop\2023_Miao_HipOlf_GABAA_IP_DIA\2023_07_second set\20230724_miao_spd30_DIA_HcOlfIP_A1_Alfa1_Hc_S2-A1_1_10221.d	C:\Users\MCN Proteomics\Desktop\2023_Miao_HipOlf_GABAA_IP_DIA\2023_07_second set\20230724_miao_spd30_DIA_HcOlfIP_A2_Alfa1_Hc_S2-A2_1_10222.d	C:\Users\MCN Proteomics\Desktop\2023_Miao_HipOlf_GABAA_IP_DIA\2023_07_second set\20230724_miao_spd30_DIA_HcOlfIP_A3_Alfa1_Hc_S2-A3_1_10223.d	C:\Users\MCN Proteomics\Desktop\2023_Miao_HipOlf_GABAA_IP_DIA\2023_07_second set\20230724_miao_spd30_DIA_HcOlfIP_A4_Alfa1_Olf_S2-A4_1_10224.d	C:\Users\MCN Proteomics\Desktop\2023_Miao_HipOlf_GABAA_IP_DIA\2023_07_second set\20230724_miao_spd30_DIA_HcOlfIP_A5_Alfa1_Olf_S2-A5_1_10225.d	C:\Users\MCN Proteomics\Desktop\2023_Miao_HipOlf_GABAA_IP_DIA\2023_07_second set\20230724_miao_spd30_DIA_HcOlfIP_A6_Alfa1_Olf_S2-A6_1_10226.d	C:\Users\MCN Proteomics\Desktop\2023_Miao_HipOlf_GABAA_IP_DIA\2023_07_second set\20230724_miao_spd30_DIA_HcOlfIP_A7_Gria_Hc_S2-A7_1_10227.d	C:\Users\MCN Proteomics\Desktop\2023_Miao_HipOlf_GABAA_IP_DIA\2023_07_second set\20230724_miao_spd30_DIA_HcOlfIP_A8_Gria_Hc_S2-A8_1_10228.d	C:\Users\MCN Proteomics\Desktop\2023_Miao_HipOlf_GABAA_IP_DIA\2023_07_second set\20230724_miao_spd30_DIA_HcOlfIP_A9_Gria_Hc_S2-A9_1_10229.d	C:\Users\MCN Proteomics\Desktop\2023_Miao_HipOlf_GABAA_IP_DIA\2023_07_second set\20230724_miao_spd30_DIA_HcOlfIP_A10_Alfa5_Hc_S2-A10_1_10230.d	C:\Users\MCN Proteomics\Desktop\2023_Miao_HipOlf_GABAA_IP_DIA\2023_07_second set\20230724_miao_spd30_DIA_HcOlfIP_A11_Alfa5_Hc_S2-A11_1_10231.d	C:\Users\MCN Proteomics\Desktop\2023_Miao_HipOlf_GABAA_IP_DIA\2023_07_second set\20230724_miao_spd30_DIA_HcOlfIP_A12_Alfa5_Hc_S2-A12_1_10232.d	C:\Users\MCN Proteomics\Desktop\2023_Miao_HipOlf_GABAA_IP_DIA\2023_07_second set\20230724_miao_spd30_DIA_HcOlfIP_B1_Alfa5_Olf_S2-B1_1_10233.d	C:\Users\MCN Proteomics\Desktop\2023_Miao_HipOlf_GABAA_IP_DIA\2023_07_second set\20230724_miao_spd30_DIA_HcOlfIP_B2_Alfa5_Olf_S2-B2_1_10234.d	C:\Users\MCN Proteomics\Desktop\2023_Miao_HipOlf_GABAA_IP_DIA\2023_07_second set\20230724_miao_spd30_DIA_HcOlfIP_B3_Alfa5_Olf_S2-B3_1_10235.d	C:\Users\MCN Proteomics\Desktop\2023_Miao_HipOlf_GABAA_IP_DIA\2023_07_second set\20230724_miao_spd30_DIA_HcOlfIP_B4_Gria_Olf_S2-B4_1_10236.d	C:\Users\MCN Proteomics\Desktop\2023_Miao_HipOlf_GABAA_IP_DIA\2023_07_second set\20230724_miao_spd30_DIA_HcOlfIP_B5_Gria_Olf_S2-B5_1_10237.d	C:\Users\MCN Proteomics\Desktop\2023_Miao_HipOlf_GABAA_IP_DIA\2023_07_second set\20230724_miao_spd30_DIA_HcOlfIP_B6_Gria_Olf_S2-B6_1_10238.d	C:\Users\MCN Proteomics\Desktop\2023_Miao_HipOlf_GABAA_IP_DIA\2023_07_second set\20230724_miao_spd30_DIA_HcOlfIP_B7_Nlgn2_Hc_S2-B7_1_10239.d	C:\Users\MCN Proteomics\Desktop\2023_Miao_HipOlf_GABAA_IP_DIA\2023_07_second set\20230724_miao_spd30_DIA_HcOlfIP_B8_Nlgn2_Hc_S2-B8_1_10240.d	C:\Users\MCN Proteomics\Desktop\2023_Miao_HipOlf_GABAA_IP_DIA\2023_07_second set\20230724_miao_spd30_DIA_HcOlfIP_B9_Nlgn2_Hc_S2-B9_1_10241.d	C:\Users\MCN Proteomics\Desktop\2023_Miao_HipOlf_GABAA_IP_DIA\2023_07_second set\20230724_miao_spd30_DIA_HcOlfIP_B10_Nlgn2_Olf_S2-B10_1_10242.d	C:\Users\MCN Proteomics\Desktop\2023_Miao_HipOlf_GABAA_IP_DIA\2023_07_second set\20230724_miao_spd30_DIA_HcOlfIP_B11_Nlgn2_Olf_S2-B11_1_10243.d	C:\Users\MCN Proteomics\Desktop\2023_Miao_HipOlf_GABAA_IP_DIA\2023_07_second set\20230724_miao_spd30_DIA_HcOlfIP_B12_Nlgn2_Olf_S2-B12_1_10244.d
Q3UGC7	Q3UGC7	EI3JA_MOUSE	Eif3j1	Eukaryotic translation initiation factor 3 subunit J-A	1	AAAAAAAAAAGDSDSWDADTFSMEDPVRK	(UniMod:1)AAAAAAAAAAGDSDSWDADTFSM(UniMod:35)EDPVRK	3	(UniMod:1)AAAAAAAAAAGDSDSWDADTFSM(UniMod:35)EDPVRK3	1598.22	1770.36				1605.2						1414.37					1699.94		1307.32			1670.24
Q91YE6	Q91YE6	IPO9_MOUSE	Ipo9	Importin-9	1	AAAAAAGAASGLPGPVAQGLK	(UniMod:1)AAAAAAGAASGLPGPVAQGLK	2	(UniMod:1)AAAAAAGAASGLPGPVAQGLK2	2164.18	1769.35	5701.18	1864.52	2375.93			1545.91			1618.53	2464.02		1494.34	1600.93	1714.63			1731.52		2527	2057.26		2717.12
P63085	P63085	MK01_MOUSE	Mapk1	Mitogen-activated protein kinase 1	1	AAAAAAGPEMVR	(UniMod:1)AAAAAAGPEMVR	2	(UniMod:1)AAAAAAGPEMVR2	966.359					2344.89	2262.16	6433.58	2339.24			2246.98	2892.96	3422.02		2066.46								1451.28
P63085	P63085	MK01_MOUSE	Mapk1	Mitogen-activated protein kinase 1	1	AAAAAAGPEMVR	(UniMod:1)AAAAAAGPEM(UniMod:35)VR	2	(UniMod:1)AAAAAAGPEM(UniMod:35)VR2	29419.8	30634.5	18358.8	33879.3	24651.3	29705.8	50005.7	42355.8	39817.6	26182.9	25598.5	23603.9	31763.1	17109	22762.7	27670.1	26323.6	29854.2	25379.3	20956.9	23165.8	29703.8	23893.5	30313.7
Q63844	Q63844	MK03_MOUSE	Mapk3	Mitogen-activated protein kinase 3	1	AAAAAAPGGGGGEPR	(UniMod:1)AAAAAAPGGGGGEPR	2	(UniMod:1)AAAAAAPGGGGGEPR2				6255.87			7606.08	4808.01	5689.87	2439.64		2831.84	3416.79	2703.24			3426.62					3646.35	2323.54
Q8CH72	Q8CH72	TRI32_MOUSE	Trim32	E3 ubiquitin-protein ligase TRIM32	1	AAAAAASHLNLDALR	(UniMod:1)AAAAAASHLNLDALR	2	(UniMod:1)AAAAAASHLNLDALR2			417.16	323.917					1429.29					946.227								354.452		943.223
Q9CX34	Q9CX34	SGT1_MOUSE	Sugt1	Protein SGT1 homolog	1	AAAAAGPASSQR	(UniMod:1)AAAAAGPASSQR	2	(UniMod:1)AAAAAGPASSQR2	1527.28	2117.32																				4667.29
Q3UVL4	Q3UVL4	VPS51_MOUSE	Vps51	Vacuolar protein sorting-associated protein 51 homolog	1	AAAAAVGPGLGSGPGDSPEGPEADAPERR	(UniMod:1)AAAAAVGPGLGSGPGDSPEGPEADAPERR	3	(UniMod:1)AAAAAVGPGLGSGPGDSPEGPEADAPERR3		514.709	851.461
P42567	P42567	EPS15_MOUSE	Eps15	Epidermal growth factor receptor substrate 15	1	AAAAQLSLTQLSSGNPVYEK	(UniMod:1)AAAAQLSLTQLSSGNPVYEK	2	(UniMod:1)AAAAQLSLTQLSSGNPVYEK2	869.52	598.134														963.014	803.854
O35226	O35226	PSMD4_MOUSE	Psmd4	26S proteasome non-ATPase regulatory subunit 4	1	AAAASAAEAGIATPGTEDSDDALLK	AAAASAAEAGIATPGTEDSDDALLK	2	AAAASAAEAGIATPGTEDSDDALLK2	469.642		462.345									457.512
Q80X85	Q80X85	RT07_MOUSE	Mrps7	28S ribosomal protein S7, mitochondrial	1	AAAATETSSVFADPVISK	AAAATETSSVFADPVISK	2	AAAATETSSVFADPVISK2	1387.78	1355.09	1244	1855.18	1677.08	1664.94							1354.3	1853.28	998.673	10544.6	9067.94	9209.79					1247.76	1721.94
Q8BG32	Q8BG32	PSD11_MOUSE	Psmd11	26S proteasome non-ATPase regulatory subunit 11	1	AAAAVVEFQR	(UniMod:1)AAAAVVEFQR	2	(UniMod:1)AAAAVVEFQR2	11010.3	9518.84	12275.1	4604.96	10696.8	10428.4	10483.9	11425.2	8585.6	6228.83	12138.2	11649.6	12285.7	12888.3	16085.8	13399.5	10038.6	11955.3	11134.8	10311.5	11713.4	17511.1	18404.9	20378.3
Q9DB43	Q9DB43	ZFPL1_MOUSE	Zfpl1	Zinc finger protein-like 1	1	AAADSDPNLDPLMNPHIR	AAADSDPNLDPLM(UniMod:35)NPHIR	3	AAADSDPNLDPLM(UniMod:35)NPHIR3				447.308							1144.04		1154.7
Q3UWL8	Q3UWL8	Q3UWL8_MOUSE	Pfdn4	Prefoldin subunit 4	1	AAAEDVNVTFEDQQK	AAAEDVNVTFEDQQK	2	AAAEDVNVTFEDQQK2	1097.61	765.761	809.464			1433.13	981.207		934.628		1008.87	1454.01					1512.85	994.773	1001.06	930.809	691.606	1234.96	1043.99	706.409
Q9R1T4	Q9R1T4	SEPT6_MOUSE	Septin6	Septin-6	1	AAAELLQSQGSQAGGSQTLK	AAAELLQSQGSQAGGSQTLK	2	AAAELLQSQGSQAGGSQTLK2	904.557	1675.57	777.425	789.306	426.172	645.104	1984.37	2101.64	1743.25	2620	2143.37	2315.94	1030.92				873.043	895.413	1657.42	1726.25	1574.85	554.599		956.338
Q9R1T4	Q9R1T4	SEPT6_MOUSE	Septin6	Septin-6	1	AAAELLQSQGSQAGGSQTLKR	AAAELLQSQGSQAGGSQTLKR	3	AAAELLQSQGSQAGGSQTLKR3	1684.89	2339.66	1238.71				2130.85	2207.46	2050.64		9010.7	6564.48			4268.5	905.215	1446.44	1530.76	2821.25	2286.46	2967.78	2036.38		1322.89
Q9ESJ4	Q9ESJ4	SPN90_MOUSE	Nckipsd	NCK-interacting protein with SH3 domain	1	AAAETVVPR	AAAETVVPR	2	AAAETVVPR2	1890.12	2299.08	2095.25				2884.11	3908.43	2643.26	3257.35	2235.68	2111.09							1947.4	2719.49	1572.01
P97807	P97807	FUMH_MOUSE	Fh	Fumarate hydratase, mitochondrial	1	AAAEVNQEYGLDPK	AAAEVNQEYGLDPK	2	AAAEVNQEYGLDPK2	1039.34	1953.99					1206.91		940.396	1069.59	1388.7	1004.93	1173.12	1510.89	1145.33		1085	715.582	1078.31		817.881	4412.08	1495.99	1170.35
Q9CZW5	Q9CZW5	TOM70_MOUSE	Tomm70	Mitochondrial import receptor subunit TOM70	1	AAAFEQLQK	AAAFEQLQK	2	AAAFEQLQK2	7052.83	6148.66	6176	5858.87	7069.37	8428.07	7173.15	6923.26	7574.53	3554.67	5636.09	6105.31	5478.56	5421.24		8176.63	6490.63	6095.27	6074.29	5775.84	7434.06	6805.45	6669.51	7912.92
P35282	P35282	RAB21_MOUSE	Rab21	Ras-related protein Rab-21	1	AAAGGGAAAAAGR	(UniMod:1)AAAGGGAAAAAGR	2	(UniMod:1)AAAGGGAAAAAGR2	2442.29	1939.93	1033.95	2686.33	2939.81	3849.4	3726.29	3404.75	3189.41	3660.51	3481.68	3480.88	4014.23	3771.98	4642.12	3783.51	3756.49	3606.35	2910.56	2381.25	3141.65	7166.05	2806.41	4009.7
Q9QYX7	Q9QYX7	PCLO_MOUSE	Pclo	Protein piccolo	1	AAAGPLPPISADTR	AAAGPLPPISADTR	2	AAAGPLPPISADTR2	1446.51
Q9QUR8	Q9QUR8	SEM7A_MOUSE	Sema7a	Semaphorin-7A	1	AAAIQAISLDADR	AAAIQAISLDADR	2	AAAIQAISLDADR2	1776.13			15695	14261.4	21599.4							20323.8	22739.1	17963	19061.2	17386	16801.2				9698.55	23921.7	15708.2
Q9QUR8	Q9QUR8	SEM7A_MOUSE	Sema7a	Semaphorin-7A	1	AAAIQAISLDADRR	AAAIQAISLDADRR	3	AAAIQAISLDADRR3				2920.66	1724.73								2532.46		1779.24		2486.76
Q60864	Q60864	STIP1_MOUSE	Stip1	Stress-induced-phosphoprotein 1	1	AAALEFLNR	AAALEFLNR	2	AAALEFLNR2	894.514			898.804	1457.08					1641.36		2200.17					1588.86			1999.77	2342.1
Q60864	Q60864	STIP1_MOUSE	Stip1	Stress-induced-phosphoprotein 1	1	AAALEFLNRFEEAK	AAALEFLNRFEEAK	3	AAALEFLNRFEEAK3	1820.79	2889.86	1188.15	859.548			1091.41		877.452		1479.34	1365.76	1096.37				1589.51					1841.29
G5E8K5	G5E8K5	ANK3_MOUSE	Ank3	Ankyrin-3	1	AAALLLQNDTNADVESK	AAALLLQNDTNADVESK	2	AAALLLQNDTNADVESK2	629.716	804.935	1379.4	740.115	479.856	503.512	812.664		663.138							578.649		630.391	563.742	1168.09	514.472			450.637
O08788	O08788	DCTN1_MOUSE	Dctn1	Dynactin subunit 1	1	AAALRAEITDAEGLGLK	AAALRAEITDAEGLGLK	3	AAALRAEITDAEGLGLK3																1221.25	2094.21
P52795	P52795	EFNB1_MOUSE	Efnb1	Ephrin-B1	1	AAALSLSTLASPK	AAALSLSTLASPK	2	AAALSLSTLASPK2						1313.44	1188.69
P30999	P30999	CTND1_MOUSE	Ctnnd1	Catenin delta-1	1	AAALVLQTIWGYK	AAALVLQTIWGYK	2	AAALVLQTIWGYK2			751.488	760.942
Q9CRB9	Q9CRB9	MIC19_MOUSE	Chchd3	MICOS complex subunit Mic19	1	AAANEQLTR	AAANEQLTR	2	AAANEQLTR2	3610.12	2072	4321.08	2715.78	1682.49	2385.61	2432.61	2807.21	2449.48	2092.09	1611.11	3275.53	2157.32	2732.67	3621.26	2651.64	1824.96	3359.75	1968.04	3481.49	3642.24	2338.01	3533.44	3557.57
Q8K0U4	Q8K0U4	HS12A_MOUSE	Hspa12a	Heat shock 70 kDa protein 12A	1	AAAPDRTNPLNITLPFSFIDYYK	AAAPDRTNPLNITLPFSFIDYYK	3	AAAPDRTNPLNITLPFSFIDYYK3		612.719	399.708				960.611
Q8C1B7	Q8C1B7	SEP11_MOUSE	Septin11	Septin-11	1	AAAQLLQSQAQQSGAQQTK	AAAQLLQSQAQQSGAQQTK	2	AAAQLLQSQAQQSGAQQTK2	1025.95	1098.52	407.807	648.299	563.073		843.874	760.611	1286.55	1144.54	1286.36	749.759	826.4	557.339	947.888	1309.78	1020.31	956.109	1617.63			985.512	798.279	817.507
Q8C1B7	Q8C1B7	SEP11_MOUSE	Septin11	Septin-11	1	AAAQLLQSQAQQSGAQQTK	AAAQLLQSQAQQSGAQQTK	3	AAAQLLQSQAQQSGAQQTK3		702.811	850.731			965.971	1342.14		1211.04			1448.51			1376.18			1084.26		774.819
Q8C1B7	Q8C1B7	SEP11_MOUSE	Septin11	Septin-11	1	AAAQLLQSQAQQSGAQQTKK	AAAQLLQSQAQQSGAQQTKK	3	AAAQLLQSQAQQSGAQQTKK3																			693.209
Q68FH0	Q68FH0	PKP4_MOUSE	Pkp4	Plakophilin-4	1	AAAQVLNTLWQYR	AAAQVLNTLWQYR	2	AAAQVLNTLWQYR2		908.447	1241.19
Q8BMG7	Q8BMG7	RBGPR_MOUSE	Rab3gap2	Rab3 GTPase-activating protein non-catalytic subunit	1	AAASGNENIQPPPLAYK	AAASGNENIQPPPLAYK	2	AAASGNENIQPPPLAYK2	965.949		2123.1						866.015
Q91VK4	Q91VK4	ITM2C_MOUSE	Itm2c	Integral membrane protein 2C	1	AAASGPASASAPAAEILLTPAR	AAASGPASASAPAAEILLTPAR	2	AAASGPASASAPAAEILLTPAR2		266.286	603.698	613.436	795.206												952.328
Q80VC9	Q80VC9	CAMP3_MOUSE	Camsap3	Calmodulin-regulated spectrin-associated protein 3	1	AAASLAWVLR	AAASLAWVLR	2	AAASLAWVLR2	557.004		1144.16
P35486	P35486	ODPA_MOUSE	Pdha1	Pyruvate dehydrogenase E1 component subunit alpha, somatic form, mitochondrial	1	AAASTDYYK	AAASTDYYK	2	AAASTDYYK2	4145.47	3757.87	2933.46		2887.7	2058.06	4365.51	3011.51	3355.04	2581.35	2737.86	2984.39	2140.55	1807.92	3144.55	2078.92	3322.01	3531.68	3975.63	3761.72	3267.89	4102.84	2454.99	2402.69
P35486	P35486	ODPA_MOUSE	Pdha1	Pyruvate dehydrogenase E1 component subunit alpha, somatic form, mitochondrial	1	AAASTDYYKR	AAASTDYYKR	2	AAASTDYYKR2	792.692	727.438	387.738	289.806			613.318	494.25	750.993		474.647	769.615	583.62	292.7	911.047	833.943	748.975			327.818	694.707	719.7	292.843	347.083
P35486	P35486	ODPA_MOUSE	Pdha1	Pyruvate dehydrogenase E1 component subunit alpha, somatic form, mitochondrial	1	AAASTDYYKR	AAASTDYYKR	3	AAASTDYYKR3	980.466	724.8	535.642				656.23				1065.15								835.302
P04919	P04919	B3AT_MOUSE	Slc4a1	Band 3 anion transport protein	1	AAATLMTER	AAATLM(UniMod:35)TER	2	AAATLM(UniMod:35)TER2				1365.9
Q3UHL1	Q3UHL1	CAMKV_MOUSE	Camkv	CaM kinase-like vesicle-associated protein	1	AAATPEPAVAQPDSTALEGATGQAPPSSK	AAATPEPAVAQPDSTALEGATGQAPPSSK	3	AAATPEPAVAQPDSTALEGATGQAPPSSK3	5797.58	5521.82	3502.94	2295.66	3335.57	4370.96						2340.29
P28667	P28667	MRP_MOUSE	Marcksl1	MARCKS-related protein	1	AAATPESQEPQAK	AAATPESQEPQAK	2	AAATPESQEPQAK2	576.01	712.338	498.577	565.887	665.64		629.823		599.218				1610.66	1568.05	620.94	1346.16	1658.1	855.018	1127.99			2010.89	2116.45
Q6PAJ1	Q6PAJ1	BCR_MOUSE	Bcr	Breakpoint cluster region protein	1	AAATTSQPVLTSQQIETIFFK	AAATTSQPVLTSQQIETIFFK	3	AAATTSQPVLTSQQIETIFFK3			577.213
Q8VE19	Q8VE19	MIO_MOUSE	Mios	GATOR complex protein MIOS	1	AAAVALFNLDIR	AAAVALFNLDIR	2	AAAVALFNLDIR2																							963.071	1077.64
Q80UJ7	Q80UJ7	RB3GP_MOUSE	Rab3gap1	Rab3 GTPase-activating protein catalytic subunit	1	AAAVALPEEELKK	AAAVALPEEELKK	2	AAAVALPEEELKK2		356.412	1212.2
Q80UJ7	Q80UJ7	RB3GP_MOUSE	Rab3gap1	Rab3 GTPase-activating protein catalytic subunit	1	AAAVALPEEELKK	AAAVALPEEELKK	3	AAAVALPEEELKK3			830.575		644.833
Q6PHS6	Q6PHS6	SNX13_MOUSE	Snx13	Sorting nexin-13	1	AAAVGIYEQYLSEK	AAAVGIYEQYLSEK	2	AAAVGIYEQYLSEK2			685.122
Q91VA7	Q91VA7	Q91VA7_MOUSE	Idh3b	Isocitrate dehydrogenase [NAD] subunit, mitochondrial	1	AAAVPVEFK	AAAVPVEFK	2	AAAVPVEFK2	7434.32	1548.3	10312.2	6285.2	19092.6	11343	10906	14195.1	13239.1	11445.8	8542.29	10410.4	5988.84	10272.1	10116.4	9832.45	6846.57	9162.53	12578.5	10229.6	11558.2	10859.5	10878.1	11583
Q91VA7	Q91VA7	Q91VA7_MOUSE	Idh3b	Isocitrate dehydrogenase [NAD] subunit, mitochondrial	1	AAAVPVEFKEHHLSEVQNMASEEK	AAAVPVEFKEHHLSEVQNM(UniMod:35)ASEEK	3	AAAVPVEFKEHHLSEVQNM(UniMod:35)ASEEK3			1826.08
A2APV2	A2APV2;Q6ZPF4	FMNL2_MOUSE	Fmnl2	Formin-like protein 2	0	AAAVSLENVLLDVK	AAAVSLENVLLDVK	2	AAAVSLENVLLDVK2	1493.51	1403.82	1079.09	4836.16	3432.51	4874.61										1630.59	1739.65						897.812	1306.85
Q8VCX5	Q8VCX5	MICU1_MOUSE	Micu1	Calcium uptake protein 1, mitochondrial	1	AADAAAEPYPEDK	AADAAAEPYPEDK	2	AADAAAEPYPEDK2	904.226	991.228	751.56	1154.03	973.078	1918.73							1233.41					718.785						1074.91
P21107	P21107	TPM3_MOUSE	Tpm3	Tropomyosin alpha-3 chain	1	AADAEAEVASLNR	AADAEAEVASLNR	2	AADAEAEVASLNR2							2460.75		1668.67	3205.89		3706.02	2622.66	2910.94			2735.7		3475.93	2548.35	2501.95	3645.74	3358.71
P21107	P21107	TPM3_MOUSE	Tpm3	Tropomyosin alpha-3 chain	1	AADAEAEVASLNRR	AADAEAEVASLNRR	3	AADAEAEVASLNRR3																			2766.69
Q9WVE8	Q9WVE8	PACN2_MOUSE	Pacsin2	Protein kinase C and casein kinase substrate in neurons protein 2	1	AADAVEDLR	AADAVEDLR	2	AADAVEDLR2												2116.83	4796.97		4454.15	4544.56	3725.53	3332.43	3858.2			5685.95	3855.7	3433.92
Q9ERK4	Q9ERK4	XPO2_MOUSE	Cse1l	Exportin-2	1	AADEEAFEDNSEEYIRR	AADEEAFEDNSEEYIRR	3	AADEEAFEDNSEEYIRR3	2945.21	3568.49	8320.39	4739.9	5835.45	2580.84	2590.61	2575.44	2980.31	2016.53	4155.84	2521.61	2597.13	3535.03	3826.92	2064.63	2763.38	1927.37	2400.04	2527.14	4297.77	3047.34	2217.54	2949.18
Q5U3K5	Q5U3K5	RABL6_MOUSE	Rabl6	Rab-like protein 6	1	AADELEAFLGGGAPGSR	AADELEAFLGGGAPGSR	2	AADELEAFLGGGAPGSR2								4222.3	3742.86	2673.32	2643.8	2572.6						4433.66	3547.45	2428.02	1873.95	1697.14	1889.96	2435.14
Q80TZ3	Q80TZ3	AUXI_MOUSE	Dnajc6	Putative tyrosine-protein phosphatase auxilin	1	AADFEDLLSSQGFNAHK	AADFEDLLSSQGFNAHK	3	AADFEDLLSSQGFNAHK3		499.721
Q80TZ3	Q80TZ3	AUXI_MOUSE	Dnajc6	Putative tyrosine-protein phosphatase auxilin	1	AADFEDLLSSQGFNAHKDK	AADFEDLLSSQGFNAHKDK	3	AADFEDLLSSQGFNAHKDK3	1145.91	1584.42	1091.34	1391.89			1245.56
Q80TZ3	Q80TZ3	AUXI_MOUSE	Dnajc6	Putative tyrosine-protein phosphatase auxilin	1	AADFEDLLSSQGFNAHKDK	AADFEDLLSSQGFNAHKDK	4	AADFEDLLSSQGFNAHKDK4	711.53	1704.7	651.671	1127.53			781.653		739.298				339.955		1348.47
Q60931	Q60931	VDAC3_MOUSE	Vdac3	Voltage-dependent anion-selective channel protein 3	1	AADFQLHTHVNDGTEFGGSIYQK	AADFQLHTHVNDGTEFGGSIYQK	3	AADFQLHTHVNDGTEFGGSIYQK3				428.603
Q60931	Q60931	VDAC3_MOUSE	Vdac3	Voltage-dependent anion-selective channel protein 3	1	AADFQLHTHVNDGTEFGGSIYQK	AADFQLHTHVNDGTEFGGSIYQK	4	AADFQLHTHVNDGTEFGGSIYQK4	1777.55	1122.71	1183.03	1666.12	1666.39	2003.15	1936.25		2205.93	1913.9	836.743	1305.04	1325.95	1311.8	1072.08	1504.77	1973.02	1952.16	1042.56			1304.74	1474.92	1114.23
Q6ZQ38	Q6ZQ38	CAND1_MOUSE	Cand1	Cullin-associated NEDD8-dissociated protein 1	1	AADIDQEVKER	AADIDQEVKER	2	AADIDQEVKER2	256.898	578.459	910.993				639.706					436.56		346.574		546.72						839.012	747.064	666.007
Q6ZQ38	Q6ZQ38	CAND1_MOUSE	Cand1	Cullin-associated NEDD8-dissociated protein 1	1	AADIDQEVKER	AADIDQEVKER	3	AADIDQEVKER3	1373.85	1644.14	1905.33	1109.55	2043.33	1723.39	1612.4	1559.61			1623.78	1415.99				1890.37	1532.48	1063.27	1721.63	2295.21	1432.11	2395.4	1157.2	1920.45
Q9DAK9	Q9DAK9	PHP14_MOUSE	Phpt1	14 kDa phosphohistidine phosphatase	1	AADLGQIPDVDIDSDGVFK	(UniMod:1)AADLGQIPDVDIDSDGVFK	2	(UniMod:1)AADLGQIPDVDIDSDGVFK2														2806.25			2821.21		1996.07			3101.89
O54781	O54781	SRPK2_MOUSE	Srpk2	SRSF protein kinase 2	1	AADLLVNPLDPR	AADLLVNPLDPR	2	AADLLVNPLDPR2	3759.66	3713.6	2725.82	5834.5	6544.52	8744.82	1949.71							3958.75	3162.42	3927.54		3332.29				2973.59	3623.63	3429.15
Q9QYB8	Q9QYB8	ADDB_MOUSE	Add2	Beta-adducin	1	AADLRQDFNLMEQK	AADLRQDFNLMEQK	3	AADLRQDFNLMEQK3			706.9
Q9QYB8	Q9QYB8	ADDB_MOUSE	Add2	Beta-adducin	1	AADLRQDFNLMEQK	AADLRQDFNLM(UniMod:35)EQK	3	AADLRQDFNLM(UniMod:35)EQK3	1777.84	1017.31	1094.4		1162.58		1764.13		1314.29		2710.12				634.528					1377.2	948.486	1360.18
P62960	P62960	YBOX1_MOUSE	Ybx1	Y-box-binding protein 1	1	AADPPAENSSAPEAEQGGAE	AADPPAENSSAPEAEQGGAE	2	AADPPAENSSAPEAEQGGAE2	837.98	940.034	621.591	2925.68	2958.04	3930.86										2205.88	1717.93					1246.82	1053.12
P70236	P70236	MP2K6_MOUSE	Map2k6	Dual specificity mitogen-activated protein kinase kinase 6	1	AADVASFVK	AADVASFVK	2	AADVASFVK2	2135.79	1115.77
Q9WTX2	Q9WTX2	PRKRA_MOUSE	Prkra	Interferon-inducible double-stranded RNA-dependent protein kinase activator A	1	AAEAAINILK	AAEAAINILK	2	AAEAAINILK2	780.875			4388.2	4180.55	4138.96							1973.48	1183.56	2189.64	2440.83	1906.63	2172.77				1357.4	1911.9	2327.93
P14873	P14873	MAP1B_MOUSE	Map1b	Microtubule-associated protein 1B	1	AAEAGVTEEQYGYLGTSAK	AAEAGVTEEQYGYLGTSAK	2	AAEAGVTEEQYGYLGTSAK2	711.13	833.566	852.332	2054.8	1237.01	2122.7	1158.76	1334.02	533.5	929.622	791.847	1063.41	898.304	1219.36	1191.59	1780.04	1339.35	1240.99	1615.25	980.212	789.054	1572.87	1991.51	2112.36
P28660	P28660	NCKP1_MOUSE	Nckap1	Nck-associated protein 1	1	AAEDLFVNIR	AAEDLFVNIR	2	AAEDLFVNIR2	11022.5	11153.1	6845.82		4965.37	5309.49	10890.1	11201.4	11559.7	5760.21	10079.2	7913.7	3863.79	3601.32	4052.07	4770.3	6088.24	5280.03	8505.66	8881.98	8011.43	3516.83	4409.53	4128.88
Q3UHJ0	Q3UHJ0	AAK1_MOUSE	Aak1	AP2-associated protein kinase 1	1	AAEDSNLISGFGVAEGSEK	AAEDSNLISGFGVAEGSEK	2	AAEDSNLISGFGVAEGSEK2	3147.16	2659.77	5769.33	3079.99	3835.53	2354.1	3049.9	1859.75	2581.27	3651.8	3060.68	2500.76	2122.79	1391.31	1976.21	2552.01	3018.34	1664.09	3066.56	2855.35	2731.94	1746.37	2052.07	2321.16
Q6PHS6	Q6PHS6	SNX13_MOUSE	Snx13	Sorting nexin-13	1	AAEELQYLR	AAEELQYLR	2	AAEELQYLR2			882.83
Q7TQI3	Q7TQI3	OTUB1_MOUSE	Otub1	Ubiquitin thioesterase OTUB1	1	AAEEPQQQK	(UniMod:1)AAEEPQQQK	2	(UniMod:1)AAEEPQQQK2	1418.65	1169.28	1839.42	1091.35		1506.4			2145.06		2385.48	3250.2			2762.39		2972.88					3287.38		2168.25
Q148V7	Q148V7	RELCH_MOUSE	Relch	RAB11-binding protein RELCH	1	AAEHEVPLQER	AAEHEVPLQER	3	AAEHEVPLQER3	917.654		1851.97
Q8VDN2	Q8VDN2	AT1A1_MOUSE	Atp1a1	Sodium/potassium-transporting ATPase subunit alpha-1	1	AAEILAR	AAEILAR	2	AAEILAR2																						12808.3	8876.37
Q8BTI9	Q8BTI9	PK3CB_MOUSE	Pik3cb	Phosphatidylinositol 4,5-bisphosphate 3-kinase catalytic subunit beta isoform	1	AAELASGDSANVSSR	AAELASGDSANVSSR	2	AAELASGDSANVSSR2			360.304
P67778	P67778	PHB_MOUSE	Phb	Prohibitin	1	AAELIANSLATAGDGLIELR	AAELIANSLATAGDGLIELR	2	AAELIANSLATAGDGLIELR2	15702	5538.11	8820.47	6919.64	19361.8	42672.9	12839.9	31420.7	9118.71	40525.3	43213.5	27754.4	54348.8	59766.9	66693.9	50728.3	18125.2	33047.6	37881.6	36586.6	40849.5	54078.4	80944	76219.8
P67778	P67778	PHB_MOUSE	Phb	Prohibitin	1	AAELIANSLATAGDGLIELR	AAELIANSLATAGDGLIELR	3	AAELIANSLATAGDGLIELR3	35331.5	15929.2	16700	37947.2	26152.6	44316.5	28025.8	30059.4	28771.5	35289.9	37946.3	31546.7	52547.5	50178	58009.8	46116.8	33573.9	42857.3	33324.3	32504.9	30895.9	43146.9	61436.2	67618.4
P67778	P67778	PHB_MOUSE	Phb	Prohibitin	1	AAELIANSLATAGDGLIELRK	AAELIANSLATAGDGLIELRK	2	AAELIANSLATAGDGLIELRK2	978.618			831.306
P67778	P67778	PHB_MOUSE	Phb	Prohibitin	1	AAELIANSLATAGDGLIELRK	AAELIANSLATAGDGLIELRK	3	AAELIANSLATAGDGLIELRK3	47942.8	32472.3	32301.6	56437.5	31514.9	56995.7	33872.9	30414.5	22292	33911.8	52313.7	32109.8	67031.8	54980	68951.4	45355.2	48110.1	54440.8	36929.9	33545.6	39635.3	44901	53271.7	74355.3
Q6XPS7	Q6XPS7	Q6XPS7_MOUSE	Tha1	Beta_elim_lyase domain-containing protein	1	AAELLGVER	AAELLGVER	2	AAELLGVER2			961.064
Q8VHQ3	Q8VHQ3	PP16B_MOUSE	Ppp1r16b	Protein phosphatase 1 regulatory inhibitor subunit 16B	1	AAELLLDHGVR	AAELLLDHGVR	2	AAELLLDHGVR2			668.879						714.509
Q9WUR2	Q78JN3;Q9WUR2	ECI2_MOUSE	Eci2	Enoyl-CoA delta isomerase 2, mitochondrial	0	AAEMLLFGK	AAEMLLFGK	2	AAEMLLFGK2			1228.64
Q9WUR2	Q78JN3;Q9WUR2	ECI2_MOUSE	Eci2	Enoyl-CoA delta isomerase 2, mitochondrial	0	AAEMLLFGK	AAEM(UniMod:35)LLFGK	2	AAEM(UniMod:35)LLFGK2	1894.63	1270.1	2556.44	1847.7	2035.11	1719.93			1849.93	2003.16	1662.71	1155.41	1658.19		1828.86		2187.08	2420	1571.3			2039.15	2261.54	2570.54
A0A494B9C2	A0A494B9C2	A0A494B9C2_MOUSE	B830017H08Rik	RIKEN cDNA B830017H08 gene	1	AAENGPDTPADSLANR	AAENGPDTPADSLANR	2	AAENGPDTPADSLANR2				655.57										729.157
Q6PB90;Q91XZ4	A0A140LI48;E9Q5G2;Q6PB90;Q8CDY9;Q91V48;Q91VD8;Q91XX7;Q91XX8;Q91XZ4;Q91XZ5;Q91XZ6;Q91XZ8;Q91Y00;Q91Y01;Q91Y03;Q91Y04;Q91Y06	PCDB6_MOUSE;PCDBE_MOUSE	Pcdhb14;Pcdhb6	Protocadherin beta-14	0	AAEPGYLVTK	AAEPGYLVTK	2	AAEPGYLVTK2			1828.88
Q61097	Q61097	KSR1_MOUSE	Ksr1	Kinase suppressor of Ras 1	1	AAEPHFGTLPK	AAEPHFGTLPK	2	AAEPHFGTLPK2			856.171
Q61097	Q61097	KSR1_MOUSE	Ksr1	Kinase suppressor of Ras 1	1	AAEPHFGTLPK	AAEPHFGTLPK	3	AAEPHFGTLPK3			1218.94
O55029	O55029	COPB2_MOUSE	Copb2	Coatomer subunit beta'	1	AAESLADPTEYENLFPGLK	AAESLADPTEYENLFPGLK	2	AAESLADPTEYENLFPGLK2			563.269									1126.98											756.914
Q8BJZ4	Q8BJZ4	RT35_MOUSE	Mrps35	28S ribosomal protein S35, mitochondrial	1	AAESSVAPSREELLGTK	AAESSVAPSREELLGTK	3	AAESSVAPSREELLGTK3																5909.18	6857.61	6842.29
Q6A0D4	Q6A0D4	RFTN1_MOUSE	Rftn1	Raftlin	1	AAETDAATAGVNR	AAETDAATAGVNR	2	AAETDAATAGVNR2							1090.54		1039.1
Q9CXI0	Q9CXI0	COQ5_MOUSE	Coq5	2-methoxy-6-polyprenyl-1,4-benzoquinol methylase, mitochondrial	1	AAETHFGFETVSEGEK	AAETHFGFETVSEGEK	3	AAETHFGFETVSEGEK3																2516.81	1703.54
Q9Z0H8	Q9Z0H8	CLIP2_MOUSE	Clip2	CAP-Gly domain-containing linker protein 2	1	AAEVGDDFLGDFVVGER	AAEVGDDFLGDFVVGER	2	AAEVGDDFLGDFVVGER2	3767.87	2534.68	2029.01	2849.91	3684.8	3616.1	2068.04	1787.05	2406.13							2535.15	2657.22						1880.29	2612.32
Q8BX70	Q8BX70	VP13C_MOUSE	Vps13c	Vacuolar protein sorting-associated protein 13C	1	AAEVPNEELVSLLLK	AAEVPNEELVSLLLK	2	AAEVPNEELVSLLLK2			873.939
Q9R1Q8	Q9R1Q8	TAGL3_MOUSE	Tagln3	Transgelin-3	1	AAEVYGVR	AAEVYGVR	2	AAEVYGVR2										5947.92	3884.53	8803.45	6173.58	2655.33	2343.73				4818.08	7087.56	4914.33	9369.91	4514.72	1930.13
Q6PDS3	Q6PDS3	SARM1_MOUSE	Sarm1	Sterile alpha and TIR motif-containing protein 1	1	AAEWLFPLAFSK	AAEWLFPLAFSK	2	AAEWLFPLAFSK2	285.263		374.061
P62259	P62259	1433E_MOUSE	Ywhae	14-3-3 protein epsilon	1	AAFDDAIAELDTLSEESYK	AAFDDAIAELDTLSEESYK	2	AAFDDAIAELDTLSEESYK2	3166.34	2578.74	1114.14				2791.11		2770.72						3323.24			2477.23	1769			4575.36	4955.82	3412.21
Q14BI2	Q14BI2	GRM2_MOUSE	Grm2	Metabotropic glutamate receptor 2	1	AAFEGVVR	AAFEGVVR	2	AAFEGVVR2			1805.37	1775.94	3031.66		2733.37		2570.98			1014.96	2273.6		1662.38		2446.25	3173.95		1459.24		1579.55
Q3UVL4	Q3UVL4	VPS51_MOUSE	Vps51	Vacuolar protein sorting-associated protein 51 homolog	1	AAFLSSLTDVR	AAFLSSLTDVR	2	AAFLSSLTDVR2	4331.97	4520.29	10645.1	2846.39	6006.55	2858.43	3739.72	3542.52	3063.76	2407.89	3701.94	3443.97		3611.61	1937.01	3228.54	2221.92	2798.52	3301.74	2826.52	4097.72	2488.7		3732.74
P47738	P47738	ALDH2_MOUSE	Aldh2	Aldehyde dehydrogenase, mitochondrial	1	AAFQLGSPWR	AAFQLGSPWR	2	AAFQLGSPWR2	972.619						2473.56		2276.65	2747.32	2510.37	1887.61	3180.91	2988.03	2991.3	2163.24	3337.1	2598.87				5450.17	2827.81	1950.39
Q63829	Q63829	COMD3_MOUSE	Commd3	COMM domain-containing protein 3	1	AAFQSLLDAR	AAFQSLLDAR	2	AAFQSLLDAR2	3782.76		3338.93	2953.27	3159.34						3908.67	3512.22	3699.46	6409.69	3795.13				3253.42	3877.76	3488.4	3683.09	4378.83	5132.87
Q6P5U7	Q6P5U7	NWD2_MOUSE	Nwd2	NACHT and WD repeat domain-containing protein 2	1	AAFSGNLTALPSHLVPAGR	AAFSGNLTALPSHLVPAGR	3	AAFSGNLTALPSHLVPAGR3			782.434
Q8CC86	Q8CC86	PNCB_MOUSE	Naprt	Nicotinate phosphoribosyltransferase	1	AAFVAYALAFPR	AAFVAYALAFPR	2	AAFVAYALAFPR2			1172.18
Q64674	Q64674	SPEE_MOUSE	Srm	Spermidine synthase	1	AAFVLPEFTR	AAFVLPEFTR	2	AAFVLPEFTR2	1272.69	2767.39		757.211			2023.61				2177.24		2174.72	1311.62			1861.17		2396.1			5293.64
Q3UQ44	Q3UQ44	IQGA2_MOUSE	Iqgap2	Ras GTPase-activating-like protein IQGAP2	1	AAFYEDQINYYDTYIK	AAFYEDQINYYDTYIK	2	AAFYEDQINYYDTYIK2		890.706
Q8BK67	Q8BK67	RCC2_MOUSE	Rcc2	Protein RCC2	1	AAGAAAIITEPEHTK	AAGAAAIITEPEHTK	2	AAGAAAIITEPEHTK2				539.022
Q8BK67	Q8BK67	RCC2_MOUSE	Rcc2	Protein RCC2	1	AAGAAAIITEPEHTKER	AAGAAAIITEPEHTKER	3	AAGAAAIITEPEHTKER3	850.818	865.044	593.575	2059.68	1109.53	1137.02										1427.26	700.777	510.956					755.659
Q9JME5	Q9JME5	AP3B2_MOUSE	Ap3b2	AP-3 complex subunit beta-2	1	AAGAAQLTVNSEK	AAGAAQLTVNSEK	2	AAGAAQLTVNSEK2	1771.16	3297.49	4441.84	2685.34	2990.06	1608.41	981.243	1034.04	1018.97		2018	1465.81	1334.79	1196.09	1254.1	1461.11	885.823	699.784	998.826	965.819	1441.65	1157.74	1528.83	1160.05
P16330	P16330	CN37_MOUSE	Cnp	2',3'-cyclic-nucleotide 3'-phosphodiesterase	1	AAGAEEYAQQEVVK	AAGAEEYAQQEVVK	2	AAGAEEYAQQEVVK2	19631.5	21164.2	24282.1	11267.3	8449.24	8869.47	19974.5	20688.8	19637.7	16862.2	17962.6	16531.3	8531.24	6932.08	9629.18	8578.75	8189.12	7221.89	16946.3	18327.9	15687.2	8364.31	5882.55	7049.35
P16330	P16330	CN37_MOUSE	Cnp	2',3'-cyclic-nucleotide 3'-phosphodiesterase	1	AAGAEEYAQQEVVKR	AAGAEEYAQQEVVKR	2	AAGAEEYAQQEVVKR2	1712.98	1966.19	2220.92	292.979			1505.62	794.08	1919.07		971.071	997.734		1038.93	566.52		716.851		1091.37	1073.63		724.175
Q9Z1R2	Q9Z1R2	BAG6_MOUSE	Bag6	Large proline-rich protein BAG6	1	AAGARPLTSPESLSR	AAGARPLTSPESLSR	3	AAGARPLTSPESLSR3	1578.43	1911.57	3078.41	2190.24	2517.7		3268.41		2708.39	2851.29	2621.96	1810.81			2507.07	1757.85						1748.03		2321.92
P70345	P70345	B2CL2_MOUSE	Bcl2l2	Bcl-2-like protein 2	1	AAGDEFETR	AAGDEFETR	2	AAGDEFETR2													836.328									898.12
Q6NS60	Q6NS60	FBX41_MOUSE	Fbxo41	F-box only protein 41	1	AAGGNLLILR	AAGGNLLILR	2	AAGGNLLILR2	1353.65	1133.24	1446.23	1097.78	1038.26
A2ALS5	A2ALS5	RPGP1_MOUSE	Rap1gap	Rap1 GTPase-activating protein 1	1	AAGISLIVPGK	AAGISLIVPGK	2	AAGISLIVPGK2		424.759		344.008
O35927	O35927	CTND2_MOUSE	Ctnnd2	Catenin delta-2	1	AAGQSFSQGTTGR	AAGQSFSQGTTGR	2	AAGQSFSQGTTGR2	1289.7	1573.83	2114.74	581.942	821.738	1358.76	1647.62	1427.5	1553.46		1468.42	776.713		463.649	1487.45				1268.79	1080.28	1339.8	698.938	1116.91	820.719
P27546	P27546	MAP4_MOUSE	Map4	Microtubule-associated protein 4	1	AAGSIASAQKPPAGK	AAGSIASAQKPPAGK	2	AAGSIASAQKPPAGK2				433.19	510.796											292.695
P27546	P27546	MAP4_MOUSE	Map4	Microtubule-associated protein 4	1	AAGSIASAQKPPAGK	AAGSIASAQKPPAGK	3	AAGSIASAQKPPAGK3			702.866	1907.38		1303.06							1285.69	783.4		1771.24	1060.64	942.356				922.651
Q9D8N0	Q9D8N0	EF1G_MOUSE	Eef1g	Elongation factor 1-gamma	1	AAGTLYTYPENWR	(UniMod:1)AAGTLYTYPENWR	2	(UniMod:1)AAGTLYTYPENWR2	8093.04	9935.65	5426.65	4303.78	6753.6	6734.59	12044.2	12146.4	10648.4	9777.07	12179	11256.2	9205.75	10759.6	10648.7	10164.6	8287.39	8411.82	9747.08	11835	9343.74	12835.9	7435.08	10116.1
Q8R071	Q8R071	IP3KA_MOUSE	Itpka	Inositol-trisphosphate 3-kinase A	1	AAGTSGLILK	AAGTSGLILK	2	AAGTSGLILK2	3184.82	1947.35	1470.38				2631.66		3218.97	3736.72	1415.91	2945.41							2014.59	2226.15	2226.23
Q8R071	Q8R071	IP3KA_MOUSE	Itpka	Inositol-trisphosphate 3-kinase A	1	AAGTSGLILKR	AAGTSGLILKR	2	AAGTSGLILKR2	2565.43	3550.29	2948.54				2745.19	2826.88	1633.68		1876.27	1344.99							1593.86	1507.99	1593.14
Q8R071	Q8R071	IP3KA_MOUSE	Itpka	Inositol-trisphosphate 3-kinase A	1	AAGTSGLILKR	AAGTSGLILKR	3	AAGTSGLILKR3	1530.58	1268.96	1611.22					1363.19
Q9D0E1	Q9D0E1	HNRPM_MOUSE	Hnrnpm	Heterogeneous nuclear ribonucleoprotein M	1	AAGVEAAAEVAATEPK	(UniMod:1)AAGVEAAAEVAATEPK	2	(UniMod:1)AAGVEAAAEVAATEPK2	1930.22	1791.43	1903.25	4185.54	8422.35	10177.6	2163.13		2470.8				3346.18		2448.04	5438.77	4022.46	3987.81					3321.37	3413.06
P47955	P47955	RLA1_MOUSE	Rplp1	60S acidic ribosomal protein P1	1	AAGVSVEPFWPGLFAK	AAGVSVEPFWPGLFAK	2	AAGVSVEPFWPGLFAK2	8002.22	7216.85	7116.15	23340.3	18330.9	27339.3			3734.13	6203.81	5644.21		14572.4	14686	12968.5	13168.9	18157.1	14895.9	3726.33	5357.15	4582.44	10919.9	10768.1	11473.7
Q9WTM5	Q9WTM5	RUVB2_MOUSE	Ruvbl2	RuvB-like 2	1	AAGVVLEMIR	AAGVVLEM(UniMod:35)IR	2	AAGVVLEM(UniMod:35)IR2						2601.7			1495.61					1338.06		1744.38		2270.44		2300.86
Q9ESW4	Q9ESW4	AGK_MOUSE	Agk	Acylglycerol kinase, mitochondrial	1	AAHFFSTLQEWPQTHQASISYTGPR	AAHFFSTLQEWPQTHQASISYTGPR	4	AAHFFSTLQEWPQTHQASISYTGPR4	1577.38		2912.3		2617.89
Q9D2N9	Q9D2N9	VP33A_MOUSE	Vps33a	Vacuolar protein sorting-associated protein 33A	1	AAHLSYGR	(UniMod:1)AAHLSYGR	2	(UniMod:1)AAHLSYGR2	2386.33	1727.15	3506.29									2380.09	2348
P80314	P80314	TCPB_MOUSE	Cct2	T-complex protein 1 subunit beta	1	AAHSEGHITAGLDMK	AAHSEGHITAGLDM(UniMod:35)K	3	AAHSEGHITAGLDM(UniMod:35)K3	1208.96		881.919	1374.67	934.177		1182.38	673.43				1274.71		2008.31			1175.93				589.789	1278.29	1760.2	1422.42
Q9CR57	Q9CR57	RL14_MOUSE	Rpl14	60S ribosomal protein L14	1	AAIAAAAAAAAAK	AAIAAAAAAAAAK	2	AAIAAAAAAAAAK2	4684.58	3956.23	2347.33	25261.3	27266.9	11177.2							6657.13	5595.81	6216.19	12149.6	5759.17					7841.76	7190.44	9757.32
P56959	P56959;Q8BQ46	FUS_MOUSE	Fus	RNA-binding protein FUS	0	AAIDWFDGK	AAIDWFDGK	2	AAIDWFDGK2	8612.04	2187.52	6000.54	18283.1	12357.9	21205.2	15098.2	16399.7	16373.4	14101	10170.3	8886.73	16916	16247.3	16779.1	20041.8	16936.2	16972.3	20491.8	10258.6	13155.8	12908.6	24816	10719.6
Q8BQ46	Q8BQ46	Q8BQ46_MOUSE	Taf15	TAF15 RNA polymerase II, TATA box binding protein (TBP)-associated factor	1	AAIDWFDGKEFHGNIIK	AAIDWFDGKEFHGNIIK	3	AAIDWFDGKEFHGNIIK3	6964.5	6535.86	6505.08	8621.27	2498.8	5670.67	6029.64	2794.49	4329.14	4346.2	4743.33	5312.02	6443.78	3333.8	2677.24	3495.69	5498.56	4114.9	4208.85	4720.03	3808.66	1835.95	2204.9	2445.64
Q8BQ46	Q8BQ46	Q8BQ46_MOUSE	Taf15	TAF15 RNA polymerase II, TATA box binding protein (TBP)-associated factor	1	AAIDWFDGKEFHGNIIK	AAIDWFDGKEFHGNIIK	4	AAIDWFDGKEFHGNIIK4		425.68		609.385					324.237
P56959	P56959	FUS_MOUSE	Fus	RNA-binding protein FUS	1	AAIDWFDGKEFSGNPIK	AAIDWFDGKEFSGNPIK	2	AAIDWFDGKEFSGNPIK2		1021.9	750.492	1929.73					1754.87			721.666	1053.39
P56959	P56959	FUS_MOUSE	Fus	RNA-binding protein FUS	1	AAIDWFDGKEFSGNPIK	AAIDWFDGKEFSGNPIK	3	AAIDWFDGKEFSGNPIK3	29002.1	27283	21925.8	44235.9	18485.7	40821.6	25903.4	24506.9	25494.2	19099.7	14749.1	17466.7	28918.6	24251.7	19840.2	26779.7	26610.7	27653.8	17281.3	15588	19717.2	16907.9	16446.9	17349.6
Q8BYI9	Q8BYI9	TENR_MOUSE	Tnr	Tenascin-R	1	AAIENYVLTYK	AAIENYVLTYK	2	AAIENYVLTYK2	8175.07	7564.36	4718.32	3330.63	2578.19		10356.3	8016.45	7731.82	13124.7	12580.2	10013.3	7717.16			2542.11	3451.53	2422.09	11433.2	8452.44	8529.29	2210.42	2962.65	3342.11
Q80VL1	Q80VL1	TDRKH_MOUSE	Tdrkh	Tudor and KH domain-containing protein	1	AAIHQILTENTPVFEQLSVPQR	AAIHQILTENTPVFEQLSVPQR	3	AAIHQILTENTPVFEQLSVPQR3		359.1	456.68						458.676
P67778	P67778	PHB_MOUSE	Phb	Prohibitin	1	AAIISAEGDSK	AAIISAEGDSK	2	AAIISAEGDSK2	119445	58873.6	98360.4	149103	106614	179476	89547.5	106576	94971.8	163834	160220	111491	224324	217501	241749	161368	123388	177445	132923	135828	148922	173324	246970	270193
Q8CIG8	Q8CIG8	ANM5_MOUSE	Prmt5	Protein arginine N-methyltransferase 5	1	AAILPTSIFLTNK	AAILPTSIFLTNK	2	AAILPTSIFLTNK2		2054.63	3838.2	1423.57			3085.89	4018.81	2636.18	2438.47		2032.45					1457.71	1410.8			2038.15
Q8CIG8	Q8CIG8	ANM5_MOUSE	Prmt5	Protein arginine N-methyltransferase 5	1	AAILPTSIFLTNKK	AAILPTSIFLTNKK	2	AAILPTSIFLTNKK2	352.275	411.38	626.947
Q8CIG8	Q8CIG8	ANM5_MOUSE	Prmt5	Protein arginine N-methyltransferase 5	1	AAILPTSIFLTNKK	AAILPTSIFLTNKK	3	AAILPTSIFLTNKK3		937.717	1461.79	480.127			1206.07		1278.09								498.029
Q6PH08;Q99MI1	Q6PH08;Q99MI1	ERC2_MOUSE;RB6I2_MOUSE	Erc1;Erc2	ERC protein 2	0	AAILQTEVDALR	AAILQTEVDALR	2	AAILQTEVDALR2	7938.17	4436.08	6996.69	3937.87	3887.1	4779	7876.44	5056.53	8957.84	5036.74	6544.68	6670.88	2723.17	2951.73	3197.04	4160.91	4979.23	2142.68	7927.66	3831.34	8909.45	3751.61	4275.88	5704.8
Q6KAR6	Q6KAR6	EXOC3_MOUSE	Exoc3	Exocyst complex component 3	1	AAIQSQLDGVR	AAIQSQLDGVR	2	AAIQSQLDGVR2	3674.63		8920.6				3754.81	4985.9	3447.29		2626.53	3467.5		2180.03					4126.84		3517.48		2065.64
Q8C419	Q8C419	GP158_MOUSE	Gpr158	Probable G-protein coupled receptor 158	1	AAITFSTESLSTPAPQVFLQATR	AAITFSTESLSTPAPQVFLQATR	3	AAITFSTESLSTPAPQVFLQATR3	865.884	850.049	437.06	1266.47	792.693	1473.26			623.964			1022.51
Q8C419	Q8C419	GP158_MOUSE	Gpr158	Probable G-protein coupled receptor 158	1	AAITFSTESLSTPAPQVFLQATREESR	AAITFSTESLSTPAPQVFLQATREESR	3	AAITFSTESLSTPAPQVFLQATREESR3		860.062
Q9Z2B2	Q9CR58;Q9Z2B2	UCP5_MOUSE	Slc25a14	Brain mitochondrial carrier protein 1	0	AAIVVGVELPVYDITK	AAIVVGVELPVYDITK	2	AAIVVGVELPVYDITK2	2410.69		1654.45
Q9Z2B2	Q9CR58;Q9Z2B2	UCP5_MOUSE	Slc25a14	Brain mitochondrial carrier protein 1	0	AAIVVGVELPVYDITKK	AAIVVGVELPVYDITKK	3	AAIVVGVELPVYDITKK3			334.464
Q62188	Q62188	DPYL3_MOUSE	Dpysl3	Dihydropyrimidinase-related protein 3	1	AALAGGTTMIIDHVVPEPESSLTEAYEK	AALAGGTTM(UniMod:35)IIDHVVPEPESSLTEAYEK	3	AALAGGTTM(UniMod:35)IIDHVVPEPESSLTEAYEK3	2196.25				748.681
P97427	P97427	DPYL1_MOUSE	Crmp1	Dihydropyrimidinase-related protein 1	1	AALAGGTTMIIDHVVPEPGSSLLTSFEK	AALAGGTTM(UniMod:35)IIDHVVPEPGSSLLTSFEK	3	AALAGGTTM(UniMod:35)IIDHVVPEPGSSLLTSFEK3		7614.36
O08553	O08553	DPYL2_MOUSE	Dpysl2	Dihydropyrimidinase-related protein 2	1	AALAGGTTMIIDHVVPEPGTSLLAAFDQWR	AALAGGTTM(UniMod:35)IIDHVVPEPGTSLLAAFDQWR	3	AALAGGTTM(UniMod:35)IIDHVVPEPGTSLLAAFDQWR3							873.954		816.582
Q9CR26	Q9CR26	VTA1_MOUSE	Vta1	Vacuolar protein sorting-associated protein VTA1 homolog	1	AALAPLPPLPAQFK	(UniMod:1)AALAPLPPLPAQFK	2	(UniMod:1)AALAPLPPLPAQFK2	762.224	844.353	577.399	1032.39				1710.47	665.974		1247.21	828.995	1286.04	1515.08	2034.46		1359.84	2303.21					1493.88	2051.06
D3YXK2	D3YXK2	SAFB1_MOUSE	Safb	Scaffold attachment factor B1	1	AALDDRYHSDFSR	AALDDRYHSDFSR	3	AALDDRYHSDFSR3	920.965		717.978
E9Q401	E9Q401	RYR2_MOUSE	Ryr2	Ryanodine receptor 2	1	AALDFSDAR	AALDFSDAR	2	AALDFSDAR2		988.667	2243.01						1870.81											1345.2
P33173	P33173	KIF1A_MOUSE	Kif1a	Kinesin-like protein KIF1A	1	AALDGPLDTALDHLR	AALDGPLDTALDHLR	3	AALDGPLDTALDHLR3				650.654
Q8BVI4	Q8BVI4	DHPR_MOUSE	Qdpr	Dihydropteridine reductase	1	AALDGTPGMIGYGMAK	AALDGTPGM(UniMod:35)IGYGM(UniMod:35)AK	2	AALDGTPGM(UniMod:35)IGYGM(UniMod:35)AK2	2612.72	3724.83		1577.8					1604.56	3062.18	2568.93	2964.8			1618.06		2445.01		3013.48	2667.82		7074.62		1988.26
P18826	P18826	KPB1_MOUSE	Phka1	Phosphorylase b kinase regulatory subunit alpha, skeletal muscle isoform	1	AALEALDELDLFGVK	AALEALDELDLFGVK	2	AALEALDELDLFGVK2	938.034	1639.69	933.515	1210.66	591.331	1400.58	2017.7	1626.08	1632.54	1795.9	1447.35	1516.42			779.034		1126.79		1821.79	1260.8	1542.41
Q9Z0H4	Q9Z0H4	CELF2_MOUSE	Celf2	CUGBP Elav-like family member 2	1	AALEAQNALHNIK	AALEAQNALHNIK	2	AALEAQNALHNIK2	357.219	603.461	581.354	1198.55	750.16	586.554	541.774		753.487		528.897		362.193	512.861	614.65		455.113	485.861	587.263	472.861		719.429	282.028	433.087
Q9DB15	Q9DB15	RM12_MOUSE	Mrpl12	39S ribosomal protein L12, mitochondrial	1	AALEAVGGTVVLE	AALEAVGGTVVLE	2	AALEAVGGTVVLE2									832.072			869.694					808.044						988.032
Q6ZQK5	Q6ZQK5	ACAP2_MOUSE	Acap2	Arf-GAP with coiled-coil, ANK repeat and PH domain-containing protein 2	1	AALEEVEGDVAELELK	AALEEVEGDVAELELK	2	AALEEVEGDVAELELK2										28483.5	29068.1	21562.5	19477.7	17582.5	13604.6
Q6ZQK5	Q6ZQK5	ACAP2_MOUSE	Acap2	Arf-GAP with coiled-coil, ANK repeat and PH domain-containing protein 2	1	AALEEVEGDVAELELK	AALEEVEGDVAELELK	3	AALEEVEGDVAELELK3										1434.05	1918.02	1485.36			1401.2
Q9DBR1	Q9DBR1	XRN2_MOUSE	Xrn2	5'-3' exoribonuclease 2	1	AALEEVYPDLTPEENRR	AALEEVYPDLTPEENRR	3	AALEEVYPDLTPEENRR3	2006.13	2384.38		6224.37	3570.05	4458.71	2769.7	2182.66	1908.97		1762.9		2275.87	1972.25	1854.92	3273.34	2601.32			1230.28				1955.71
Q9WV34	Q9WV34	MPP2_MOUSE	Mpp2	MAGUK p55 subfamily member 2	1	AALESGVSTK	AALESGVSTK	2	AALESGVSTK2	1812.86	2252.56		3721.49	3515.6	4519.25	3966.55	3139.38			1871.7	1749.72	2594.22	2796.82	3579.34	4944.5	4811.99	6315.68	2011	1742.88		4497.79	2342.82	2433.63
Q9CYH2	Q9CYH2	PXL2A_MOUSE	Prxl2a	Peroxiredoxin-like 2A	1	AALEYLEDIDLK	AALEYLEDIDLK	2	AALEYLEDIDLK2	4802.01	4007.69	4628.85	7130.94	6871.41	7970.15	4863.2	5169.84	5090.38	5731.46	4928.07	6285.64	5922.9	7132.86	7892.36	7453.41	7147.88	7425.78	4275.35	4831.09	4427.58	6849.4	7229.54	7824.38
P07934	P07934	PHKG1_MOUSE	Phkg1	Phosphorylase b kinase gamma catalytic chain, skeletal muscle/heart isoform	1	AALFENTPK	AALFENTPK	2	AALFENTPK2	2909.93
O88952	O88952	LIN7C_MOUSE	Lin7c	Protein lin-7 homolog C	1	AALGEPVRLER	(UniMod:1)AALGEPVRLER	2	(UniMod:1)AALGEPVRLER2				1186.29									1151.14	802.65						357.849		567.772		1101.06
Q3THK3	Q3THK3	T2FA_MOUSE	Gtf2f1	General transcription factor IIF subunit 1	1	AALGSSSQNVTEYVVR	(UniMod:1)AALGSSSQNVTEYVVR	2	(UniMod:1)AALGSSSQNVTEYVVR2		790.508	504.869	912.481		834.42						405.617	672.71				1040.32						638.828	1020.16
Q8K093	Q8K093	TRHDE_MOUSE	Trhde	Thyrotropin-releasing hormone-degrading ectoenzyme	1	AALIDDAFSLAR	AALIDDAFSLAR	2	AALIDDAFSLAR2				1727.52	1163.33	1339.76
Q91YD9	Q91YD9	WASL_MOUSE	Wasl	Neural Wiskott-Aldrich syndrome protein	1	AALLDQIR	AALLDQIR	2	AALLDQIR2		3377.69	1589.88			2982.01	4484	5960.17	6136.03			3700.97			3866.52		3365.19	2716.43		5864.58	5552.6	3624.55		2944.22
Q6ZPJ3	Q6ZPJ3	UBE2O_MOUSE	Ube2o	(E3-independent) E2 ubiquitin-conjugating enzyme UBE2O	1	AALLEAGMPESTEDK	AALLEAGMPESTEDK	2	AALLEAGMPESTEDK2		1670.62	2136.92
Q6ZPJ3	Q6ZPJ3	UBE2O_MOUSE	Ube2o	(E3-independent) E2 ubiquitin-conjugating enzyme UBE2O	1	AALLEAGMPESTEDK	AALLEAGM(UniMod:35)PESTEDK	2	AALLEAGM(UniMod:35)PESTEDK2	2149.59	2351.87	2125.28	3253.44	2136.35	2998.77
Q8CGU1	Q8CGU1	CACO1_MOUSE	Calcoco1	Calcium-binding and coiled-coil domain-containing protein 1	1	AALLGEELASAAGAR	AALLGEELASAAGAR	2	AALLGEELASAAGAR2					1861.65	2397.72									1058.43							1736.59	1694.77	1853.15
Q8CGC7	Q8CGC7	SYEP_MOUSE	Eprs	Bifunctional glutamate/proline--tRNA ligase	1	AALLNQHYQVNFK	AALLNQHYQVNFK	3	AALLNQHYQVNFK3	2045.29	2111.95	1238.98	1553		1984.32	2136.74					865.242		1434.32		1955.8	1817.26	1287.64					1480.42
Q78T54	Q78T54	VMA21_MOUSE	Vma21	Vacuolar ATPase assembly integral membrane protein Vma21	1	AALNALQPPEFR	AALNALQPPEFR	2	AALNALQPPEFR2																		3668				3808.05	4599.73	3579.87
Q7TQF7	Q7TQF7	AMPH_MOUSE	Amph	Amphiphysin	1	AALPAGEGGSPEGAK	AALPAGEGGSPEGAK	2	AALPAGEGGSPEGAK2	7958.36	10516.3	10362	12661.3	10625.9	12396	11765.6	13753	13933.9	16294.4	12548.9	13275.4	15636.4	15690.6	15588	13839.1	14546.2	13609.3	15789.3	15098.8	12005.4	18124.2	14963.7	14714
B0F2B4	B0F2B4	NLGN4_MOUSE	Nlgn4l	Neuroligin 4-like	1	AALPGDVLGPVTQFLGVPYAAPPTGER	AALPGDVLGPVTQFLGVPYAAPPTGER	3	AALPGDVLGPVTQFLGVPYAAPPTGER3				579.822	1879.81	3274.02
P28740	P28740	KIF2A_MOUSE	Kif2a	Kinesin-like protein KIF2A	1	AALQEEEQASK	AALQEEEQASK	2	AALQEEEQASK2	1135.77	1008.43	912.572	3161.94	3010.95	3038.59	1311.65	1452.89	1752.02		996.091		1305.27	1357.73	2320.88	2480.92	2408.99	3084.21		1002.82		1361.95	1711.06	1731.37
P62852	P62852	RS25_MOUSE	Rps25	40S ribosomal protein S25	1	AALQELLSK	AALQELLSK	2	AALQELLSK2	7970.1	7833.24	6725.11	34232	37352.3	44612.3	4874.4		2930.63	3828.98	3858.55	2479.98	16925	13216.3	11444.2	19296.3	21615.6	22112.9	3371.48	4068.76	3995.14	16666.9	16393.7	20578.9
O35954	O35954	PITM1_MOUSE	Pitpnm1	Membrane-associated phosphatidylinositol transfer protein 1	1	AALQVEEESWNAYPYTR	AALQVEEESWNAYPYTR	2	AALQVEEESWNAYPYTR2	1667.87	1722.28	2887.09		2222.91		1267.52					1219.93					1355.92
Q60676	Q60676	PPP5_MOUSE	Ppp5c	Serine/threonine-protein phosphatase 5	1	AALRDYETVVK	AALRDYETVVK	3	AALRDYETVVK3		547.9
Q99JY0	Q99JY0	ECHB_MOUSE	Hadhb	Trifunctional enzyme subunit beta, mitochondrial	1	AALSGLLHR	AALSGLLHR	2	AALSGLLHR2	18982.9	19845.4	16540.3	33653.9	32288.4	27456.5	6417.73		9359.92	7677.4	8254.81	7889.13	13110.7	12546.6	14996.2			16491.6	5250.58	6674.95	6821.36	12840	12918.2	16968.5
Q99JY0	Q99JY0	ECHB_MOUSE	Hadhb	Trifunctional enzyme subunit beta, mitochondrial	1	AALSGLLHR	AALSGLLHR	3	AALSGLLHR3						2838.31
P61202	P61202	CSN2_MOUSE	Cops2	COP9 signalosome complex subunit 2	1	AALSSFQK	AALSSFQK	2	AALSSFQK2							3768.58		2907.12			3141.35	1929.62			2544.66		2414.76
Q6Y7W8	Q6Y7W8	GGYF2_MOUSE	Gigyf2	GRB10-interacting GYF protein 2	1	AALSSQQQQQLALLLQQFQALK	AALSSQQQQQLALLLQQFQALK	3	AALSSQQQQQLALLLQQFQALK3			265.986
Q8K2Q0	Q8K2Q0	COMD9_MOUSE	Commd9	COMM domain-containing protein 9	1	AALTAEHFVALQSLLK	(UniMod:1)AALTAEHFVALQSLLK	2	(UniMod:1)AALTAEHFVALQSLLK2		401.276	237.408	563.983							544.284	237.102
Q9Z0Y1	Q9Z0Y1	DCTN3_MOUSE	Dctn3	Dynactin subunit 3	1	AALTDVQR	(UniMod:1)AALTDVQR	2	(UniMod:1)AALTDVQR2	7842.59	4823.96	5581.39			9542.2	13481.5	14903.9	10895.8		8994.33	7058.98	9494.43	10845.6	9664.05	139198	98848.6	206299	7772.96	9647.04	7844.19	10079.2	11134.4	13875.8
Q9D924	I3ITR1;Q9D924	ISCA1_MOUSE	Isca1	Iron-sulfur cluster assembly 1 homolog, mitochondrial	0	AALTLTPSAVNK	AALTLTPSAVNK	2	AALTLTPSAVNK2							3461.03	3073.87	4129.57				1414.9			21335.5	16929.3	21058
Q9QWI6	Q9QWI6	SRCN1_MOUSE	Srcin1	SRC kinase signaling inhibitor 1	1	AALTQYSAK	AALTQYSAK	2	AALTQYSAK2			2192.91								1994.59	1499.35			1282.79						2478.32
Q922F4	Q922F4	TBB6_MOUSE	Tubb6	Tubulin beta-6 chain	1	AALVDLEPGTMDSVR	AALVDLEPGTM(UniMod:35)DSVR	2	AALVDLEPGTM(UniMod:35)DSVR2				4263.05	6176.72	4103							4291.68	3234.9	4092.93	5503.37	4494.54	3552.97				3199.39	4474.93	3983.21
O88951	O88951	LIN7B_MOUSE	Lin7b	Protein lin-7 homolog B	1	AALVEPLGLER	(UniMod:1)AALVEPLGLER	2	(UniMod:1)AALVEPLGLER2	5103.33	3723.37	3507.82	1909.51	2024.68	2967.97	5652.11	6217.07	4305.88		6371.56	4057.83					2372.58	3846.2	3931.03	5087.61		2171.75	1447.44	3049.21
Q9D6D0	Q9D6D0	Q9D6D0_MOUSE	Slc25a27	Solute carrier family 25, member 27	1	AALVNMGDLTTYDTVK	AALVNM(UniMod:35)GDLTTYDTVK	2	AALVNM(UniMod:35)GDLTTYDTVK2			714.373
Q9QZ08	Q9QZ08	NAGK_MOUSE	Nagk	N-acetyl-D-glucosamine kinase	1	AALYGGVEGGGTR	(UniMod:1)AALYGGVEGGGTR	2	(UniMod:1)AALYGGVEGGGTR2		1653.53
Q6ZPE2	Q6ZPE2	MTMR5_MOUSE	Sbf1	Myotubularin-related protein 5	1	AALYIIGDK	AALYIIGDK	2	AALYIIGDK2	3051.4	3802.21	3586.76						1854.27			1583.7							6335.3	2927.03	2265.08
Q6ZPE2	Q6ZPE2	MTMR5_MOUSE	Sbf1	Myotubularin-related protein 5	1	AALYIIGDKAQLK	AALYIIGDKAQLK	2	AALYIIGDKAQLK2		573.909	247.552
Q6PAK3	Q6PAK3	ANM8_MOUSE	Prmt8	Protein arginine N-methyltransferase 8	1	AALYVVAIEDR	AALYVVAIEDR	2	AALYVVAIEDR2	2155.87	1632.16	2111.9	2037.05	1466.58					2829.5	2104.85	2664.79							2867.67	1811.82	2392.65
Q8CHH9	Q8CHH9	SEPT8_MOUSE	Septin8	Septin-8	1	AAMEALQSQALHATSQQPLR	AAM(UniMod:35)EALQSQALHATSQQPLR	3	AAM(UniMod:35)EALQSQALHATSQQPLR3	1550.96	1488.35					998.569
Q8CHH9	Q8CHH9	SEPT8_MOUSE	Septin8	Septin-8	1	AAMEALQSQALHATSQQPLRK	AAMEALQSQALHATSQQPLRK	3	AAMEALQSQALHATSQQPLRK3		1159.04							416.868
Q8CHH9	Q8CHH9	SEPT8_MOUSE	Septin8	Septin-8	1	AAMEALQSQALHATSQQPLRK	AAMEALQSQALHATSQQPLRK	4	AAMEALQSQALHATSQQPLRK4		1230.48
Q8CHH9	Q8CHH9	SEPT8_MOUSE	Septin8	Septin-8	1	AAMEALQSQALHATSQQPLRK	AAM(UniMod:35)EALQSQALHATSQQPLRK	3	AAM(UniMod:35)EALQSQALHATSQQPLRK3	962.095	956.461
Q8CHH9	Q8CHH9	SEPT8_MOUSE	Septin8	Septin-8	1	AAMEALQSQALHATSQQPLRK	AAM(UniMod:35)EALQSQALHATSQQPLRK	4	AAM(UniMod:35)EALQSQALHATSQQPLRK4	3589.75	4486.93	2241.67				2594.57		1945.84				1756.44
Q8BU33	Q8BU33	ILVBL_MOUSE	Ilvbl	Acetolactate synthase-like protein	1	AAMGLGAQGLILSR	AAM(UniMod:35)GLGAQGLILSR	2	AAM(UniMod:35)GLGAQGLILSR2			632.269	1223.24	1329.07	1252.47			865.234		782.216		1358.73			1438	1257.63				568.404		1416.45
Q9QXA7	Q9QXA7	TRI44_MOUSE	Trim44	Tripartite motif-containing protein 44	1	AAMIELVER	AAM(UniMod:35)IELVER	2	AAM(UniMod:35)IELVER2	2918.74			3484.56	2554.19
Q02257	Q02257	PLAK_MOUSE	Jup	Junction plakoglobin	1	AAMIVNQLSK	AAM(UniMod:35)IVNQLSK	2	AAM(UniMod:35)IVNQLSK2	4344.64	3236.82	3996.34	4263.56	4686.8	4640.48	4492.32	4186.83	8087.43	5878.13	5844.56	4924.73		9302.91		7715.13	29429.5	8207.26	5179.09	5198.13	5972.81	4662.54	8167.88	5257.54
O35643;Q9DBG3	O35643;Q9DBG3	AP1B1_MOUSE;AP2B1_MOUSE	Ap1b1;Ap2b1	AP-1 complex subunit beta-1	0	AAMIWIVGEYAER	AAMIWIVGEYAER	2	AAMIWIVGEYAER2	4849.17	4096.11	5793.74	2638.92	7321.03	5600.1	2817.84	4438.5	6208.11	3385.81	1838.48	3819.93		3265.97	4295.13	4256.75	2442.21	3107.37			3957.51		1435.96	2713.3
O35643;Q9DBG3	O35643;Q9DBG3	AP1B1_MOUSE;AP2B1_MOUSE	Ap1b1;Ap2b1	AP-1 complex subunit beta-1	0	AAMIWIVGEYAER	AAM(UniMod:35)IWIVGEYAER	2	AAM(UniMod:35)IWIVGEYAER2	5434.82	3341.11	4646.75	3832.56	8331.05	13059.8	4426.01	8662.37	6380.7	11993.1	7331.1	10623	6875.79	6076.89	11565.9	8745.72	4708.63	11875.2	15635.9	13169.1	15527.9	10945	9426.66	11879.4
Q8BGD5	Q8BGD5	CPT1C_MOUSE	Cpt1c	Carnitine O-palmitoyltransferase 1, brain isoform	1	AAMSGQGIDR	AAMSGQGIDR	2	AAMSGQGIDR2							3877.14	8784.38	7545.08
Q6P542	Q6P542	ABCF1_MOUSE	Abcf1	ATP-binding cassette sub-family F member 1	1	AANAAENDFSVSQAEVSSR	AANAAENDFSVSQAEVSSR	2	AANAAENDFSVSQAEVSSR2			268.528
Q4VAA2	Q4VAA2	CDV3_MOUSE	Cdv3	Protein CDV3	1	AANAASGAGGSSAAAGSRPGDGGSLGSGAR	AANAASGAGGSSAAAGSRPGDGGSLGSGAR	3	AANAASGAGGSSAAAGSRPGDGGSLGSGAR3							695.761						457.077	271.541			578.229	505.737	422.404				310.7
Q91VC3	Q91VC3	IF4A3_MOUSE	Eif4a3	Eukaryotic initiation factor 4A-III	1	AANATMATSGSAR	(UniMod:1)AANATM(UniMod:35)ATSGSAR	2	(UniMod:1)AANATM(UniMod:35)ATSGSAR2	1117.87	641.71	1376.73	1683.69	2332.76	1652.77	1059.75	1245.73	1170.76		984.996	644.173	1529.57	1560.14	1759.04	1248.37	1130.87	1839.16				1636.18	1218.96	1455.1
Q8BWT1	Q8BWT1	THIM_MOUSE	Acaa2	3-ketoacyl-CoA thiolase, mitochondrial	1	AANEAGYFNEEMAPIEVK	AANEAGYFNEEMAPIEVK	2	AANEAGYFNEEMAPIEVK2		503.682	1106.79
Q8BWT1	Q8BWT1	THIM_MOUSE	Acaa2	3-ketoacyl-CoA thiolase, mitochondrial	1	AANEAGYFNEEMAPIEVK	AANEAGYFNEEM(UniMod:35)APIEVK	2	AANEAGYFNEEM(UniMod:35)APIEVK2	946.213	1101.21	2236.58	1571.49	830.398		964.835		1137.66		1206.53						765.707			987.083			828.125
Q8BLK3	Q8BLK3	LSAMP_MOUSE	Lsamp	Limbic system-associated membrane protein	1	AANEVSSADVK	AANEVSSADVK	2	AANEVSSADVK2	6285.51	6972.32	4238.44	1858.57	2611.56	1990.4	4731.52	4846.92	5606.98	10734.7	6472.32	8677.43	3144.14	2469.5	1562.52	1682.98	3248.11	2411.25	7397.57	7552.23	7708.42	4893.69	2696.07
P08414	P08414	KCC4_MOUSE	Camk4	Calcium/calmodulin-dependent protein kinase type IV	1	AANFVHMDTAQK	AANFVHM(UniMod:35)DTAQK	3	AANFVHM(UniMod:35)DTAQK3			765.459
P49722	P49722	PSA2_MOUSE	Psma2	Proteasome subunit alpha type-2	1	AANGVVLATEK	AANGVVLATEK	2	AANGVVLATEK2	958.732								476.303			2158.5					1284.4	1612.86				1630.45	1525.86	931.76
Q9D0M3	Q9D0M3	CY1_MOUSE	Cyc1	Cytochrome c1, heme protein, mitochondrial	1	AANNGALPPDLSYIVR	AANNGALPPDLSYIVR	2	AANNGALPPDLSYIVR2		6926.83			2950.74						4850.71		5192.24	4656.41		4054.51	3782.14
Q9JKR6	Q9JKR6	HYOU1_MOUSE	Hyou1	Hypoxia up-regulated protein 1	1	AANSLEAFIFETQDK	AANSLEAFIFETQDK	2	AANSLEAFIFETQDK2							1009.08										629.161
Q9JKR6	Q9JKR6	HYOU1_MOUSE	Hyou1	Hypoxia up-regulated protein 1	1	AANSLEAFIFETQDK	AANSLEAFIFETQDK	3	AANSLEAFIFETQDK3	562.704	441.611	340.637	422.922			767.441								558.154
Q9D6K8	Q9D6K8	FUND2_MOUSE	Fundc2	FUN14 domain-containing protein 2	1	AANSQGNFDGK	(UniMod:1)AANSQGNFDGK	2	(UniMod:1)AANSQGNFDGK2			1172.05		1760.61								1350.96	1998.27			2113.04					1331.63	1932.87	1320.94
Q99KH8	Q99KH8	STK24_MOUSE	Stk24	Serine/threonine-protein kinase 24	1	AANVLLSEHGEVK	AANVLLSEHGEVK	2	AANVLLSEHGEVK2																								677.976
Q9Z2W1	Q99JT2;Q9Z2W1	STK25_MOUSE	Stk25	Serine/threonine-protein kinase 25	0	AANVLLSEQGDVK	AANVLLSEQGDVK	2	AANVLLSEQGDVK2	4449.69		5058.83	3265.68	5109.97										4538.93
Q8BMF4	Q8BMF4	ODP2_MOUSE	Dlat	Dihydrolipoyllysine-residue acetyltransferase component of pyruvate dehydrogenase complex, mitochondrial	1	AAPAAAAAMAPPGPR	AAPAAAAAMAPPGPR	2	AAPAAAAAMAPPGPR2					1109.29
Q8BMF4	Q8BMF4	ODP2_MOUSE	Dlat	Dihydrolipoyllysine-residue acetyltransferase component of pyruvate dehydrogenase complex, mitochondrial	1	AAPAAAAAMAPPGPR	AAPAAAAAM(UniMod:35)APPGPR	2	AAPAAAAAM(UniMod:35)APPGPR2	4867.76	4974.95	3166.08	3500.64	2689.09	3401.69	4848.19	3407.94	5302.4		4897.77	3806.53	2925.67	3598.18	4131.6		4632.34	4199.33	9746.51	4788.83	3835.31	2182.13	2541.02	4172.67
Q8BMF4	Q8BMF4	ODP2_MOUSE	Dlat	Dihydrolipoyllysine-residue acetyltransferase component of pyruvate dehydrogenase complex, mitochondrial	1	AAPAAAAAMAPPGPR	AAPAAAAAM(UniMod:35)APPGPR	3	AAPAAAAAM(UniMod:35)APPGPR3	4844.2	3921.2		3199.47			5960.73	4117.09	4520.61	4106.79	6862.52	4986.1	3566.71	2538.6	2334.22	4145.48	4878.66	5028.89	4503.23	4729.35	3793.04	3425.44		3471.85
P97300	P97300	NPTN_MOUSE	Nptn	Neuroplastin	1	AAPDITGHK	AAPDITGHK	2	AAPDITGHK2	983.482		1199.12				1106.11									1205.61						1665.05
Q3TDN2	Q3TDN2	FAF2_MOUSE	Faf2	FAS-associated factor 2	1	AAPEEQDLTQEQTEK	(UniMod:1)AAPEEQDLTQEQTEK	2	(UniMod:1)AAPEEQDLTQEQTEK2	3052.92	2475.86	2560.35		2438.21		2131.99									2628.46	3273.6	2075.85			1981.6	2698.2		1874.56
Q9D819	Q9D819	IPYR_MOUSE	Ppa1	Inorganic pyrophosphatase	1	AAPFTLEYR	AAPFTLEYR	2	AAPFTLEYR2			2878.41		3276.52	3620.32	2424.31		3582.55		3163.6	4192.18	7711.17	6547.64	4930.21	6092.45	6986.75	4652.99	3740.04	4205.47		17137.5	6927.26	4544.04
Q9D0S9	Q9D0S9	HINT2_MOUSE	Hint2	Histidine triad nucleotide-binding protein 2, mitochondrial	1	AAPGGASPTIFSR	AAPGGASPTIFSR	2	AAPGGASPTIFSR2								1999.94				2678.19		2785.96		1694.5	3826.67		1885.49			8131.44	3490.42
Q9JIS5	Q9JIS5	SV2A_MOUSE	Sv2a	Synaptic vesicle glycoprotein 2A	1	AAPILFASAALALGSSLALK	AAPILFASAALALGSSLALK	3	AAPILFASAALALGSSLALK3			470.784							2859.53	1374.13							451.303
Q9JIS5	Q9JIS5	SV2A_MOUSE	Sv2a	Synaptic vesicle glycoprotein 2A	1	AAPILFASAALALGSSLALKLPETR	AAPILFASAALALGSSLALKLPETR	3	AAPILFASAALALGSSLALKLPETR3		612.724		751.147	290.856				530.187			1918.11		2477.25		1241.29	2512.98	1911.33
Q922H2	Q922H2	PDK3_MOUSE	Pdk3	[Pyruvate dehydrogenase (acetyl-transferring)] kinase isozyme 3, mitochondrial	1	AAPLAGFGYGLPISR	AAPLAGFGYGLPISR	2	AAPLAGFGYGLPISR2	5150.03	5314.63	6455.6	3234.15	4338.92	4937.45	3780.5	6280.77	2657.95	3958.51	5654.07	4737.64	4334.2	4938.33	5403.8	4625.99	3937.11	4486.53	4779.68		3725.86	4606.68	3496.94	4621.25
Q60902	Q60902	EP15R_MOUSE	Eps15l1	Epidermal growth factor receptor substrate 15-like 1	1	AAPLVPLSQQIPGGNPLYESYYK	(UniMod:1)AAPLVPLSQQIPGGNPLYESYYK	3	(UniMod:1)AAPLVPLSQQIPGGNPLYESYYK3	871.676	1022.16
Q99P88	Q99P88	NU155_MOUSE	Nup155	Nuclear pore complex protein Nup155	1	AAPQSPSVPK	AAPQSPSVPK	2	AAPQSPSVPK2										6696.12	5474.58	4905.53	3648.45
Q8VCC9	Q8VCC9	SPON1_MOUSE	Spon1	Spondin-1	1	AAPSAEFSVDR	AAPSAEFSVDR	2	AAPSAEFSVDR2	2664.33	2764.08	2129.69	2903.39	3850.11	4508.97	2332.99	2270.57	1850.87				1818.99	2025.04	3363.26	2465.45	1831.52				2379			2729.71
B0F2B4	B0F2B4	NLGN4_MOUSE	Nlgn4l	Neuroligin 4-like	1	AAPSGDPDRDPGGGGGGR	AAPSGDPDRDPGGGGGGR	3	AAPSGDPDRDPGGGGGGR3	1070.75	938.174	808.681	1474.19	1752.36	2680.58													1033.06
Q3UHC7	Q3UHC7	DAB2P_MOUSE	Dab2ip	Disabled homolog 2-interacting protein	1	AAPVSLAGLATVR	AAPVSLAGLATVR	2	AAPVSLAGLATVR2	2036.12	1408.92	1512.76												1535.85
P05064	A6ZI46;P05064	ALDOA_MOUSE	Aldoa	Fructose-bisphosphate aldolase A	0	AAQEEYIK	AAQEEYIK	2	AAQEEYIK2	4054.64	7112.41	1635.49	3090.13	2171.1	2853.98	2184.5	1896.66	2300.65		3187.72	4369.75	3643.22	2161.8	2407.18	2057.08	3996.75		2123.79	4130.39	2887.21	7212.88	2353.76
P05064	A6ZI46;P05064	ALDOA_MOUSE	Aldoa	Fructose-bisphosphate aldolase A	0	AAQEEYIKR	AAQEEYIKR	2	AAQEEYIKR2	4524.4	8026.08	1720.48	1741.13	2204.63	2454.36	2993.11	1452.89	2574.08	2872.87	4077.94	5492.41	3841.89	3519.77	3462.23	1750.35	3419.77	2423.57	4791.99	5611.62	4239.14	12029.3	2886.05	2517.35
P05064	A6ZI46;P05064	ALDOA_MOUSE	Aldoa	Fructose-bisphosphate aldolase A	0	AAQEEYIKR	AAQEEYIKR	3	AAQEEYIKR3	2527.3	4847.1			1465.33		1452.79	1140.79	1514.25		1577.67	1918.38							1256.12			4367.55	1151.99
P62827	P62827;Q61820	RAN_MOUSE	Ran	GTP-binding nuclear protein Ran	0	AAQGEPQVQFK	(UniMod:1)AAQGEPQVQFK	2	(UniMod:1)AAQGEPQVQFK2		6796.17	6127.26	4399.73	7073.91	8611.45		6438.83	4506.97		5353.81	6090.17	8025.23	7563.75	8459.93	7711.9	6557.73	6619.66	9011.64		7283.73	17936.3	10692.9	7554.81
Q9WV98	Q9WV98	TIM9_MOUSE	Timm9	Mitochondrial import inner membrane translocase subunit Tim9	1	AAQIPESDQIK	(UniMod:1)AAQIPESDQIK	2	(UniMod:1)AAQIPESDQIK2								2135.51				3567.32		3169.84		2168						4139.61	4853.4	4097.98
Q8BL66	Q8BL66	EEA1_MOUSE	Eea1	Early endosome antigen 1	1	AAQLATEIADIK	AAQLATEIADIK	2	AAQLATEIADIK2		1458.09
Q9D7B6	Q9D7B6	ACAD8_MOUSE	Acad8	Isobutyryl-CoA dehydrogenase, mitochondrial	1	AAQLGFGGVYVR	AAQLGFGGVYVR	2	AAQLGFGGVYVR2	3199.51	3028.24	4121.25	3527.72	4554.66	2411.77	3717.2	2157.05	3464.81		2907.62	3235.8	2942.56	2241.6	3278.19	3235.75	2737.51	3232.07		2297.54	2665.13	2719.51	2969.95	2346.42
Q91ZM2	Q91ZM2	SH2B1_MOUSE	Sh2b1	SH2B adapter protein 1	1	AAQLVLEGGTGSHGVFLVR	AAQLVLEGGTGSHGVFLVR	3	AAQLVLEGGTGSHGVFLVR3		1042.57
Q6PAJ1	Q6PAJ1	BCR_MOUSE	Bcr	Breakpoint cluster region protein	1	AAQPPDGAAEPR	AAQPPDGAAEPR	2	AAQPPDGAAEPR2		1053.73	2003.56																		1448.96
P06837	P06837	NEUM_MOUSE	Gap43	Neuromodulin	1	AAQPPTETAESSQAEEEK	AAQPPTETAESSQAEEEK	2	AAQPPTETAESSQAEEEK2				1594.79			424.815						9047.67			1210.1	2915.43	1412.49	941.326			1657.25	2780.3	762.772
Q91ZS8	Q91ZS8	RED1_MOUSE	Adarb1	Double-stranded RNA-specific editase 1	1	AAQSALATVFNLHLDQTPSR	AAQSALATVFNLHLDQTPSR	3	AAQSALATVFNLHLDQTPSR3				1037.77	749.383
Q61655	Q61655;Q8BZY3	DD19A_MOUSE	Ddx19a	ATP-dependent RNA helicase DDX19A	0	AAQSLLNK	AAQSLLNK	2	AAQSLLNK2			1637.27
Q8JZY2	Q8JZY2	COMDA_MOUSE	Commd10	COMM domain-containing protein 10	1	AASAALILPESPSMK	(UniMod:1)AASAALILPESPSM(UniMod:35)K	2	(UniMod:1)AASAALILPESPSM(UniMod:35)K2	2524.61		2048.88			3076.68	2984.87	2771.24	2357.82	3765.33	3152.81	3521.91	3983.01	4167.16			2992.48		3128.52		2982.1	3547.32	4528.15	3064.95
Q8JZY2	Q8JZY2	COMDA_MOUSE	Commd10	COMM domain-containing protein 10	1	AASAALILPESPSMKK	(UniMod:1)AASAALILPESPSM(UniMod:35)KK	2	(UniMod:1)AASAALILPESPSM(UniMod:35)KK2									670.635													1462.74		994.6
O88384	O88384	VTI1B_MOUSE	Vti1b	Vesicle transport through interaction with t-SNAREs homolog 1B	1	AASAASSEHFEK	(UniMod:1)AASAASSEHFEK	2	(UniMod:1)AASAASSEHFEK2	1871.16	1997.72	2403.82	2483.54	1113.13	2316.93	1500.07	1498.15	1065.51	1250.72	1453.72	1712.16	1331.4	1445.16		1796.07	1776.6	1459.24	1074.44	1476.36	1684.23	1702.45	1480.66	2064.37
Q80X85	Q80X85	RT07_MOUSE	Mrps7	28S ribosomal protein S7, mitochondrial	1	AASAEEQATIER	AASAEEQATIER	2	AASAEEQATIER2	202.861				692.347											2038.34	1917.78	2307.9					691.83
Q80X85	Q80X85	RT07_MOUSE	Mrps7	28S ribosomal protein S7, mitochondrial	1	AASAEEQATIERNPYR	AASAEEQATIERNPYR	3	AASAEEQATIERNPYR3		797.149		1691.98												6438.31	4436.75	4229.57
Q68FG2	Q68FG2	Q68FG2_MOUSE	Sptbn2	Spectrin beta chain	1	AASAGVPYHGEVPVSLAR	AASAGVPYHGEVPVSLAR	3	AASAGVPYHGEVPVSLAR3											823.837	708.729
Q921G8	Q921G8	GCP2_MOUSE	Tubgcp2	Gamma-tubulin complex component 2	1	AASAPYFEILEK	AASAPYFEILEK	2	AASAPYFEILEK2			1854.94	1654.19	1916.29	1962.09							2272.65			1718.34
Q66GT5	Q66GT5	PTPM1_MOUSE	Ptpmt1	Phosphatidylglycerophosphatase and protein-tyrosine phosphatase 1	1	AASAWLEAGLAR	AASAWLEAGLAR	2	AASAWLEAGLAR2			2006.13		3064.95									2322.46	3689.15		4900.03						2188.54	3647.65
P62259	P62259	1433E_MOUSE	Ywhae	14-3-3 protein epsilon	1	AASDIAMTELPPTHPIR	AASDIAM(UniMod:35)TELPPTHPIR	3	AASDIAM(UniMod:35)TELPPTHPIR3	9327.17	8343.01	4226.27	11494.9	8077.32	8575.53			7870.05			5211.58		33950.9		6321.1	8172.58	7750.95	8069.32	10098.3			15226.3
Q61249	Q61249	IGBP1_MOUSE	Igbp1	Immunoglobulin-binding protein 1	1	AASEDELLLPR	(UniMod:1)AASEDELLLPR	2	(UniMod:1)AASEDELLLPR2	521.078		183.68																					1200.6
Q9EPL2	Q9EPL2	CSTN1_MOUSE	Clstn1	Calsyntenin-1	1	AASEFESAEGISLFPELR	AASEFESAEGISLFPELR	2	AASEFESAEGISLFPELR2		1545.39									1413.26
Q9Z0R4	Q9Z0R4	ITSN1_MOUSE	Itsn1	Intersectin-1	1	AASELYIETEK	AASELYIETEK	2	AASELYIETEK2		865.526	1331.9	1494.38																				678.01
Q8CG76	Q8CG76	ARK72_MOUSE	Akr7a2	Aflatoxin B1 aldehyde reductase member 2	1	AASGAPLRPATVLGTMEMGR	AASGAPLRPATVLGTM(UniMod:35)EM(UniMod:35)GR	3	AASGAPLRPATVLGTM(UniMod:35)EM(UniMod:35)GR3				768.579	1397.21	1228.02			1369.82							1326.41	1302.49	933.613				1478.99	1303.94	1040.78
P54822	P54822	PUR8_MOUSE	Adsl	Adenylosuccinate lyase	1	AASGDPGSAESYR	(UniMod:1)AASGDPGSAESYR	2	(UniMod:1)AASGDPGSAESYR2													1597.34				902.591	1003.81				930.592	1109.76
Q8VCW8	Q8VCW8	ACSF2_MOUSE	Acsf2	Medium-chain acyl-CoA ligase ACSF2, mitochondrial	1	AASGLLSIGLR	AASGLLSIGLR	2	AASGLLSIGLR2			592.629												1537.41		1740.57			1181.89		1773.44
P19536	P19536	COX5B_MOUSE	Cox5b	Cytochrome c oxidase subunit 5B, mitochondrial	1	AASGTKEDPNLVPSISNK	AASGTKEDPNLVPSISNK	3	AASGTKEDPNLVPSISNK3	1882.97	1533.58	1381.18		1529.13				1620.39			2228.89		3033.32			2693.47	2188.95				4921.39	2795.92
Q811D0	Q811D0	DLG1_MOUSE	Dlg1	Disks large homolog 1	1	AASHEQAAAALK	AASHEQAAAALK	2	AASHEQAAAALK2							757.771	824.251	469.371							428.587	487.172	580.675
Q811D0	Q811D0	DLG1_MOUSE	Dlg1	Disks large homolog 1	1	AASHEQAAAALK	AASHEQAAAALK	3	AASHEQAAAALK3							974.032		430.765
O70305	O70305	ATX2_MOUSE	Atxn2	Ataxin-2	1	AASHTSDFNPNAGSDQR	AASHTSDFNPNAGSDQR	3	AASHTSDFNPNAGSDQR3		288.956							451.801
Q8BGD9	Q8BGD9	IF4B_MOUSE	Eif4b	Eukaryotic translation initiation factor 4B	1	AASIFGGAKPVDTAAR	AASIFGGAKPVDTAAR	2	AASIFGGAKPVDTAAR2	992.844	567.721	377.44	524.958													530.835
Q8BGD9	Q8BGD9	IF4B_MOUSE	Eif4b	Eukaryotic translation initiation factor 4B	1	AASIFGGAKPVDTAAR	AASIFGGAKPVDTAAR	3	AASIFGGAKPVDTAAR3		3274.81	7315.93			11918.2	10442	9323.96	8104.38	11783.3	9632.68	8627.83	10991.4	10021.9	9285.35	8387.2	13037.6	9953.71	11025.1	8875.27	9081.33	11045.3	10257.6	9611.42
Q99PU5	Q99PU5	ACBG1_MOUSE	Acsbg1	Long-chain-fatty-acid--CoA ligase ACSBG1	1	AASLDGAEEALWTTR	AASLDGAEEALWTTR	2	AASLDGAEEALWTTR2	940.407	1209.55	703.082	1748.49	1278.06		1543.72		1267.72								2278.93					1886.38
Q8CC35	Q8CC35	SYNPO_MOUSE	Synpo	Synaptopodin	1	AASPAKPSSLDLVPNLPR	AASPAKPSSLDLVPNLPR	3	AASPAKPSSLDLVPNLPR3	1716.78		1256.09																		2043.94
Q9Z2G6	Q9Z2G6	SE1L1_MOUSE	Sel1l	Protein sel-1 homolog 1	1	AASQGYTVAR	AASQGYTVAR	2	AASQGYTVAR2									1182.19							1526.39	1039.47	1294.95
Q6DFV3	Q6DFV3	RHG21_MOUSE	Arhgap21	Rho GTPase-activating protein 21	1	AASQSAADYNQVVPTR	AASQSAADYNQVVPTR	2	AASQSAADYNQVVPTR2			1659.87
O35927	O35927	CTND2_MOUSE	Ctnnd2	Catenin delta-2	1	AASQVLNSMWQYR	AASQVLNSM(UniMod:35)WQYR	2	AASQVLNSM(UniMod:35)WQYR2	1533.14	1671.96	3153.09		1488.98		2337.84	1884.61	2152.71			1915.21						1534.69	1686.11				1252.88
O08688	O08688	CAN5_MOUSE	Capn5	Calpain-5	1	AASSIYINSR	AASSIYINSR	2	AASSIYINSR2		1069.52	2206.77				1993.63	2614.7	1859.54
E9PUL5	E9PUL5	PRRT2_MOUSE	Prrt2	Proline-rich transmembrane protein 2	1	AASSSQVSEMK	(UniMod:1)AASSSQVSEMK	2	(UniMod:1)AASSSQVSEMK2		1625.32	2164.47				45765.1	79525.6	61597.6								1298.87	1244.07
E9PUL5	E9PUL5	PRRT2_MOUSE	Prrt2	Proline-rich transmembrane protein 2	1	AASSSQVSEMK	(UniMod:1)AASSSQVSEM(UniMod:35)K	2	(UniMod:1)AASSSQVSEM(UniMod:35)K2	2609.63	2327.94	1321.38		632.684		190679	177949	168425	3900.92	3050.1	4244.89	806.55	871.997		6987.1	7558.46	7654.82	4815.14	4276.92	4261.59	1894.57	1682.67	631.995
Q9DCL8	Q9DCL8	IPP2_MOUSE	Ppp1r2	Protein phosphatase inhibitor 2	1	AASTASHRPIK	(UniMod:1)AASTASHRPIK	3	(UniMod:1)AASTASHRPIK3	526.046													917.445
Q9CRB6	Q9CRB6	TPPP3_MOUSE	Tppp3	Tubulin polymerization-promoting protein family member 3	1	AASTDIAGLEESFRK	(UniMod:1)AASTDIAGLEESFRK	2	(UniMod:1)AASTDIAGLEESFRK2		15297.1								2375.55	2138.28	2789.17	1578.15	1575.36	982.083				2444.29	2339.62	1863.17	3667.92	2365.6	1264.38
P01029	P01029	CO4B_MOUSE	C4b	Complement C4-B	1	AASWLTHQGSFHGAFR	AASWLTHQGSFHGAFR	3	AASWLTHQGSFHGAFR3	1413.17	1392.53	1557.75	3338.54	3311.76	3036.79			1767.5	1572.02	1473.66	1277.44	2157.54	2551.34	1785.33	2777.26	2903.73	2562.04			1765.37	2396.63	2715.38	2527.1
P01029	P01029	CO4B_MOUSE	C4b	Complement C4-B	1	AASWLTHQGSFHGAFR	AASWLTHQGSFHGAFR	4	AASWLTHQGSFHGAFR4		249.519		653.491	690.491			591.235										759.734
Q9Z1Z2	Q9Z1Z2	STRAP_MOUSE	Strap	Serine-threonine kinase receptor-associated protein	1	AATAAADFTAK	AATAAADFTAK	2	AATAAADFTAK2		1884.57		2110.77
Q922R8	Q922R8	PDIA6_MOUSE	Pdia6	Protein disulfide-isomerase A6	1	AATALKDVVK	AATALKDVVK	2	AATALKDVVK2	1385.76	1594.54	2181.01									1733.39	545.898	585.048	771.178				1077.25		993.105	1214.11		1262.93
Q9CR62	Q9CR62	M2OM_MOUSE	Slc25a11	Mitochondrial 2-oxoglutarate/malate carrier protein	1	AATASPGAGR	(UniMod:1)AATASPGAGR	2	(UniMod:1)AATASPGAGR2	12408.5	7774.76			14283.4	11015.8	11907.9	17793.8	12755.8	15713.6	17072.7	13389.8	13592.4	15335.1	14791.4	15953.3	13103.1	14471.8	20215.6	17233.5	16145.5	17864	13701.3	20688.6
Q61586	Q61586	GPAT1_MOUSE	Gpam	Glycerol-3-phosphate acyltransferase 1, mitochondrial	1	AATETNLPLLFLPVHR	AATETNLPLLFLPVHR	3	AATETNLPLLFLPVHR3					556.811
P67778	P67778	PHB_MOUSE	Phb	Prohibitin	1	AATFGLILDDVSLTHLTFGK	AATFGLILDDVSLTHLTFGK	2	AATFGLILDDVSLTHLTFGK2	4798.02	2247.16	2389.88	9554.16	4343.66	8704.58	3693.73	2522.62	10071.9	8441.71	6847.62	8070.12	11308.8	9285.19	10944.3	8310.68	9035.09	15397	9959.39	5926.69	10023.6	11879.6	18494.7	21657.9
P67778	P67778	PHB_MOUSE	Phb	Prohibitin	1	AATFGLILDDVSLTHLTFGK	AATFGLILDDVSLTHLTFGK	3	AATFGLILDDVSLTHLTFGK3	28069.9	17227.6	21297.7	55712.1	38094.2	82732.3	35792.7	33920.5	54073.3	80998.5	49110.7	61201.3	90264.9	88888.9	106827	70491.8	68806.8	101443	74131.7	66250.6	84761.3	103355	164079	158045
P67778	P67778	PHB_MOUSE	Phb	Prohibitin	1	AATFGLILDDVSLTHLTFGKEFTEAVEAK	AATFGLILDDVSLTHLTFGKEFTEAVEAK	3	AATFGLILDDVSLTHLTFGKEFTEAVEAK3	1579.48	2092.89	1616.82	3708.76	1805.08	2878.84	2306.31		1645.51	2456.59	4102.89	3526.68	3770.8	3708.2	4135.57	3963.12	4354.94	5773.6	2291.77	2487.44	2874.3	2364.52	2310.52	5560.96
P67778	P67778	PHB_MOUSE	Phb	Prohibitin	1	AATFGLILDDVSLTHLTFGKEFTEAVEAK	AATFGLILDDVSLTHLTFGKEFTEAVEAK	4	AATFGLILDDVSLTHLTFGKEFTEAVEAK4	1814.82	2561.42	2245.48	4066.19	2435.63	4886.77	3628.25	1796.74	2284.93	4508.12	5446.45	4090.39	4873.43	5263.38	5907.91	5085.91	4918.74	6753.99	3277.48	3313.85	3384.92	3077.33	2495.45	4545.39
Q3U2I3	Q3U2I3	F16A2_MOUSE	Fam160a2	FTS and Hook-interacting protein	1	AATGGADDLSAVR	AATGGADDLSAVR	2	AATGGADDLSAVR2		577.699	784.278
Q9JKK7	Q9JKK7	TMOD2_MOUSE	Tmod2	Tropomodulin-2	1	AATGPFDREHLLMYLEK	AATGPFDREHLLM(UniMod:35)YLEK	3	AATGPFDREHLLM(UniMod:35)YLEK3	1833.99	1251.46	766.233	1536.52								2185.75
P12367	P12367	KAP2_MOUSE	Prkar2a	cAMP-dependent protein kinase type II-alpha regulatory subunit	1	AATIIATSEGSLWGLDR	AATIIATSEGSLWGLDR	2	AATIIATSEGSLWGLDR2	1468.61		1612.98		1439.23		1804.39	2137.48			2142	2013.14					1793.29		1955.38	1807.34	2121.22	2464	1452.73
P31324	P31324	KAP3_MOUSE	Prkar2b	cAMP-dependent protein kinase type II-beta regulatory subunit	1	AATITATSPGALWGLDR	AATITATSPGALWGLDR	2	AATITATSPGALWGLDR2	2928.04	3188.14	3196.81		1882.51	3457.73	2214.63	2148.06	2680.85	1338.05	2078.81	1710.35	1546.18	1792.88	2122.18		1968.17		961.416	1745.26	1580.78	2379.86	1126.72	1618.77
Q80ZF8	Q80ZF8	AGRB3_MOUSE	Adgrb3	Adhesion G protein-coupled receptor B3	1	AATITGTLSR	AATITGTLSR	2	AATITGTLSR2	2178.57	1159.51	1484.39		2828.43		2204.77		2251.8													2853.11	3443.59
Q99104	Q99104	MYO5A_MOUSE	Myo5a	Unconventional myosin-Va	1	AATIVIQSYLR	AATIVIQSYLR	2	AATIVIQSYLR2	3588.91	3252.3	5773.78	2778.09	6145.84	5346.23	2783.52	4153.21	4713.69			1147.87		1063.2	2096.94	3856.4	3271.76		3624.96	2755.34	2297.97	3121.01	4928.36	2867.46
Q8VDN4	Q8VDN4	CCD92_MOUSE	Ccdc92	Coiled-coil domain-containing protein 92	1	AATNLENQLHSAQK	(UniMod:1)AATNLENQLHSAQK	2	(UniMod:1)AATNLENQLHSAQK2		463.042	847.004	571.589								598.272											330.369	415.267
F8VQK3	F8VQK3	F8VQK3_MOUSE	Gucy1a2	Guanylate cyclase domain-containing protein	1	AATSAPAASAAAASAAVAAEYK	AATSAPAASAAAASAAVAAEYK	3	AATSAPAASAAAASAAVAAEYK3			521.086
F8VQK3	F8VQK3	F8VQK3_MOUSE	Gucy1a2	Guanylate cyclase domain-containing protein	1	AATSAPAASAAAASAAVAAEYKR	AATSAPAASAAAASAAVAAEYKR	3	AATSAPAASAAAASAAVAAEYKR3	1628.85	1372.61	3224.47	1277.21	1374.48	499.08	1229.34	1131.11	1386.67		1157.53	713.511				1008.83	786.097	849.857				1083.86	591.201
Q9JHU4	Q9JHU4	DYHC1_MOUSE	Dync1h1	Cytoplasmic dynein 1 heavy chain 1	1	AATSPALFNR	AATSPALFNR	2	AATSPALFNR2			1971.46						1853.5							1623.25				1726.77				1474.03
Q9CZY3	Q9CZY3	UB2V1_MOUSE	Ube2v1	Ubiquitin-conjugating enzyme E2 variant 1	1	AATTGSGVKVPR	(UniMod:1)AATTGSGVKVPR	2	(UniMod:1)AATTGSGVKVPR2	619.051	1760.77	768.565	326.1			407.805					874.919	873.349									646.505
Q9Z268	Q9Z268	RASL1_MOUSE	Rasal1	RasGAP-activating-like protein 1	1	AATTHLLQVLEDLEQAHEEFQK	AATTHLLQVLEDLEQAHEEFQK	3	AATTHLLQVLEDLEQAHEEFQK3	835.752	703.691	598.718
P13595	P13595	NCAM1_MOUSE	Ncam1	Neural cell adhesion molecule 1	1	AATTNPSQGEDLK	AATTNPSQGEDLK	2	AATTNPSQGEDLK2					930.788												1203.73					4555.22	1871.39	1196.65
P13595	P13595	NCAM1_MOUSE	Ncam1	Neural cell adhesion molecule 1	1	AATTNPSQGEDLKMDEGNFK	AATTNPSQGEDLKM(UniMod:35)DEGNFK	3	AATTNPSQGEDLKM(UniMod:35)DEGNFK3																						1667.84	1854.57
O88602	O88602	CCG2_MOUSE	Cacng2	Voltage-dependent calcium channel gamma-2 subunit	1	AATTPTATYNSDR	AATTPTATYNSDR	2	AATTPTATYNSDR2							21205.6	17326.5	17746.8							6518.35	8021.67	12054.5
Q61140	Q61140	BCAR1_MOUSE	Bcar1	Breast cancer anti-estrogen resistance protein 1	1	AAVAAVHGAVHELLEFAR	AAVAAVHGAVHELLEFAR	3	AAVAAVHGAVHELLEFAR3			669.52
Q8K341	Q8K341	ATAT_MOUSE	Atat1	Alpha-tubulin N-acetyltransferase 1	1	AAVADPIPAAPAR	AAVADPIPAAPAR	2	AAVADPIPAAPAR2	1157.01		2517.42
Q02053	Q02053	UBA1_MOUSE	Uba1	Ubiquitin-like modifier-activating enzyme 1	1	AAVASLLQSVQVPEFTPK	AAVASLLQSVQVPEFTPK	2	AAVASLLQSVQVPEFTPK2	3786.69	6308.34	1787.2		2398.96	1617.77	4139.39		3486.24	2802.26	3730.74	2424.61	3116.98	1779.19	2129.04	2144.62	3649.88		2240.69	3983.08	2167.88	3248.52	2096.63	2934.33
Q60875	Q60875	ARHG2_MOUSE	Arhgef2	Rho guanine nucleotide exchange factor 2	1	AAVASVTPEK	AAVASVTPEK	2	AAVASVTPEK2	4499.65	5373.38	8486	5935.58	5754.78	4459.33	2548.48	2835.39									2211.78		3456.72		3347.02	2039.67		3747.03
P51660	P51660	DHB4_MOUSE	Hsd17b4	Peroxisomal multifunctional enzyme type 2	1	AAVAVPNRPPDAVLR	AAVAVPNRPPDAVLR	3	AAVAVPNRPPDAVLR3							1853.03
Q99LC5	Q99LC5	ETFA_MOUSE	Etfa	Electron transfer flavoprotein subunit alpha, mitochondrial	1	AAVDAGFVPNDMQVGQTGK	AAVDAGFVPNDM(UniMod:35)QVGQTGK	2	AAVDAGFVPNDM(UniMod:35)QVGQTGK2	2315.81	3057.98	1717.05				1704.08				1607.39	2355.71		1616			3542.08	1943.05				6483.23	3144.34	2150.31
Q8BTX9	Q8BTX9	HSDL1_MOUSE	Hsdl1	Inactive hydroxysteroid dehydrogenase-like protein 1	1	AAVDSFYLLYR	(UniMod:1)AAVDSFYLLYR	2	(UniMod:1)AAVDSFYLLYR2	1172.26	1138.93	2267.1	2200.95	3905.41		2816.42		1988.66								2780.78	1837.75						2172.5
Q91YR7	Q91YR7	PRP6_MOUSE	Prpf6	Pre-mRNA-processing factor 6	1	AAVELEEPEDAR	AAVELEEPEDAR	2	AAVELEEPEDAR2		793.437
Q8C437	Q8C437	PEX5R_MOUSE	Pex5l	PEX5-related protein	1	AAVESDTEFWDK	AAVESDTEFWDK	2	AAVESDTEFWDK2	813.506	974.129	1861.54				1030.7	1053.47	1320.23											890.421				954.454
Q3TXS7	Q3TXS7	PSMD1_MOUSE	Psmd1	26S proteasome non-ATPase regulatory subunit 1	1	AAVESLGFILFR	AAVESLGFILFR	2	AAVESLGFILFR2	3161.17	2868.48	3834.78	4459.33	4806.09	2853.85	2550.72	3505.32	2621.93	2734.73	1649.92	1965.87	3582.44	2335.15	4677.06	4267.29	3586.15	4355.96	3627.73	3116.98	2599.52	4278.28	4105.22	4728.18
Q61545	Q61545	EWS_MOUSE	Ewsr1	RNA-binding protein EWS	1	AAVEWFDGK	AAVEWFDGK	2	AAVEWFDGK2	850.419			2392.18	1703.13			1766.92	2406.19				1364.85		1038.36	1993.75	2434.77	2426.96	1757.3				2754.15	1339.99
Q61545	Q61545	EWS_MOUSE	Ewsr1	RNA-binding protein EWS	1	AAVEWFDGKDFQGSK	AAVEWFDGKDFQGSK	3	AAVEWFDGKDFQGSK3	5019.71	5812.63	4190	9037.05	6632.94	7823.22	5895.64	5518.04	7764			3202.63	5027.1	4141.59	4524.77	5226.14	6878.14	6169.19	3412.38	3251.93	3761.73	3986.58	4889.39	4857.56
Q920I9	Q920I9	WDR7_MOUSE	Wdr7	WD repeat-containing protein 7	1	AAVLFQQVK	AAVLFQQVK	2	AAVLFQQVK2					3757.21		4970.05	4031.96	5290.34		3655.15	2251.28	1954.91		2028.44		2123.9	2814.36	3705.93	3610.6	3296.43
Q02248	Q02248	CTNB1_MOUSE	Ctnnb1	Catenin beta-1	1	AAVMVHQLSK	AAVM(UniMod:35)VHQLSK	2	AAVM(UniMod:35)VHQLSK2	503.628	674.371	891.772				486.85	823.073			588.838			513.77						480.099
Q6PIC6;Q6PIE5;Q8VDN2	Q6PIC6;Q6PIE5;Q8VDN2	AT1A1_MOUSE;AT1A2_MOUSE;AT1A3_MOUSE	Atp1a1;Atp1a2;Atp1a3	Sodium/potassium-transporting ATPase subunit alpha-3	0	AAVPDAVGK	AAVPDAVGK	2	AAVPDAVGK2	22604.7	23978.3	12202.5	28555.9	66130.8	55731.8	42433	54102.1	46110.4	40912	46915.4	42587.1	43358.3	47467.2	50999.6	46987.7	40298.9	47727.8	49773.9	48515.5	51589.4	75640.8	43367	49158.5
P17182;P17183;P21550	P17182;P17183;P21550	ENOA_MOUSE;ENOB_MOUSE;ENOG_MOUSE	Eno1;Eno2;Eno3	Alpha-enolase	0	AAVPSGASTGIYEALELR	AAVPSGASTGIYEALELR	2	AAVPSGASTGIYEALELR2	62782.8	70459.6	30903.8	49361.6	54744.9	61114	61865.2	48412.5	74014.5	64188.8	59607.6	90860.2	95029.5	79641.8	57144.7	55802.4	91098.6	66062.5	92107.6	88566.8	79766	231455	117098	70074.4
P17182;P17183	P17182;P17183;P21550	ENOA_MOUSE;ENOG_MOUSE	Eno1;Eno2	Alpha-enolase	0	AAVPSGASTGIYEALELR	AAVPSGASTGIYEALELR	3	AAVPSGASTGIYEALELR3	967.18	1023.99		863.673																			1077.11
P17182	P17182	ENOA_MOUSE	Eno1	Alpha-enolase	1	AAVPSGASTGIYEALELRDNDK	AAVPSGASTGIYEALELRDNDK	3	AAVPSGASTGIYEALELRDNDK3									4674.52			2711.39					5980.85
Q8K354	Q8K354	CBR3_MOUSE	Cbr3	Carbonyl reductase [NADPH] 3	1	AAVQQLQAEGLSPR	AAVQQLQAEGLSPR	2	AAVQQLQAEGLSPR2	829.215																						1383.75
A8DUK4	A8DUK4	A8DUK4_MOUSE	Hbb-bs	GLOBIN domain-containing protein	1	AAVSGLWGK	AAVSGLWGK	2	AAVSGLWGK2	164968	95813.8	161591	149876	162687	143453	101903	170474	77465.9	36644.8	12353.3	28547.6		32847.8	18496.2	134222	160110	245149	141272	148655	230354	659989	454537	322155
Q02248	Q02248	CTNB1_MOUSE	Ctnnb1	Catenin beta-1	1	AAVSHWQQQSYLDSGIHSGATTTAPSLSGK	AAVSHWQQQSYLDSGIHSGATTTAPSLSGK	4	AAVSHWQQQSYLDSGIHSGATTTAPSLSGK4	2512.98	1724.89	1105.15	1076.47	1199.44		1812.84		1171.21	1795.35		1152			1514.22	896.527	1150.18		1164.81	1646.17	1464.8	467.759	799.549
Q9QYC0	Q9QYC0	ADDA_MOUSE	Add1	Alpha-adducin	1	AAVVTSPPPTTAPHK	AAVVTSPPPTTAPHK	3	AAVVTSPPPTTAPHK3				2684.29					2942.43
Q9QYC0	Q9QYC0	ADDA_MOUSE	Add1	Alpha-adducin	1	AAVVTSPPPTTAPHKER	AAVVTSPPPTTAPHKER	3	AAVVTSPPPTTAPHKER3		2606.25	990.838								2082.4						1082.17
Q9QYC0	Q9QYC0	ADDA_MOUSE	Add1	Alpha-adducin	1	AAVVTSPPPTTAPHKER	AAVVTSPPPTTAPHKER	4	AAVVTSPPPTTAPHKER4		916.765
Q91V09	Q91V09	WDR13_MOUSE	Wdr13	WD repeat-containing protein 13	1	AAVWQQVLAVDAR	(UniMod:1)AAVWQQVLAVDAR	2	(UniMod:1)AAVWQQVLAVDAR2	298.879		1171.28	334.228	1073.87		538.759	714.569				776.967			658.85	426.15			163.699		649.51	379.661	1044.55	1269.7
Q505D7	Q505D7	OPA3_MOUSE	Opa3	Optic atrophy 3 protein homolog	1	AAWNALQDEVGR	AAWNALQDEVGR	2	AAWNALQDEVGR2	4117.5	2689.94	6448.29	2365.91	4722.22	5738.47	3144.1	3672.82	3306.34	2300.37	2040.56	1893.83	3114.61	2663.3	3286.02	3916.25	2996.77	3891.46	1871.92	1368.83	1981.12	2706.61	2066.62	3396.63
Q8CGF6	Q8CGF6	WDR47_MOUSE	Wdr47	WD repeat-containing protein 47	1	AAYADLLTPLISK	AAYADLLTPLISK	2	AAYADLLTPLISK2	3696.83	3450.14	3795.3	2142.06	3568.69	3468.91	4788.02	3987.94	3724.94	4203.22	4724.65	3057.92	4662.95	3336.22	3372.94	2942.87	3469.5	3012.93	3314.91	3090.72	2552.88	1134.79	1331.86	1992.24
Q8BWF0	Q8BWF0	SSDH_MOUSE	Aldh5a1	Succinate-semialdehyde dehydrogenase, mitochondrial	1	AAYDAFNSWK	AAYDAFNSWK	2	AAYDAFNSWK2	10316.4	11576.9	5469.56	4101.95	9564.16	10004.6	2864.23		2607.58	2336.68	2297.04	2018.36	2745.61	2577.61	3035.1	2761.5	3330.61	3053.16	1693.32	2441.38	2528.93	4974.47	1921.21	2439.25
Q9CQW1	Q9CQW1	YKT6_MOUSE	Ykt6	Synaptobrevin homolog YKT6	1	AAYDVSSFSFFQR	AAYDVSSFSFFQR	2	AAYDVSSFSFFQR2	7994.79	6276.54	7693.92	5011.12	4709.63	5535.76	4107.44	6283.13	4139.52	7662.53	8929.83	8616.93	6687.93	6497.76	7320.76	4139.15	5168.27	5325.11	6699.94	6278.53	8441.27	7639.57	4919.6	6960.18
P48678	P48678	LMNA_MOUSE	Lmna	Prelamin-A/C	1	AAYEAELGDAR	AAYEAELGDAR	2	AAYEAELGDAR2						1239.12			1331.37							1343.28	1432.48	1231.64	1095.25			728.536
P48678	P48678	LMNA_MOUSE	Lmna	Prelamin-A/C	1	AAYEAELGDARK	AAYEAELGDARK	2	AAYEAELGDARK2		228.776															849.432
P51881	P51881	ADT2_MOUSE	Slc25a5	ADP/ATP translocase 2	1	AAYFGIYDTAK	AAYFGIYDTAK	2	AAYFGIYDTAK2	210820	139023	448155	363165	576829	416194	213812	231464	234601	204307	172715	180734	228620	347842	275193	350060	288723	331988	214614	191955	227424	249473	305494	246074
P48962	P48962	ADT1_MOUSE	Slc25a4	ADP/ATP translocase 1	1	AAYFGVYDTAK	AAYFGVYDTAK	2	AAYFGVYDTAK2	284177	189306	382105	261799	434679	291229	260889	284378	304035	270130	216945	216945	236064	277801	263897	296261	238647	264507	265660	232412	267934	203990	239680	208795
Q91YT0	Q91YT0	NDUV1_MOUSE	Ndufv1	NADH dehydrogenase [ubiquinone] flavoprotein 1, mitochondrial	1	AAYIYIR	AAYIYIR	2	AAYIYIR2					7781.49	7602.93	6631.62	7419.53	8004.05	7524.98	7322.52	6673.04	8748.5	7443.77	9336.96	11465.3	10835.8	11718.1	8584.05	7169.7	8289.85	12228.5	7202.46	8633.91
Q8VDP4	Q8VDP4	CCAR2_MOUSE	Ccar2	Cell cycle and apoptosis regulator protein 2	1	AAYNPGQAVPWNAVK	AAYNPGQAVPWNAVK	2	AAYNPGQAVPWNAVK2		817.232		1674.58
P52760	P52760	RIDA_MOUSE	Rida	2-iminobutanoate/2-iminopropanoate deaminase	1	AAYQVAALPR	AAYQVAALPR	2	AAYQVAALPR2	4269.9		3582.93		8155.6	5337.66	8536.23	6270.5	4743.33	13874.4	9780.48	18044.3	5165.76	17922.4	4868.7	5564.12	22792.3	10386.5	6878.73	7662.67	12133	33481.5	25597.1	14073.1
Q8R5H1;Q99K46	P35123;Q8R5H1;Q99K46	UBP11_MOUSE;UBP15_MOUSE	Usp11;Usp15	Ubiquitin carboxyl-terminal hydrolase 15	0	AAYVLFYQR	AAYVLFYQR	2	AAYVLFYQR2	4392.14	4815.35	3294.16	3561.32	3295.18	3546.8	3819.06	3829.06	3651.02		3271.35	2933.08		2399.88	2886.93	2648.46	3379.07	3082.83	3435.7	2520.77	2982.09	1728.82	2030.64	2292.56
Q9ET80	Q9ET80	JPH1_MOUSE	Jph1	Junctophilin-1	1	ADAADQAALAAR	ADAADQAALAAR	2	ADAADQAALAAR2			3534.46				2279.1		1927.88		2019.02	1278.94							2125.54	2423.76
Q91X78	Q91X78	ERLN1_MOUSE	Erlin1	Erlin-1	1	ADAEYYAAHK	ADAEYYAAHK	2	ADAEYYAAHK2	822.184	686.075	385.034						743.098			496.493								813.32
P11404	P11404	FABPH_MOUSE	Fabp3	Fatty acid-binding protein, heart	1	ADAFVGTWK	(UniMod:1)ADAFVGTWK	2	(UniMod:1)ADAFVGTWK2	1226.54											2062.25					2316.53					5474.12
O70589	O70589	CSKP_MOUSE	Cask	Peripheral plasma membrane protein CASK	1	ADAGFVYSEAVASHYMR	ADAGFVYSEAVASHYM(UniMod:35)R	2	ADAGFVYSEAVASHYM(UniMod:35)R2		219.932			127.964		213.305
O70589	O70589	CSKP_MOUSE	Cask	Peripheral plasma membrane protein CASK	1	ADAGFVYSEAVASHYMR	ADAGFVYSEAVASHYM(UniMod:35)R	3	ADAGFVYSEAVASHYM(UniMod:35)R3	1457.91	1099.84	705.019	2262.32	1793.86	1574.17	1613.46		1351.91			612.895	745.961			2586.18	1151.02	1644.8					1100.07	1505.16
Q9CPX6	Q9CPX6	ATG3_MOUSE	Atg3	Ubiquitin-like-conjugating enzyme ATG3	1	ADAGGEDAILQTR	ADAGGEDAILQTR	2	ADAGGEDAILQTR2	2662.06	2569.61	3469.48	4008.66	2887.82	3359.52	6656.37	6088.8	3709.4	3719.52	2314.12	2814.96	3330.29	3513.16	4075.45	2937.71	2574.38	3384.75	1966.54	1992.36	2249.85	3136.98	2631.06	2318.6
P22723	P22723	GBRG2_MOUSE	Gabrg2	Gamma-aminobutyric acid receptor subunit gamma-2	1	ADAHWITTPNR	ADAHWITTPNR	2	ADAHWITTPNR2	68794.9	69527.4	56767.9	84264.8	75145.8	90001.5				22208	19245.2	15022	7381.28	9176.37	7063.04				3774.89	5061.53	4720.59	9743.97	10241.2	18821.1
P22723	P22723	GBRG2_MOUSE	Gabrg2	Gamma-aminobutyric acid receptor subunit gamma-2	1	ADAHWITTPNR	ADAHWITTPNR	3	ADAHWITTPNR3	109809	92251.8	105603	188535	186405	217957				36501.4	29283	23970.6	7963.89	10522.8	11561.7				10786.1	8349.73	9606.17	18876.5	23053.8	34403.7
Q62442	Q62442	VAMP1_MOUSE	Vamp1	Vesicle-associated membrane protein 1	1	ADALQAGASQFESSAAK	ADALQAGASQFESSAAK	2	ADALQAGASQFESSAAK2	2255.22	1443.09	1158.33				1474.64		1080.72	2175.94	1206.79	2043.77						501.474	1719.13	1904.41	1455.67		766.021
P63044	P63024;P63044	VAMP2_MOUSE	Vamp2	Vesicle-associated membrane protein 2	0	ADALQAGASQFETSAAK	ADALQAGASQFETSAAK	2	ADALQAGASQFETSAAK2	14221.4	10303.4	10999.4	14039.4	12389.8	12960.9	18431.3	15957.7	15596.3	28078.6	18414.5	24561.4	32251.3	23818.7	15344.7	23029.5	37787.5	36094.4	20295.1	22114.4	20733.3	26283.7	31233.7	18699.2
P70213	P70213	FV1_MOUSE	Fv1	Friend virus susceptibility protein 1	1	ADAPQIQSSTSLVTSEPVTRPK	ADAPQIQSSTSLVTSEPVTRPK	3	ADAPQIQSSTSLVTSEPVTRPK3																1023.44							1198.4
Q8BK64	Q8BK64	AHSA1_MOUSE	Ahsa1	Activator of 90 kDa heat shock protein ATPase homolog 1	1	ADATNVNNWHWTER	ADATNVNNWHWTER	3	ADATNVNNWHWTER3	1396.88	1035.3	2257.77																			840.329
Q9R1V6	Q9R1V6	ADA22_MOUSE	Adam22	Disintegrin and metalloproteinase domain-containing protein 22	1	ADAVHLFSGSQFESSR	ADAVHLFSGSQFESSR	3	ADAVHLFSGSQFESSR3	6112.56	5730.35	4034.09	5162.49	3107.71	3622.55	7465.75	3137.81	5339.25	1893.43	3317.45	2276.29	1569.97	929.794	1404.51	2674.71	2278.94	2159.04	2173.16	2538.59	3515.44	1304.96	1289.22	1266.05
Q8BFR5	Q8BFR5	EFTU_MOUSE	Tufm	Elongation factor Tu, mitochondrial	1	ADAVQDSEMVELVELEIR	ADAVQDSEMVELVELEIR	2	ADAVQDSEMVELVELEIR2			1228.02
Q8BFR5	Q8BFR5	EFTU_MOUSE	Tufm	Elongation factor Tu, mitochondrial	1	ADAVQDSEMVELVELEIR	ADAVQDSEMVELVELEIR	3	ADAVQDSEMVELVELEIR3	745.227	1228.98	1744.44	865.099	1255.21				719.834
Q8BFR5	Q8BFR5	EFTU_MOUSE	Tufm	Elongation factor Tu, mitochondrial	1	ADAVQDSEMVELVELEIR	ADAVQDSEM(UniMod:35)VELVELEIR	2	ADAVQDSEM(UniMod:35)VELVELEIR2	1446.9	1941.87	3372.18	2023.21	3761.86	3485.12	3867.83	2470.92	3250.3	3483.34	3598.14	3655.94	2832.43	2239.81	3136.02	4043.38	2754.57	4329.22	5209.53	3843.35	3902.46	3692.04	4434.25	4841.31
Q8BFR5	Q8BFR5	EFTU_MOUSE	Tufm	Elongation factor Tu, mitochondrial	1	ADAVQDSEMVELVELEIR	ADAVQDSEM(UniMod:35)VELVELEIR	3	ADAVQDSEM(UniMod:35)VELVELEIR3		1882.66	2092.39	1649.48	2059.42	2029.65	2690.62	2690.4	2573.89	2342.48	1704.42	2298.26	1071.19		1825.06	3055.5	1800.89	3010.08	2334.95	1939.82	1945.31	2899.86	2359.37	4261.06
P20491	P20491	FCERG_MOUSE	Fcer1g	High affinity immunoglobulin epsilon receptor subunit gamma	1	ADAVYTGLNTR	ADAVYTGLNTR	2	ADAVYTGLNTR2	7192.1	3089.38	4320.53	4657.74	3218.02	3622	9692.18	8546.67	5747.92	22297.8	10700.8	10105		5069.58	4005.95	4161.88	4894.56	7545.48	6684.75	4718.97	12414.4	3011.55	6270.34	6805.12
Q923D5	Q923D5	WBP11_MOUSE	Wbp11	WW domain-binding protein 11	1	ADDASAATIEK	ADDASAATIEK	2	ADDASAATIEK2										12909	8920.73	5639.68	10650.5	7217.24	6058.24
Q923D5	Q923D5	WBP11_MOUSE	Wbp11	WW domain-binding protein 11	1	ADDASAATIEKK	ADDASAATIEKK	2	ADDASAATIEKK2										1299.31	1699.15	1347.76	1238.97	771.109
Q923D5	Q923D5	WBP11_MOUSE	Wbp11	WW domain-binding protein 11	1	ADDASAATIEKK	ADDASAATIEKK	3	ADDASAATIEKK3											1030.62
P05064	A6ZI46;P05064	ALDOA_MOUSE	Aldoa	Fructose-bisphosphate aldolase A	0	ADDGRPFPQVIK	ADDGRPFPQVIK	2	ADDGRPFPQVIK2	4587.66	7903.95	1666.47	3765.68	3121.62	2458.04	3739.49		2344.96	2457.31	3735.86	4486.03	3340.56	2946.98	3566.12	2826.83	4793.44	3533.6	4703.28	5528.96	4344.12	8009.78	3225.42	2489.1
P05064	A6ZI46;P05064	ALDOA_MOUSE	Aldoa	Fructose-bisphosphate aldolase A	0	ADDGRPFPQVIK	ADDGRPFPQVIK	3	ADDGRPFPQVIK3	11589.2	24126.6	5129.7	10406.2	8790.82	7836.36	8399.81	5422.1	7286.36	9717.98	12337.1	12370	12217.2	9960.58	9909.83	6951.27	10832.2	10338.3	14633.1	15871.3	14911.7	26385.7	9347.89	9222.57
Q9Z2I0	Q9Z2I0	LETM1_MOUSE	Letm1	Mitochondrial proton/calcium exchanger protein	1	ADDKLISEEGVDSLTVK	ADDKLISEEGVDSLTVK	3	ADDKLISEEGVDSLTVK3		976.444	595.071
P70236	P70236	MP2K6_MOUSE	Map2k6	Dual specificity mitogen-activated protein kinase kinase 6	1	ADDLEPIVELGR	ADDLEPIVELGR	2	ADDLEPIVELGR2		925.533	2000.09
O08599	O08599	STXB1_MOUSE	Stxbp1	Syntaxin-binding protein 1	1	ADDPTMGEGPDK	ADDPTMGEGPDK	2	ADDPTMGEGPDK2		744.727	1112.99
O08599	O08599	STXB1_MOUSE	Stxbp1	Syntaxin-binding protein 1	1	ADDPTMGEGPDK	ADDPTM(UniMod:35)GEGPDK	2	ADDPTM(UniMod:35)GEGPDK2	2119.86	881.064	1023.02	2704.36	4575.42	4075.32	1818.49	2926.68	3632.14	2710.71	1585.49	3112.24	2815.93	3458.29	3267.55	3223.1	2271.85	4944.32	3746.25	2293.34	3262.29	5146.06	5928.22	4533.27
O08599	O08599	STXB1_MOUSE	Stxbp1	Syntaxin-binding protein 1	1	ADDPTMGEGPDKAR	ADDPTMGEGPDKAR	3	ADDPTMGEGPDKAR3			695.914
O08599	O08599	STXB1_MOUSE	Stxbp1	Syntaxin-binding protein 1	1	ADDPTMGEGPDKAR	ADDPTM(UniMod:35)GEGPDKAR	3	ADDPTM(UniMod:35)GEGPDKAR3	1330.17		816.016	1166.08					749.23				1572.61		2582.97			1441.83						1186.53
P62869	P62869	ELOB_MOUSE	Elob	Elongin-B	1	ADDTFEALR	ADDTFEALR	2	ADDTFEALR2						2902.2	2731.44	4722.63	6285.2	7880.31	3791.48	4469.48	4587.5	6574.22	5223.04	4846.43	4833.21	6550.67	5454.46	5785.74	5324.92	5523.27	6820.96	8687.23
Q80W40	Q80W40	ACSM4_MOUSE	Acsm4	Acyl-coenzyme A synthetase ACSM4, mitochondrial	1	ADDVIISSGYR	ADDVIISSGYR	2	ADDVIISSGYR2																						3027.73
Q922B2	Q922B2	SYDC_MOUSE	Dars	Aspartate--tRNA ligase, cytoplasmic	1	ADDVVWVR	ADDVVWVR	2	ADDVVWVR2	2049.3	1518.9	1886.87				3476.37								3605.99			3651.85
P51863	P51863	VA0D1_MOUSE	Atp6v0d1	V-type proton ATPase subunit d 1	1	ADDYEQVK	ADDYEQVK	2	ADDYEQVK2	1282.62	1901.96									740.215	561.555			1087.57	2047.17	2397.24	3122.45				2335.35		992.738
P51863	P51863	VA0D1_MOUSE	Atp6v0d1	V-type proton ATPase subunit d 1	1	ADDYEQVKNVADYYPEYK	ADDYEQVKNVADYYPEYK	3	ADDYEQVKNVADYYPEYK3		836.718														4103.31	2992.63
Q05920	Q05920	PYC_MOUSE	Pc	Pyruvate carboxylase, mitochondrial	1	ADEAYLIGR	ADEAYLIGR	2	ADEAYLIGR2		1503.29	1857.37		5204.24	3923.91	3565.42	3774.69		822.448	2515.31	1144.76	2362.98	1999.8	3178.82			7479.77			1831.13	4015.36	2270.97	3504.72
P35700	P35700	PRDX1_MOUSE	Prdx1	Peroxiredoxin-1	1	ADEGISFR	ADEGISFR	2	ADEGISFR2	10619.7	7588.85	5415.98	8978.99	11612.7	15915.1	20965.9	16812.5	17534	17855	13040.3	17181	31890.4	19914.5	14043.6	15390.2	27708.5	21244.7	17958.5	18607.4	16614.6	36089.9	23485.3	15543.8
Q9Z2Z6	Q9Z2Z6	MCAT_MOUSE	Slc25a20	Mitochondrial carnitine/acylcarnitine carrier protein	1	ADEPKPISPFK	(UniMod:1)ADEPKPISPFK	2	(UniMod:1)ADEPKPISPFK2			3931.23	1222.99	2041.66
Q7TQF7	Q7TQF7	AMPH_MOUSE	Amph	Amphiphysin	1	ADETKDEQFEEYVQNFK	ADETKDEQFEEYVQNFK	3	ADETKDEQFEEYVQNFK3	6380.49	2308.6			1545.88	1562.74	3760.8	2481.8	4040.8								2095.13					638.536
Q9Z0P4	Q9Z0P4	PALM_MOUSE	Palm	Paralemmin-1	1	ADEVTLSEAGSTAGPAEPR	ADEVTLSEAGSTAGPAEPR	2	ADEVTLSEAGSTAGPAEPR2	2685.78	2990.47	1360.27	2625.6	3108.04	3643.88	3056.75	2673.72	2632.42	5457.65	3099.13	3531.25	5365.43	2636.93	2271.95	3666.65	4850.68	2902.13	2558.11	2778.81	3814.96	4554.63	4836.06	3924.51
P97393	P97393	RHG05_MOUSE	Arhgap5	Rho GTPase-activating protein 5	1	ADEYYPEHTSVLSTIDFGGR	ADEYYPEHTSVLSTIDFGGR	3	ADEYYPEHTSVLSTIDFGGR3											547.843		1003.28
Q3U1F9	Q3U1F9	PHAG1_MOUSE	Pag1	Phosphoprotein associated with glycosphingolipid-enriched microdomains 1	1	ADFAEYASVDR	ADFAEYASVDR	2	ADFAEYASVDR2				2423.41	3522.16	5332.12							4443.79	3837.44	2820.04	3671.79	3285.15	3905.11				2993.31	3349.98	4011.49
Q9D3A9	Q9D3A9	TTYH1_MOUSE	Ttyh1	Protein tweety homolog 1	1	ADFQLRPVPSGFAPR	ADFQLRPVPSGFAPR	3	ADFQLRPVPSGFAPR3			947.953				3041.46	3513.68	2368.51	5912.08	4140.92	3549.55	2519.96	4402.24	3238.29		3039.12	2760.49	5102.27	4619.52	4555.62	3090.62	3308.72	2920.66
P16330	P16330	CN37_MOUSE	Cnp	2',3'-cyclic-nucleotide 3'-phosphodiesterase	1	ADFSEAYK	ADFSEAYK	2	ADFSEAYK2	16569.9	8382.83	23728.5	4847.29	11080.2	12449.4	25811.2	26036.4	24373.8	20185.3	23588.6	20602	10402.1	9158.99	11750.8	12576.2	9008.47	11801.5	20608.2	19614.5	21654.1	10883.4	9162.98	10465.5
P16330	P16330	CN37_MOUSE	Cnp	2',3'-cyclic-nucleotide 3'-phosphodiesterase	1	ADFSEAYKR	ADFSEAYKR	2	ADFSEAYKR2	4745.53	5403.83	7864.87		2309.94			5475.36
P16330	P16330	CN37_MOUSE	Cnp	2',3'-cyclic-nucleotide 3'-phosphodiesterase	1	ADFSEAYKR	ADFSEAYKR	3	ADFSEAYKR3	6614.04	7405.98	8846.13	4379.95	3519.09		7642.15	6790.91	6823.48	5260.74	5187.93	6612.17	4160.57		2897.67	2344.86	3279.57	2754.25	5460.29	5007.12	5540.77	3958.63		3084.51
O35465	O35465	FKBP8_MOUSE	Fkbp8	Peptidyl-prolyl cis-trans isomerase FKBP8	1	ADFVLAANSYDLAIK	ADFVLAANSYDLAIK	2	ADFVLAANSYDLAIK2	6673.18	5432.46	5516.15	5876.12	5313.18	5391.36	6866.84	5739.92	7190.29	4422.34	4730.95	7312.14	5967.49	4523.47	5853.16	3942.8	5092.85	5346.61	7373.44	5661.67	8274.47	5533.04	6918.16	8630.38
Q9JIA7	Q9JIA7	SPHK2_MOUSE	Sphk2	Sphingosine kinase 2	1	ADGATTYEENRAEAQR	ADGATTYEENRAEAQR	3	ADGATTYEENRAEAQR3			695.145						679.927
P62141	P62141	PP1B_MOUSE	Ppp1cb	Serine/threonine-protein phosphatase PP1-beta catalytic subunit	1	ADGELNVDSLITR	(UniMod:1)ADGELNVDSLITR	2	(UniMod:1)ADGELNVDSLITR2	2858.58	4724.99	4949.59	4673.65	6882.14	7069.7	9487	10415.7	7114.14	9297.83	10420.5	7971.69	9029.63	8508.4	11687.5		7088.75	8540.94	7615.04	9910.26	9417.91	12266.9	9220.06	10370.4
Q5DU31	Q5DU31	ICEF1_MOUSE	Ipcef1	Interactor protein for cytohesin exchange factors 1	1	ADGFVNLSDFTVER	ADGFVNLSDFTVER	2	ADGFVNLSDFTVER2				1936.06	1508.91	2372.55							2005.3	1617.37	1670.9	2610.8	2158.95					1920.95		1618.52
Q8BG39	Q8BG39	SV2B_MOUSE	Sv2b	Synaptic vesicle glycoprotein 2B	1	ADGLGGQADLMAER	ADGLGGQADLMAER	2	ADGLGGQADLMAER2		2297.96
Q8BG39	Q8BG39	SV2B_MOUSE	Sv2b	Synaptic vesicle glycoprotein 2B	1	ADGLGGQADLMAER	ADGLGGQADLM(UniMod:35)AER	2	ADGLGGQADLM(UniMod:35)AER2	2061.11	3395.76	1062.36	1433.15			2744.25		2356.78		1739.05	2258.31		783.756		1925.58	2671.8	2076.44	1200.75	1369.29	2170.77	2287.15
Q9CW46	Q9CW46	RAVR1_MOUSE	Raver1	Ribonucleoprotein PTB-binding 1	1	ADGQALGDSHLR	ADGQALGDSHLR	2	ADGQALGDSHLR2			462.357
Q8C437	Q8C437	PEX5R_MOUSE	Pex5l	PEX5-related protein	1	ADGSDLISADAEQR	ADGSDLISADAEQR	2	ADGSDLISADAEQR2	1472.66	1630.99	2725.24					1159.19	1688.61		2169.52	1687.13
O08749	O08749	DLDH_MOUSE	Dld	Dihydrolipoyl dehydrogenase, mitochondrial	1	ADGSTQVIDTK	ADGSTQVIDTK	2	ADGSTQVIDTK2	2830.66	3696.95	1981.76	1554.85	1693.94	1709.68	1868.65	1623.89	2229.56	3181.46	3010.19	2631.63	2965.36	2489.67	2266.24	914.283	2802.98	1539.13	2769.36	2981.18	3430.66	8325.51	2714.35	1855.45
P97351	P97351	RS3A_MOUSE	Rps3a	40S ribosomal protein S3a	1	ADGYEPPVQESV	ADGYEPPVQESV	2	ADGYEPPVQESV2				4188.75	8490.67																	3442.55	3793.42
P62242	P62242	RS8_MOUSE	Rps8	40S ribosomal protein S8	1	ADGYVLEGK	ADGYVLEGK	2	ADGYVLEGK2					3339.56	5477.21										2588.88	1314.31						1168.71
P62334	P62334	PRS10_MOUSE	Psmc6	26S proteasome regulatory subunit 10B	1	ADHDFVVQEDFMK	ADHDFVVQEDFMK	3	ADHDFVVQEDFMK3			866.531
P62334	P62334	PRS10_MOUSE	Psmc6	26S proteasome regulatory subunit 10B	1	ADHDFVVQEDFMK	ADHDFVVQEDFM(UniMod:35)K	3	ADHDFVVQEDFM(UniMod:35)K3	5910.96	3086.29	4644.98	3870.29	5999.37	4802.78	3405.67	4431.6	2245.72	1879.76	4642.98	6368.2	3870.1	5575.15	5916.32	4392.33	4181.82	4654.53	2776.95	3952.97	5511.23	6946.74	5463.17	8691.06
P11499	P11499	HS90B_MOUSE	Hsp90ab1	Heat shock protein HSP 90-beta	1	ADHGEPIGR	ADHGEPIGR	2	ADHGEPIGR2			514.791
P23819	P23819	GRIA2_MOUSE	Gria2	Glutamate receptor 2	1	ADIAIAPLTITLVR	ADIAIAPLTITLVR	2	ADIAIAPLTITLVR2	2076.84	2895.45	1530.97		729.592	919.731	860443	1.67348e+06	617853	8800.14	2067.96	2742.38	683.771			461751	312682	484204	4025.47	3683.87	2933	815.717
P23819	P23819	GRIA2_MOUSE	Gria2	Glutamate receptor 2	1	ADIAIAPLTITLVR	ADIAIAPLTITLVR	3	ADIAIAPLTITLVR3							10021.9	7031.15	11950.9								2825.84	3471.88
P23819	P23819	GRIA2_MOUSE	Gria2	Glutamate receptor 2	1	ADIAIAPLTITLVREEVIDFSK	ADIAIAPLTITLVREEVIDFSK	3	ADIAIAPLTITLVREEVIDFSK3							3732.91		2345.41							1150.72	718.926
Q9Z2W9	Q9Z2W9	GRIA3_MOUSE	Gria3	Glutamate receptor 3	1	ADIAVAPLTITLVR	ADIAVAPLTITLVR	2	ADIAVAPLTITLVR2	1099.51	1041.12					419924	586088	374374	2159.67		759.145				187457	150470	210376	1151.09		1449.18
Q9Z2W9	Q9Z2W9	GRIA3_MOUSE	Gria3	Glutamate receptor 3	1	ADIAVAPLTITLVR	ADIAVAPLTITLVR	3	ADIAVAPLTITLVR3							2640.04	1979.3	2890.36								478.511	664.281
Q9Z2W9	Q9Z2W9	GRIA3_MOUSE	Gria3	Glutamate receptor 3	1	ADIAVAPLTITLVREEVIDFSK	ADIAVAPLTITLVREEVIDFSK	3	ADIAVAPLTITLVREEVIDFSK3								1429.14	1237.52							816.298		865.823
Q7TSJ2	Q7TSJ2	MAP6_MOUSE	Map6	Microtubule-associated protein 6	1	ADIAVPLVFTK	ADIAVPLVFTK	2	ADIAVPLVFTK2	47165.6	49098	43797.3	68398.4	75516.2	101992	36272.9	36141.2	29820.5	1.1412e+06	515751	146092	1.79995e+06	433918	506834	60390.2	56695.2	57229	32487.1	27086.4	30542.4	46716.8	50125.9	58917.9
P63087	P63087	PP1G_MOUSE	Ppp1cc	Serine/threonine-protein phosphatase PP1-gamma catalytic subunit	1	ADIDKLNIDSIIQR	(UniMod:1)ADIDKLNIDSIIQR	2	(UniMod:1)ADIDKLNIDSIIQR2	3121.67	1611.85	1681.54	1551.34	1037.54	844.705	1049.91	1102.46	1355.89		1380.82	1272.37	1391.18	1054.43	1505.33		1381.32			882.883		1262.89	853.293	1218.6
P62270	A0A1Y7VKY1;F6YVP7;P62270	RS18_MOUSE	Rps18	40S ribosomal protein S18	0	ADIDLTKR	ADIDLTKR	2	ADIDLTKR2				17755.3	11175.3	11850.9							3835.55	3843.72	4466.24	7237.57	5898.24	5788.09				4273.85	4134.51	7337.21
P62270	A0A1Y7VKY1;F6YVP7;P62270	RS18_MOUSE	Rps18	40S ribosomal protein S18	0	ADIDLTKR	ADIDLTKR	3	ADIDLTKR3				5280.2
Q6PIE5	Q6PIE5	AT1A2_MOUSE	Atp1a2	Sodium/potassium-transporting ATPase subunit alpha-2	1	ADIGIAMGISGSDVSK	ADIGIAMGISGSDVSK	2	ADIGIAMGISGSDVSK2	1272	2384.38	2281.95		1755.18				1663.18			1608.98	2043.33	1768.22	2264.92		1547.74				1326.33	2363.94		2096.09
Q6PIE5	Q6PIE5	AT1A2_MOUSE	Atp1a2	Sodium/potassium-transporting ATPase subunit alpha-2	1	ADIGIAMGISGSDVSK	ADIGIAM(UniMod:35)GISGSDVSK	2	ADIGIAM(UniMod:35)GISGSDVSK2	8645.34	10986.1	7016.81	4404.46	7753.87	8092.6	8658.07	5117.42	7214.16	6691.34	12276.3	7876.29	7382.86	7755.64	6963.62	6968.39	8538.86	8139.02	9056.02	7635.88	8789.92	11485	7107.23	6760.45
Q6PIC6	Q6PIC6	AT1A3_MOUSE	Atp1a3	Sodium/potassium-transporting ATPase subunit alpha-3	1	ADIGVAMGIAGSDVSK	ADIGVAMGIAGSDVSK	2	ADIGVAMGIAGSDVSK2	8295.2	16695.4	15463.4	5202.6	11345.5	7797.16	7166.97	11209.6	10816.8	6176.63	7761.04	8227.52	6178.58	11135.1	9064.55	8158.82	9377.13	6790.01		5448.68	10711.1	7019.99	3826.18	4543.43
Q6PIC6	Q6PIC6	AT1A3_MOUSE	Atp1a3	Sodium/potassium-transporting ATPase subunit alpha-3	1	ADIGVAMGIAGSDVSK	ADIGVAM(UniMod:35)GIAGSDVSK	2	ADIGVAM(UniMod:35)GIAGSDVSK2	63127.6	31678.2	60442.2	47938	68394.4	52409.9	65162.2	46006.9	59477	39429.8	57840.4	40643.5	35587.3	32446.2	37256.4	49082.4	50718.3	56561.6	50471.2	48615.7	44708.8	47706.9	37772.4	34528.7
Q8VDN2	Q8VDN2	AT1A1_MOUSE	Atp1a1	Sodium/potassium-transporting ATPase subunit alpha-1	1	ADIGVAMGIVGSDVSK	ADIGVAMGIVGSDVSK	2	ADIGVAMGIVGSDVSK2	2393.85	4490.72	4151.57	2946.72	6542.59	3638.49	1576.17	2550.16	1868.53			1775.18	4471.68	5536.23	5385.16	6364.24	4701.14	4369.73		1422.64		5555.97	2722.77	4328.11
Q8VDN2	Q8VDN2	AT1A1_MOUSE	Atp1a1	Sodium/potassium-transporting ATPase subunit alpha-1	1	ADIGVAMGIVGSDVSK	ADIGVAM(UniMod:35)GIVGSDVSK	2	ADIGVAM(UniMod:35)GIVGSDVSK2	5154.72	6287.24	6199.21	15671.9	17089.2	12566.2	6448.98	3174.84	6221.73	5509.49	5711.71	4122.07	13186.6	9224.32	13755.5	11980.1	13173.6	14146.2	5839.72	5647.83	4954.54	13670.5	10879	9553.69
Q91VR2	Q91VR2	ATPG_MOUSE	Atp5f1c	ATP synthase subunit gamma, mitochondrial	1	ADIKAPEDK	ADIKAPEDK	2	ADIKAPEDK2	2184.26	2429.81	2663.95	3111.61	1783.52	2643.36	1797.02		1438.81		2092.44	1522.33	1686.73	1437.67		1403.06	2523.11	2081.56	1175.45	2018.08	1974.95	2522.28	1679.6	1745.5
Q91VR2	Q91VR2	ATPG_MOUSE	Atp5f1c	ATP synthase subunit gamma, mitochondrial	1	ADIKAPEDK	ADIKAPEDK	3	ADIKAPEDK3	2032.56	2273.53	2705.24	2763.05							1035.07					2437.91
Q9D0E1	Q9D0E1	HNRPM_MOUSE	Hnrnpm	Heterogeneous nuclear ribonucleoprotein M	1	ADILEDKDGK	ADILEDKDGK	2	ADILEDKDGK2	1737.25			4559.85	3446.99	3890.78								1070.06										1489.53
Q8VE62	Q8VE62	PAIP1_MOUSE	Paip1	Polyadenylate-binding protein-interacting protein 1	1	ADILQVGLR	ADILQVGLR	2	ADILQVGLR2	1666.87	1033.64	957.64	1561.13			1462.63		1402.53	1347.66			2769.81									2003.89
Q8VE22	Q8VE22	RT23_MOUSE	Mrps23	28S ribosomal protein S23, mitochondrial	1	ADIQDIFYQEDQIR	ADIQDIFYQEDQIR	2	ADIQDIFYQEDQIR2				1648.55	1960.66	2968.45					1838.31					11202.3	11939.5	10910.7						1750.26
Q9JL62	Q9JL62	GLTP_MOUSE	Gltp	Glycolipid transfer protein	1	ADISGNITK	ADISGNITK	2	ADISGNITK2	1555.38																					2621.89
P10649	P10649	GSTM1_MOUSE	Gstm1	Glutathione S-transferase Mu 1	1	ADIVENQVMDTR	ADIVENQVM(UniMod:35)DTR	2	ADIVENQVM(UniMod:35)DTR2	4524.56	5230.73	1632.52	2884.91	1680.04	2909.68	4399.76	2710.79	4599.96	2993.69	4289.8	5494.07	5892.21	2980.19	3574.36	2368.91	3844.83	2833.62	5185.9	6443.92	5444.39	11122.6	4665.24	2575.92
Q5RJI5	Q5RJI5	BRSK1_MOUSE	Brsk1	Serine/threonine-protein kinase BRSK1	1	ADIVHAFLSIPSLSHSVLSQTSFR	ADIVHAFLSIPSLSHSVLSQTSFR	4	ADIVHAFLSIPSLSHSVLSQTSFR4	559.186	1366.71	1195.82	1222.03			1841.1		1441.18
Q3TZZ7	Q3TZZ7	ESYT2_MOUSE	Esyt2	Extended synaptotagmin-2	1	ADKDQASDGLSSALLILYLDSAR	ADKDQASDGLSSALLILYLDSAR	3	ADKDQASDGLSSALLILYLDSAR3		509.398	379.925
Q60972	Q60972	RBBP4_MOUSE	Rbbp4	Histone-binding protein RBBP4	1	ADKEAAFDDAVEER	(UniMod:1)ADKEAAFDDAVEER	2	(UniMod:1)ADKEAAFDDAVEER2		564.466	696.509	1853.34	1301.56	1135.94								1325.81	1286.48	1671.49	1497.21	773.424					863.218	992.176
Q9D6M3	Q9D6M3	GHC1_MOUSE	Slc25a22	Mitochondrial glutamate carrier 1	1	ADKQISLPAK	(UniMod:1)ADKQISLPAK	2	(UniMod:1)ADKQISLPAK2	2449.18	4345.44	11167.1	1852.77	2205.32		2713.21	2298	1862.49		3108.26	2287.31			1227.06	1206.33	1184.57		1944.16	2239.91	2365.66			937.82
Q9CZN4	Q9CZN4	SHSA9_MOUSE	Shisa9	Protein shisa-9	1	ADKVNDDFYAK	ADKVNDDFYAK	2	ADKVNDDFYAK2							31993.4	30113.4	23855.7							6915.95	6197.07	6657.91
Q9CZN4	Q9CZN4	SHSA9_MOUSE	Shisa9	Protein shisa-9	1	ADKVNDDFYAK	ADKVNDDFYAK	3	ADKVNDDFYAK3							9675.12	7640.2	8341.02							1888.55	1701.07	1657.44
Q8BGN3	Q8BGN3	ENPP6_MOUSE	Enpp6	Glycerophosphocholine cholinephosphodiesterase ENPP6	1	ADLAAIYHER	ADLAAIYHER	2	ADLAAIYHER2	1709.57		1018.99			961.055	1280.07				1785.73	1411.11	1372.75	1578.9				1402.2	1595.28	2857.83	1866.32		1366	1192.96
Q8BNN1	Q8BNN1	SPA2L_MOUSE	Spata2l	Spermatogenesis-associated protein 2-like protein	1	ADLAPALQDLAR	ADLAPALQDLAR	2	ADLAPALQDLAR2			1347.95
Q91V41	Q91V41	RAB14_MOUSE	Rab14	Ras-related protein Rab-14	1	ADLEAQRDVTYEEAK	ADLEAQRDVTYEEAK	2	ADLEAQRDVTYEEAK2		440.764	431.833								655.503						305.498
Q91V41	Q91V41	RAB14_MOUSE	Rab14	Ras-related protein Rab-14	1	ADLEAQRDVTYEEAK	ADLEAQRDVTYEEAK	3	ADLEAQRDVTYEEAK3	2503.97	2797.24	3615.88	3090.45	1880.64	2706.42	2881.29	1604.17	1957.67		2799.28	1755.71	2703.73	1700.64	1904.98		1902.37	1312.61		1587.06	1838.22	2449.76		1281.99
P47754	P47754	CAZA2_MOUSE	Capza2	F-actin-capping protein subunit alpha-2	1	ADLEEQLSDEEK	(UniMod:1)ADLEEQLSDEEK	2	(UniMod:1)ADLEEQLSDEEK2	1463.45		884.1						1891.19	2091.42	1277.7	1296.95			1290.31		4000.71	4944.01	1604.71		1551.58	1282.54	1793.3
Q9QWL7	Q9QWL7	K1C17_MOUSE	Krt17	Keratin, type I cytoskeletal 17	1	ADLEMQIENLK	ADLEM(UniMod:35)QIENLK	2	ADLEM(UniMod:35)QIENLK2																	2008.37
Q9QWL7	Q9QWL7	K1C17_MOUSE	Krt17	Keratin, type I cytoskeletal 17	1	ADLEMQIENLKEELAYLK	ADLEMQIENLKEELAYLK	3	ADLEMQIENLKEELAYLK3																	1505.15
Q9QWL7	Q9QWL7	K1C17_MOUSE	Krt17	Keratin, type I cytoskeletal 17	1	ADLEMQIENLKEELAYLK	ADLEM(UniMod:35)QIENLKEELAYLK	3	ADLEM(UniMod:35)QIENLKEELAYLK3							1024.37							1978.39			8189.08		2525.84
Q61781;Q6IFX2	Q61781;Q6IFX2	K1C14_MOUSE;K1C42_MOUSE	Krt14;Krt42	Keratin, type I cytoskeletal 14	0	ADLEMQIESLK	ADLEMQIESLK	2	ADLEMQIESLK2																	2871.56
Q61781;Q6IFX2	Q61781;Q6IFX2	K1C14_MOUSE;K1C42_MOUSE	Krt14;Krt42	Keratin, type I cytoskeletal 14	0	ADLEMQIESLK	ADLEM(UniMod:35)QIESLK	2	ADLEM(UniMod:35)QIESLK2	2048.52	1922.6	1603.12	2507.84	3057.29	3189.88	5573.75		5423.62	2657.81	2789.5	3118.35	3634.98	6805.02	3379.06	4337.52	7183.57	6840.64	4122.04	6455.71	4361.62		5820.27	3679
Q61781	Q61781	K1C14_MOUSE	Krt14	Keratin, type I cytoskeletal 14	1	ADLEMQIESLKEELAYLK	ADLEMQIESLKEELAYLK	3	ADLEMQIESLKEELAYLK3	446.894								1059.75					2188.42			5107.61
Q61781	Q61781	K1C14_MOUSE	Krt14	Keratin, type I cytoskeletal 14	1	ADLEMQIESLKEELAYLK	ADLEM(UniMod:35)QIESLKEELAYLK	3	ADLEM(UniMod:35)QIESLKEELAYLK3	2331.45		1457.78		2708.7	2217.35			4105.68	3162.21		3767.14	3390.45					5244.42			5700.72	3280.06	4863.23
Q4KMM3	Q4KMM3	OXR1_MOUSE	Oxr1	Oxidation resistance protein 1	1	ADLEPESFRPNLSDPSELLLPDQIEK	ADLEPESFRPNLSDPSELLLPDQIEK	3	ADLEPESFRPNLSDPSELLLPDQIEK3	1161.93	1014.64	808.657	1150.3			1838.04		1499.39
Q6PHU5	Q6PHU5	SORT_MOUSE	Sort1	Sortilin	1	ADLGALELWR	ADLGALELWR	2	ADLGALELWR2	1194.84	1293.8	905.822	1317.99			1394.82		1344.52
P62897	P62897	CYC_MOUSE	Cycs	Cytochrome c, somatic	1	ADLIAYLK	ADLIAYLK	2	ADLIAYLK2	4827.09	3642.88	2790.93	2978.14	3567.36	3142.43	7235.68	4313.03	3545.99	8104.54	4532.12	11186.5	3982.73	6970.25	2868.39	3213.66	13602.4	5605.06	5022.39	5173.49	8207.68	24397.2	17620	7026.56
P62897	P62897	CYC_MOUSE	Cycs	Cytochrome c, somatic	1	ADLIAYLKK	ADLIAYLKK	2	ADLIAYLKK2	3083.98	3200.11	1649.35	1694.35	1586.78	2125.67	4927.56	3363.9	1932.19	4309.1	3383.96	5211.5	2438.39	5498.58	2302.89	1409.46	8203.3	2741.49	2757.4	3030.46	6073.03	12007.2	8483.32	3219.4
P07901;P11499	P07901;P11499	HS90A_MOUSE;HS90B_MOUSE	Hsp90aa1;Hsp90ab1	Heat shock protein HSP 90-alpha	0	ADLINNLGTIAK	ADLINNLGTIAK	2	ADLINNLGTIAK2	113706	104990	89980.8	85741	84307.3	113797	94039.9	140489	101362	111247	95609.7	117238	122817	144782	192097	125424	106508	108508	121463	145159	133829	152443	162831	192502
Q9D8Y0	Q9D8Y0	EFHD2_MOUSE	Efhd2	EF-hand domain-containing protein D2	1	ADLNQGIGEPQSPSR	ADLNQGIGEPQSPSR	2	ADLNQGIGEPQSPSR2		1049.13															1998.53		790.304	861.099		2538.79	2190.18
Q8BG81	Q8BG81	PDIP3_MOUSE	Poldip3	Polymerase delta-interacting protein 3	1	ADLSLDELIR	(UniMod:1)ADLSLDELIR	2	(UniMod:1)ADLSLDELIR2	486.026			830.86	1010.95
Q8BG81	Q8BG81	PDIP3_MOUSE	Poldip3	Polymerase delta-interacting protein 3	1	ADLSLDELIRK	(UniMod:1)ADLSLDELIRK	2	(UniMod:1)ADLSLDELIRK2			1411.1	2091.89	1845.52						1670.75					1462.37
Q9JM96	Q9JM96	BORG4_MOUSE	Cdc42ep4	Cdc42 effector protein 4	1	ADLTAEMISAPLGDFR	ADLTAEM(UniMod:35)ISAPLGDFR	2	ADLTAEM(UniMod:35)ISAPLGDFR2								3328.46	2588.09		2524.97		1885.15				4032.24						2015.59
Q9JJ28	Q9JJ28	FLII_MOUSE	Flii	Protein flightless-1 homolog	1	ADLTALFLPR	ADLTALFLPR	2	ADLTALFLPR2			861.911	677.855		1443
Q99LC8	Q99LC8	EI2BA_MOUSE	Eif2b1	Translation initiation factor eIF-2B subunit alpha	1	ADLVIVGAEGVVENGGIINK	ADLVIVGAEGVVENGGIINK	2	ADLVIVGAEGVVENGGIINK2																						551.459
Q06335	Q06335	APLP2_MOUSE	Aplp2	Amyloid-like protein 2	1	ADMDQFTSSISENPVDVR	ADM(UniMod:35)DQFTSSISENPVDVR	2	ADM(UniMod:35)DQFTSSISENPVDVR2																1151.8
Q61879	Q61879	MYH10_MOUSE	Myh10	Myosin-10	1	ADMEDLMSSKDDVGK	ADM(UniMod:35)EDLM(UniMod:35)SSKDDVGK	3	ADM(UniMod:35)EDLM(UniMod:35)SSKDDVGK3																							875.271
P40124	P40124	CAP1_MOUSE	Cap1	Adenylyl cyclase-associated protein 1	1	ADMQNLVER	(UniMod:1)ADM(UniMod:35)QNLVER	2	(UniMod:1)ADM(UniMod:35)QNLVER2							2750.69	2974.36	2999.16	3015.74	3004.91	3677.45	1773.89						4174.46	3667.88	3702.88	5342.3	2571.67
Q8BMS1	Q8BMS1	ECHA_MOUSE	Hadha	Trifunctional enzyme subunit alpha, mitochondrial	1	ADMVIEAVFEDLGVK	ADM(UniMod:35)VIEAVFEDLGVK	2	ADM(UniMod:35)VIEAVFEDLGVK2	2483.49	3385.58	2630.91	5925.52	6879.85	7532.67	2092.92		2267.66	2309.29	2694.56	2350.54	3225.58	3444.08	3342.03	3675.11	4191.39	4039.08	2527.64	2890.88	2648.82	5097.05	3508.74	6714.14
Q8BMS1	Q8BMS1	ECHA_MOUSE	Hadha	Trifunctional enzyme subunit alpha, mitochondrial	1	ADMVIEAVFEDLGVK	ADM(UniMod:35)VIEAVFEDLGVK	3	ADM(UniMod:35)VIEAVFEDLGVK3				222.815
Q9D0F9	Q9D0F9	PGM1_MOUSE	Pgm1	Phosphoglucomutase-1	1	ADNFEYSDPVDGSISK	ADNFEYSDPVDGSISK	2	ADNFEYSDPVDGSISK2		1227.64			552.437							1035.53	877.136	630.226			761.32					1978.59
Q8C0C7	Q8C0C7	SYFA_MOUSE	Farsa	Phenylalanine--tRNA ligase alpha subunit	1	ADNPVLELLLR	(UniMod:1)ADNPVLELLLR	2	(UniMod:1)ADNPVLELLLR2	1782.48		923.241	113.884			379.338		1165.91														600.415
P97449	P97449	AMPN_MOUSE	Anpep	Aminopeptidase N	1	ADNSATGFGTGTR	ADNSATGFGTGTR	2	ADNSATGFGTGTR2													1260.12	1156.66			1161.64	1207.4				1179.6	1434.07
Q99KH8	Q99KH8	STK24_MOUSE	Stk24	Serine/threonine-protein kinase 24	1	ADPEELFTK	ADPEELFTK	2	ADPEELFTK2															1447.01				1306.06				1828.06
Q9CTY5	Q9CTY5	MICU3_MOUSE	Micu3	Calcium uptake protein 3, mitochondrial	1	ADPSELAAPELEDPPR	ADPSELAAPELEDPPR	2	ADPSELAAPELEDPPR2			816.076		1285.06
Q7TQK5	Q7TQK5	CCD93_MOUSE	Ccdc93	Coiled-coil domain-containing protein 93	1	ADPSMLQNLR	ADPSMLQNLR	2	ADPSMLQNLR2			912.909
Q9WUT3	P18653;P18654;Q9WUT3	KS6A2_MOUSE	Rps6ka2	Ribosomal protein S6 kinase alpha-2	0	ADPSQFELLK	ADPSQFELLK	2	ADPSQFELLK2			1083.15	1430.31	1709.93		1007.03		763.888							3355.25	2321.84					2389.52		2927.55
P20357	P20357	MTAP2_MOUSE	Map2	Microtubule-associated protein 2	1	ADQGLDFAATK	ADQGLDFAATK	2	ADQGLDFAATK2	4181.73	4125.66	3654.34	3677.13	2641.43	3695.24	3194.86		3104.39		2830.39	2807.8				3698.74	2824.42	2444.6	4401.69	4801.21	2423.51	2502.81	3582.93	3596.72
Q9QXY6;Q9WVK4	Q9QXY6;Q9WVK4	EHD1_MOUSE;EHD3_MOUSE	Ehd1;Ehd3	EH domain-containing protein 3	0	ADQIETQQLMR	ADQIETQQLMR	2	ADQIETQQLMR2		1459.1	2505.53
Q9QXY6;Q9WVK4	Q9QXY6;Q9WVK4	EHD1_MOUSE;EHD3_MOUSE	Ehd1;Ehd3	EH domain-containing protein 3	0	ADQIETQQLMR	ADQIETQQLM(UniMod:35)R	2	ADQIETQQLM(UniMod:35)R2	4876.73	4135.88	6146.86	3250.46	3385.73	2657.79	3345.09	3921.84	3819.4		3253.52	4074.81	2753.62	2700.66	3057.53	2888.81	2427.46	2708.46	4046.7	3718.38	3100.05	2893.28	2721.47	4274.49
P60879	P60879	SNP25_MOUSE	Snap25	Synaptosomal-associated protein 25	1	ADQLADESLESTR	ADQLADESLESTR	2	ADQLADESLESTR2	5052.74	3423.81	3677.61	4457.05	3835.75	4379.98	5178.97	3904.43	4243.21	9057.56	6721.85	7153.64	5019.71	6338.24	4221.11	3851.04	6399.55	5295.3	6466.67	5084.13	5982.56	5510.4	6834.73	5835.79
P60879	P60879	SNP25_MOUSE	Snap25	Synaptosomal-associated protein 25	1	ADQLADESLESTRR	ADQLADESLESTRR	2	ADQLADESLESTRR2	1904.74	1639.35	1688.92	1793.51		1424.24	1839.05		1517.91		2903.92	2275.23	3189.57	2091.07	1125.9	1035.12		2291.38	2458.78	2844.71	2605.98	1630.4		1542.34
P60879	P60879	SNP25_MOUSE	Snap25	Synaptosomal-associated protein 25	1	ADQLADESLESTRR	ADQLADESLESTRR	3	ADQLADESLESTRR3	28971.2	23700.9	30701.1	28747	22587.4	23423.2	37494.5	30099.1	22176.7	41443.8	47841.4	37395.2	37866.5	33022.3	23762.5	33277.2	37299.4	33009.6	32916.9	40685.2	34886.9	22254.8	35400.4	27888
Q9D6P8	P0DP26;P0DP27;P0DP28;Q9D6P8	CALL3_MOUSE	Calml3	Calmodulin-like protein 3	0	ADQLTEEQIAEFK	(UniMod:1)ADQLTEEQIAEFK	2	(UniMod:1)ADQLTEEQIAEFK2	110994	42455.5	95014	33734.8	77475.7	118052	170012	188621	143104	323539	156054	163426	191087	149466	103461	79355.8	212235	118172	215062	230840	251418	304832	194570	127996
Q9EQP2	Q9EQP2	EHD4_MOUSE	Ehd4	EH domain-containing protein 4	1	ADQVDTQQLMR	ADQVDTQQLM(UniMod:35)R	2	ADQVDTQQLM(UniMod:35)R2		652.906	729.364	725.316																				1369
P63321	P63321	RALA_MOUSE	Rala	Ras-related protein Ral-A	1	ADQWNVNYVETSAK	ADQWNVNYVETSAK	2	ADQWNVNYVETSAK2	1813.86	2203.1	1040.82	1759.82	1659.78		2018.28		2430.49		1515.47	1467.26	1725.28	1839.6	1461.7		2091.17	1416.05						1362
P62264	P62264	RS14_MOUSE	Rps14	40S ribosomal protein S14	1	ADRDESSPYAAMLAAQDVAQR	ADRDESSPYAAM(UniMod:35)LAAQDVAQR	3	ADRDESSPYAAM(UniMod:35)LAAQDVAQR3	1213.19	1262.7	1977.33	4718.31	5089.74	6028.37	1163.09						3723.64	4800.84	3146.57	5089.32	3703.47	4097.88	1268.22		1372.25	2324.76	3241.22	4257.43
Q925I1	Q925I1	ATAD3_MOUSE	Atad3	ATPase family AAA domain-containing protein 3	1	ADRENADIIR	ADRENADIIR	2	ADRENADIIR2			532.111
Q925I1	Q925I1	ATAD3_MOUSE	Atad3	ATPase family AAA domain-containing protein 3	1	ADRENADIIR	ADRENADIIR	3	ADRENADIIR3			2776.32	4280.5	3745.1	5041.61												2405.66						2641.48
P62881	P62881	GNB5_MOUSE	Gnb5	Guanine nucleotide-binding protein subunit beta-5	1	ADREVAIYSK	ADREVAIYSK	2	ADREVAIYSK2		695.079	670.76
P62881	P62881	GNB5_MOUSE	Gnb5	Guanine nucleotide-binding protein subunit beta-5	1	ADREVAIYSK	ADREVAIYSK	3	ADREVAIYSK3	2699.12		1710.22				2194.11		2574.24
Q8BNW9	Q8BNW9	KBTBB_MOUSE	Kbtbd11	Kelch repeat and BTB domain-containing protein 11	1	ADRWTAVAPLPR	ADRWTAVAPLPR	3	ADRWTAVAPLPR3	1135.38
Q812A2	Q812A2	SRGP3_MOUSE	Srgap3	SLIT-ROBO Rho GTPase-activating protein 3	1	ADSEASSGPLLDDK	ADSEASSGPLLDDK	2	ADSEASSGPLLDDK2	1299.03	741.171	1184.44
P12367	P12367	KAP2_MOUSE	Prkar2a	cAMP-dependent protein kinase type II-alpha regulatory subunit	1	ADSFYIIESGEVSILIR	ADSFYIIESGEVSILIR	2	ADSFYIIESGEVSILIR2																						608.241
Q80U49	Q80U49	C170B_MOUSE	Cep170b	Centrosomal protein of 170 kDa protein B	1	ADSPAGLEAAR	ADSPAGLEAAR	2	ADSPAGLEAAR2			1284.65													3294.55	3232.86	3365.23			1196.13
A2AV25	A2AV25	FBCD1_MOUSE	Fibcd1	Fibrinogen C domain-containing protein 1	1	ADSSHLSLLIDPR	ADSSHLSLLIDPR	3	ADSSHLSLLIDPR3			305.428
Q5SVR0	Q5SVR0	TBC9B_MOUSE	Tbc1d9b	TBC1 domain family member 9B	1	ADSSSVLPSPLSISTK	ADSSSVLPSPLSISTK	2	ADSSSVLPSPLSISTK2			2550.4
Q7TQ95	Q7TQ95	LNP_MOUSE	Lnpk	Endoplasmic reticulum junction formation protein lunapark	1	ADSVPNLEPSEESLVTK	ADSVPNLEPSEESLVTK	2	ADSVPNLEPSEESLVTK2	5883.61	3967.94	3677.61	2468.62	2649.58	3592.04	3528.11	4566.38	3812.08	2043.07	3791.36			3397.82	5306.1			2543.94			3962.32	3733.13	4449.06	5849.2
Q8VDP4	Q8VDP4	CCAR2_MOUSE	Ccar2	Cell cycle and apoptosis regulator protein 2	1	ADSWVEKEEPTPSN	ADSWVEKEEPTPSN	2	ADSWVEKEEPTPSN2					495.605
A2AJ15	A2AJ15	MA1B1_MOUSE	Man1b1	Endoplasmic reticulum mannosyl-oligosaccharide 1,2-alpha-mannosidase	1	ADSYYEYLLK	ADSYYEYLLK	2	ADSYYEYLLK2			1237.16
Q9QYH6	Q9QYH6	MAGD1_MOUSE	Maged1	Melanoma-associated antigen D1	1	ADTEVSAAAARPK	ADTEVSAAAARPK	2	ADTEVSAAAARPK2			288.488									306.909
P16332	P16332	MUTA_MOUSE	Mmut	Methylmalonyl-CoA mutase, mitochondrial	1	ADTLDLPEELPGVKPFTR	ADTLDLPEELPGVKPFTR	3	ADTLDLPEELPGVKPFTR3		1104.82
P54775	P54775	PRS6B_MOUSE	Psmc4	26S proteasome regulatory subunit 6B	1	ADTLDPALLRPGR	ADTLDPALLRPGR	3	ADTLDPALLRPGR3	4596.61	1591.51	4986.55	2771.31	4515.36	2437.7	2449.63		3386.24			2760.01		3997.01	2252.26	5162.72	4037.01				4170.71	4638.27	5672.95	5403.32
Q80UG5	Q80UG5	SEPT9_MOUSE	Septin9	Septin-9	1	ADTLTLEER	ADTLTLEER	2	ADTLTLEER2	8278.57		5602.59				7722.49	8373.65	7125.84	6096.9	7145.65	7665.64	4007.08			4974.19		4726.49	7415.45	7975.08	9093.31
P28661	P28661	SEPT4_MOUSE	Septin4	Septin-4	1	ADTLTPPEVDR	ADTLTPPEVDR	2	ADTLTPPEVDR2							3078.5									1726.34				3761.73
Q9Z1S5	Q9Z1S5	SEPT3_MOUSE	Septin3	Neuronal-specific septin-3	1	ADTMTLEEK	ADTMTLEEK	2	ADTMTLEEK2		1234.22	978.551
Q9Z1S5	Q9Z1S5	SEPT3_MOUSE	Septin3	Neuronal-specific septin-3	1	ADTMTLEEK	ADTM(UniMod:35)TLEEK	2	ADTM(UniMod:35)TLEEK2	2134.89	1632.13	1340.08				1615.42		2228.4	2000	1493.01	3014.62			1635.04	1354.28		1248.69	2714.75	2159.17	2975.89	1766.54		1637.54
O88737	O88737	BSN_MOUSE	Bsn	Protein bassoon	1	ADTQAQPQMQGR	ADTQAQPQMQGR	2	ADTQAQPQMQGR2			502.438
P23818	P23818	GRIA1_MOUSE	Gria1	Glutamate receptor 1	1	ADVAVAPLTITLVR	ADVAVAPLTITLVR	2	ADVAVAPLTITLVR2	2154.03	1139.64	1163.68				791304	1.35274e+06	644071	7502.3	2326.66	2640.9				283978	222198	370622	4306.57	3408.64	3556.85	1282.51
P23818	P23818	GRIA1_MOUSE	Gria1	Glutamate receptor 1	1	ADVAVAPLTITLVR	ADVAVAPLTITLVR	3	ADVAVAPLTITLVR3							37988.2	28605.9	37796.7							5506.91	5243.96	4949.37
P23818	P23818	GRIA1_MOUSE	Gria1	Glutamate receptor 1	1	ADVAVAPLTITLVREEVIDFSK	ADVAVAPLTITLVREEVIDFSK	3	ADVAVAPLTITLVREEVIDFSK3							9675.58	4234.9	6078.33							2019.27	1799.66
Q3UHJ0	Q3UHJ0	AAK1_MOUSE	Aak1	AP2-associated protein kinase 1	1	ADVAVESLIPGLEPPVAQR	ADVAVESLIPGLEPPVAQR	2	ADVAVESLIPGLEPPVAQR2			2332.71
Q9CR00	Q9CR00	PSMD9_MOUSE	Psmd9	26S proteasome non-ATPase regulatory subunit 9	1	ADVDLYQVR	ADVDLYQVR	2	ADVDLYQVR2	1969.78		1440.73				3106.04		3103.79		3195.12						3038.98	2995.03			3310.79		3217.2
P56695	P56695	WFS1_MOUSE	Wfs1	Wolframin	1	ADVEIPFEEVLEK	ADVEIPFEEVLEK	2	ADVEIPFEEVLEK2	3865.79				1124.61		6555.07	6825.25	3340.17
Q6ZQ38	Q6ZQ38	CAND1_MOUSE	Cand1	Cullin-associated NEDD8-dissociated protein 1	1	ADVFHAYLSLLK	ADVFHAYLSLLK	2	ADVFHAYLSLLK2	1067.42	875.888	2208.55	1085.94	1206.28		1159.48		1098.9		1072.93	1168.05	1124.34		933.332	723.11	1593.34	847.69				1226.57	1294.23	1111.66
G5E829;Q6Q477;Q9R0K7	G5E829;Q0VF55;Q6Q477;Q9R0K7	AT2B1_MOUSE;AT2B2_MOUSE;AT2B4_MOUSE	Atp2b1;Atp2b2;Atp2b4	Plasma membrane calcium-transporting ATPase 1	0	ADVGFAMGIAGTDVAK	ADVGFAMGIAGTDVAK	2	ADVGFAMGIAGTDVAK2	1548.42	3918.68	3556.07	1503.55	2053.61		2211.68		3285.16	1874.65	1740.68	2274.63	1845.09	2746.45			1498.77				1669.98	1890.32
G5E829;Q6Q477;Q9R0K7	G5E829;Q0VF55;Q6Q477;Q9R0K7	AT2B1_MOUSE;AT2B2_MOUSE;AT2B4_MOUSE	Atp2b1;Atp2b2;Atp2b4	Plasma membrane calcium-transporting ATPase 1	0	ADVGFAMGIAGTDVAK	ADVGFAM(UniMod:35)GIAGTDVAK	2	ADVGFAM(UniMod:35)GIAGTDVAK2	12735.7	12322.8	8988.82	9481.34	8069.67	7609.55	13696	8918.65	13395.8	9441.85	13805	8941.15	5454.96	6212.11	6254.42	7834.77	8494.6	8332.52	11953.5	10937.8	9018.88	8984.11	6275.89	4686.82
Q9DB72	Q9DB72	BTBDH_MOUSE	Btbd17	BTB/POZ domain-containing protein 17	1	ADVGGEAAGTAINHSHMLLQR	ADVGGEAAGTAINHSHM(UniMod:35)LLQR	3	ADVGGEAAGTAINHSHM(UniMod:35)LLQR3	1056.74	952.926	682.182	3241.56	1787.75	1808.53	979.264				1295.64	1103.91	3105.11	2299.72	1556.86	2465.71	2870.96	2996.48			1349.2	1350.37	1788.04	2648.39
Q8BUV3	Q8BUV3	GEPH_MOUSE	Gphn	Gephyrin	1	ADVIITSGGVSMGEK	ADVIITSGGVSMGEK	2	ADVIITSGGVSMGEK2										4577.99			6556	1821.74	2164.32
Q8BUV3	Q8BUV3	GEPH_MOUSE	Gphn	Gephyrin	1	ADVIITSGGVSMGEK	ADVIITSGGVSM(UniMod:35)GEK	2	ADVIITSGGVSM(UniMod:35)GEK2	1448.78									33666.6	19423.5	7094	23614.9	7360.67	10747.4				1681.52
Q8BUV3	Q8BUV3	GEPH_MOUSE	Gphn	Gephyrin	1	ADVIITSGGVSMGEKDYLK	ADVIITSGGVSMGEKDYLK	3	ADVIITSGGVSMGEKDYLK3										4805.22			4731.47
Q8BUV3	Q8BUV3	GEPH_MOUSE	Gphn	Gephyrin	1	ADVIITSGGVSMGEKDYLK	ADVIITSGGVSM(UniMod:35)GEKDYLK	2	ADVIITSGGVSM(UniMod:35)GEKDYLK2	358.248		229.41	334.53						721.012	1855.02	753.346	2310.73		450.51
Q8BUV3	Q8BUV3	GEPH_MOUSE	Gphn	Gephyrin	1	ADVIITSGGVSMGEKDYLK	ADVIITSGGVSM(UniMod:35)GEKDYLK	3	ADVIITSGGVSM(UniMod:35)GEKDYLK3	2160.42	2731.99		2603.13	4087.79	2723.97	1737.33		1517.85	43955.2	26836.8	16324.6	32425.7	8154.21	10749.5		1439.82		1596.51	1805.07				1446.16
Q3V3N7	Q3V3N7	BBS1_MOUSE	Bbs1	Bardet-Biedl syndrome 1 protein homolog	1	ADVPLSVQSLR	ADVPLSVQSLR	2	ADVPLSVQSLR2				953.731											968.2
Q62318	Q62318	TIF1B_MOUSE	Trim28	Transcription intermediary factor 1-beta	1	ADVQSIIGLQR	ADVQSIIGLQR	2	ADVQSIIGLQR2	3743.35	1648.51	1634.34	6326.34	7212.98	7495.67	8217.2	5700.02	7188.2	3018.19	3427.53	3121.96	4732.03	4237.26	5282.87	123408	102728	115725	2946.91	2718.97	1676.05	4205.76	4574.21	3868.78
P16546	P08032;P16546	SPTN1_MOUSE	Sptan1	Spectrin alpha chain, non-erythrocytic 1	0	ADVVESWIGEK	ADVVESWIGEK	2	ADVVESWIGEK2		1681.4							2213.91												2390.07
P16546	P16546	SPTN1_MOUSE	Sptan1	Spectrin alpha chain, non-erythrocytic 1	1	ADVVESWIGEKENSLK	ADVVESWIGEKENSLK	3	ADVVESWIGEKENSLK3	1473.1	1955.39					1635.17		2093.4			1596.98				1576.54								1358.88
P20444	P20444	KPCA_MOUSE	Prkca	Protein kinase C alpha type	1	ADVYPANDSTASQDVANR	(UniMod:1)ADVYPANDSTASQDVANR	2	(UniMod:1)ADVYPANDSTASQDVANR2	1662.74	2618.11	1210.38	1139.75	1771.15		1418.71		1970.33			1185.37	1200.86	1452.46		1337.23	2553.8	1591.54				2146.78	1820.67
P19783	P19783	COX41_MOUSE	Cox4i1	Cytochrome c oxidase subunit 4 isoform 1, mitochondrial	1	ADWSSLSR	ADWSSLSR	2	ADWSSLSR2	8291.08	4145.08	3357.37	6432.22	10448.6	12491.6	9002.63	7850.69	11108.9	15860.4	9741.22	14688.8	11323.6	14447.1	9409.18	7698.89	13993.4	13038.3	9249.32	12046.4	11828.6	35512.9	16141.8	11946.2
P19783	P19783	COX41_MOUSE	Cox4i1	Cytochrome c oxidase subunit 4 isoform 1, mitochondrial	1	ADWSSLSRDEK	ADWSSLSRDEK	2	ADWSSLSRDEK2	1656.71	3042.56	977.554	1057.5			1686.44				2460.32		1881.7	1295.57			2564.84				1173.29	2019.92
P19783	P19783	COX41_MOUSE	Cox4i1	Cytochrome c oxidase subunit 4 isoform 1, mitochondrial	1	ADWSSLSRDEK	ADWSSLSRDEK	3	ADWSSLSRDEK3		876.174
P50516	P50516	VATA_MOUSE	Atp6v1a	V-type proton ATPase catalytic subunit A	1	ADYAQLLEDMQNAFR	ADYAQLLEDMQNAFR	2	ADYAQLLEDMQNAFR2	998.724	2498.48	1579.06	692.726	1355.1	1078.87	1613.83	1884.89	1831.29	1405.22	1737.8	1888.28		1247.91	1156.97	1578.04	1958.49				1672.31	1965.47		975.443
Q8BP92	Q8BP92	RCN2_MOUSE	Rcn2	Reticulocalbin-2	1	ADYDREALLGVQEDVDEYVK	ADYDREALLGVQEDVDEYVK	3	ADYDREALLGVQEDVDEYVK3	2275.03	2752.38	3232.01	6569.37	4794.47	4875.6	2756.74	1889.06	2356.02	1599.72	3492.78	2621.96	5503.34	4458.81	3671.99	5390.69	7943.54	3486.59	3225.06	1779.27	1883.71	3475.85	4403.67	4905.5
Q7TNC4;Q9CYI4	Q7TNC4;Q9CYI4	LC7L2_MOUSE;LUC7L_MOUSE	Luc7l;Luc7l2	Putative RNA-binding protein Luc7-like 2	0	ADYEIASK	ADYEIASK	2	ADYEIASK2				1014.09															386.835
Q80TY0	Q80TY0	FNBP1_MOUSE	Fnbp1	Formin-binding protein 1	1	ADYSLILQR	ADYSLILQR	2	ADYSLILQR2		962.445	984.138	2262.93		2977.85	2014.69										1765.11	2048.73	1382.27			2923.31	2538.18	2341.44
Q8BHD8	Q8BHD8	PCMD2_MOUSE	Pcmtd2	Protein-L-isoaspartate O-methyltransferase domain-containing protein 2	1	ADYYLEEFKENAYK	ADYYLEEFKENAYK	2	ADYYLEEFKENAYK2				367.868
Q8BHD8	Q8BHD8	PCMD2_MOUSE	Pcmtd2	Protein-L-isoaspartate O-methyltransferase domain-containing protein 2	1	ADYYLEEFKENAYK	ADYYLEEFKENAYK	3	ADYYLEEFKENAYK3				1177.77					682.082		744.603						776.709
Q80TL1	Q80TL1	ADCY2_MOUSE	Adcy2	Adenylate cyclase type 2	1	AEAAAAAAAGGGEGLQR	AEAAAAAAAGGGEGLQR	2	AEAAAAAAAGGGEGLQR2	1113.99	970.801	629.294		693.201				760.89	449.679				316.175					325.545
Q3UHD9	Q3UHD9	AGAP2_MOUSE	Agap2	Arf-GAP with GTPase, ANK repeat and PH domain-containing protein 2	1	AEAAAVAGLSTPGSLHR	AEAAAVAGLSTPGSLHR	2	AEAAAVAGLSTPGSLHR2	1298.25	1140.36	1774.55	1940.99	1530.2	1192.19	1195.5	877.652	676.171	944.169	402.861	622.717		557.825	537.553	771.282	681.738	702.301	608.135	663.978	698.401			458.442
Q3UHD9	Q3UHD9	AGAP2_MOUSE	Agap2	Arf-GAP with GTPase, ANK repeat and PH domain-containing protein 2	1	AEAAAVAGLSTPGSLHR	AEAAAVAGLSTPGSLHR	3	AEAAAVAGLSTPGSLHR3	2051.08	1522.03	3275.49	3903.25	3237.91	2949.52	2137.65	1223.08	1878.99			1080.57					1481.72				1821.47
Q9CYH2	Q9CYH2	PXL2A_MOUSE	Prxl2a	Peroxiredoxin-like 2A	1	AEAADLMSLKPK	AEAADLMSLKPK	2	AEAADLMSLKPK2		499.636	907.148
Q9CYH2	Q9CYH2	PXL2A_MOUSE	Prxl2a	Peroxiredoxin-like 2A	1	AEAADLMSLKPK	AEAADLM(UniMod:35)SLKPK	2	AEAADLM(UniMod:35)SLKPK2	768.416												1092.83
Q3UV17	Q3UV17;Q9R0H5	K22O_MOUSE	Krt76	Keratin, type II cytoskeletal 2 oral	0	AEAEALYQTK	AEAEALYQTK	2	AEAEALYQTK2	4130.99	5021.33	3405.35	6982.63	3688.21	4652.72	11545.2	3761.53	6935.15	4844.53	7230.9	7814.66	5594.52	7081.92	4512.84	6833.14	14099.9	25769.8	15256.6	6335.37	29069	4961.56	19905.8	44429.7
Q05920	Q05920	PYC_MOUSE	Pc	Pyruvate carboxylase, mitochondrial	1	AEAEAQAEELSFPR	AEAEAQAEELSFPR	2	AEAEAQAEELSFPR2					2351.77	2082.85		1228.02	1734.33					1225.89	1354.34		1960.92	2468.5				1281.28	1055.39	1453.98
Q8BMI3	Q8BMI3	GGA3_MOUSE	Gga3	ADP-ribosylation factor-binding protein GGA3	1	AEAEGESLESWLNK	(UniMod:1)AEAEGESLESWLNK	2	(UniMod:1)AEAEGESLESWLNK2			1715.76
P50446;Q8BGZ7;Q8VED5	E9Q1Z0;P50446;Q8BGZ7;Q8VED5;Q9Z331	K2C6A_MOUSE;K2C75_MOUSE;K2C79_MOUSE	Krt6a;Krt75;Krt79	Keratin, type II cytoskeletal 6A	0	AEAESWYQTK	AEAESWYQTK	2	AEAESWYQTK2	6276.75	4442.36	2474.36	4312.33	6167.78	5025.55	10593	6538.25	13617.9	7520.6	4173.52	7766.25	5085.84	41137.7	7077.6	7747.96	98166.1	15295.8	11713.4	10579.5	10198.3	4093.57	6667.14	7890.27
Q9Z2T6	E9Q1Y9;P97861;Q6IMF0;Q9ERE2;Q9Z2T6	KRT85_MOUSE	Krt85	Keratin, type II cuticular Hb5	0	AEAESWYR	AEAESWYR	2	AEAESWYR2									2267.36						5304.12
O08917	O08917	FLOT1_MOUSE	Flot1	Flotillin-1	1	AEAFQMYQEAAQLDMLLEK	AEAFQM(UniMod:35)YQEAAQLDM(UniMod:35)LLEK	2	AEAFQM(UniMod:35)YQEAAQLDM(UniMod:35)LLEK2									1339.07		2231.53										2480.91
O08917	O08917	FLOT1_MOUSE	Flot1	Flotillin-1	1	AEAFQMYQEAAQLDMLLEK	AEAFQM(UniMod:35)YQEAAQLDM(UniMod:35)LLEK	3	AEAFQM(UniMod:35)YQEAAQLDM(UniMod:35)LLEK3	6434.04	1954.69	2251.97	2921.15			5755.77	4779.08	7065.28	13872.1	10101.2	6462.34		2117.19	4127			3227.58	9465.45	7744.36	10126	3700.68	4011.66	2648.13
P63325	P63325	RS10_MOUSE	Rps10	40S ribosomal protein S10	1	AEAGAGSATEFQFR	AEAGAGSATEFQFR	2	AEAGAGSATEFQFR2	2611		2571.68	4800.26	5683.99	7983.61	1113.64						3001.28	2030.67	2112.84	3423.39	3132	2866.62				1554.23	1713.83	3841.92
Q8BFR5	Q8BFR5	EFTU_MOUSE	Tufm	Elongation factor Tu, mitochondrial	1	AEAGDNLGALVR	AEAGDNLGALVR	2	AEAGDNLGALVR2	18535.6	17355.9	47599	18331.3	28323.2	17898.7	21755.8	19926.2	17947.6	17613.4	18159.6	18641.3	19815	20312.8	23257.3	25291.3	19868.1	26704.5	21446.8	21356.7	21345.6	20043.1	17612.9	19888.6
Q8K183	Q8K183	PDXK_MOUSE	Pdxk	Pyridoxal kinase	1	AEAGEGQKPSPAQLELR	AEAGEGQKPSPAQLELR	3	AEAGEGQKPSPAQLELR3	4343.76	6605.34	2476.52	4392.59	3381.1	3441.37	4407.34	3730.52	3365.91	4226.19	4222.89	3795.6	8288.81	5561.97	5012.77	4533.57	6353.7	3425.43	4565.38	3497.67	2952.19	12318.1	4904.4	4030.39
P97765	P97765	WBP2_MOUSE	Wbp2	WW domain-binding protein 2	1	AEAGGGWEGSASYK	AEAGGGWEGSASYK	2	AEAGGGWEGSASYK2			475.768			725.821	5227.81	3273.11	4452.36				666.02		417.334	1199.28	821.714	1058.13	353.03	809.925		954.399
Q9EQC5	Q9EQC5	SCYL1_MOUSE	Scyl1	N-terminal kinase-like protein	1	AEAGGLKEQELSWGLHQIVK	AEAGGLKEQELSWGLHQIVK	3	AEAGGLKEQELSWGLHQIVK3			608.037
Q9D7A8	Q9D7A8	ARMC1_MOUSE	Armc1	Armadillo repeat-containing protein 1	1	AEALASAIASTK	AEALASAIASTK	2	AEALASAIASTK2			2398.77		2987.06	2347.73	2799.69		3228.2		2907.52	2539.38		2083.82		2899.12	3027.97	2672.11	2413.26	2782.07	1744.03	3212.56	2906.65	2986.04
Q8K2Q0	Q8K2Q0	COMD9_MOUSE	Commd9	COMM domain-containing protein 9	1	AEAQANQISLPR	AEAQANQISLPR	2	AEAQANQISLPR2	979.502																						1770.11
Q6R891	Q6R891	NEB2_MOUSE	Ppp1r9b	Neurabin-2	1	AEAVPEEEAAASVATLER	AEAVPEEEAAASVATLER	2	AEAVPEEEAAASVATLER2		1976.42	1809.71				2077.79	2078.08			2903.69	2431.15									1799.16
P26645	P26645	MARCS_MOUSE	Marcks	Myristoylated alanine-rich C-kinase substrate	1	AEDGAAPSPSSETPK	AEDGAAPSPSSETPK	2	AEDGAAPSPSSETPK2	7550.67	9117.66	5828.14	16482.1	16338.4	17728.3	11214.1	11062.7	8304.13	15828.6	10588.8	13592.6	24577.4	24995.2	19696	20371.2	32054.8	21704.3	14891.5	13367.3	11304.5	38466.1	31794.7	18072.7
P26645	P26645	MARCS_MOUSE	Marcks	Myristoylated alanine-rich C-kinase substrate	1	AEDGAAPSPSSETPKK	AEDGAAPSPSSETPKK	3	AEDGAAPSPSSETPKK3				759.595									1074.85	1132.67			2187.45	984.183	1052.04			1490.14
P07356	P07356	ANXA2_MOUSE	Anxa2	Annexin A2	1	AEDGSVIDYELIDQDAR	AEDGSVIDYELIDQDAR	2	AEDGSVIDYELIDQDAR2									862.029					1140.12				1451.13					1389.27
P25444	P25444	RS2_MOUSE	Rps2	40S ribosomal protein S2	1	AEDKEWIPVTK	AEDKEWIPVTK	2	AEDKEWIPVTK2				1401.08	1951.22
P25444	P25444	RS2_MOUSE	Rps2	40S ribosomal protein S2	1	AEDKEWIPVTK	AEDKEWIPVTK	3	AEDKEWIPVTK3				5566.45	4334.85	4083.66
Q6PDY2	Q6PDY2	AEDO_MOUSE	Ado	2-aminoethanethiol dioxygenase	1	AEDLNIAPR	AEDLNIAPR	2	AEDLNIAPR2	2185.11	1999.58	1823.84	1821.83	2582.31	2826.16	3019.19	2229.69	2755.03	3727.56	2823.36	2972.98	3249.01	2607.33	2172.38	2212.28		3219.01	3575.51	3563		3311.57	3304.51	2575.78
Q9Z1P7	Q9Z1P7	KANK3_MOUSE	Kank3	KN motif and ankyrin repeat domain-containing protein 3	1	AEDPDGLAAR	AEDPDGLAAR	2	AEDPDGLAAR2					2006.73	1970.61												1132.24
Q9Z268	Q9Z268	RASL1_MOUSE	Rasal1	RasGAP-activating-like protein 1	1	AEDSGGSLGALR	AEDSGGSLGALR	2	AEDSGGSLGALR2	3856.7	4509.9	4351.87				3865.33	4492.44	3165.01	2724.86	2737.57	3081.45							3317.27	3530.06	3567.4
Q61699	Q61699	HS105_MOUSE	Hsph1	Heat shock protein 105 kDa	1	AEDVSAIEIVGGATR	AEDVSAIEIVGGATR	2	AEDVSAIEIVGGATR2	2670.95	3275.02	2453.63	1955.8	3398.36	3281.14	2552.56	4370.5	4158.18	3613.53	4145	3162.6	2306.67		2381.54	2436.54	2816.69	2469.89	4713.85	3326.57	5068.77	3679.5	2698.08	3079.19
Q922Q9	Q922Q9	CHID1_MOUSE	Chid1	Chitinase domain-containing protein 1	1	AEDVVLEHR	AEDVVLEHR	2	AEDVVLEHR2							1408.9													1255.01
Q9WV92	Q9WV92	E41L3_MOUSE	Epb41l3	Band 4.1-like protein 3	1	AEEATPVTALR	AEEATPVTALR	2	AEEATPVTALR2		1532.38	2820.97	7575.35	8328.54	8985.81	4728.11	3899.15	5070.78	3941.87	3017.23	3563.13	6462.96	5826.38	8530.64	5738.12	6046.95	6374.47	3591.44	3261.43	4793.24	7028.59	6860.73	6285.92
P35564	P35564	CALX_MOUSE	Canx	Calnexin	1	AEEDEILNR	AEEDEILNR	2	AEEDEILNR2	2300.33	2223.7	1775.39	2586.36	2574.83	2640.05	2614.93	2389.32	3031.16	4849.34	3866.09	3899.48	4154.68	3369.52	3093.49	1813.55	2714.59	3083.51	2852.07	3742.92	3501.98	3529.52	3251.23
P50518	P50518;Q9D593	VATE1_MOUSE	Atp6v1e1	V-type proton ATPase subunit E 1	0	AEEEFNIEK	AEEEFNIEK	2	AEEEFNIEK2	7368.75	5492.58	2781.11		3035.77	3755.38	8712.72	6777.36	5438.11	7265.29	8613.85	9212.02	11230	6405.71		7026.87	8705.04	6858.01	8718.97	10000.9	9120.83	14748.5	11655.4	7947.13
O55091	O55091	IMPCT_MOUSE	Impact	Protein IMPACT	1	AEEEVGNSQR	(UniMod:1)AEEEVGNSQR	2	(UniMod:1)AEEEVGNSQR2	1237.09	954.694	1407.39										1224.19		2147.24							2991.75
P55302	P55302	AMRP_MOUSE	Lrpap1	Alpha-2-macroglobulin receptor-associated protein	1	AEEGYENLLSPSDMAHIK	AEEGYENLLSPSDM(UniMod:35)AHIK	3	AEEGYENLLSPSDM(UniMod:35)AHIK3	975.737								1223.21															1068.3
P50518	P50518;Q9D593	VATE1_MOUSE	Atp6v1e1	V-type proton ATPase subunit E 1	0	AEEIDAKAEEEFNIEK	AEEIDAKAEEEFNIEK	3	AEEIDAKAEEEFNIEK3	1407.28								1414.29										2981.95			2449.93	2489.42
Q9CXW4	Q9CXW4	RL11_MOUSE	Rpl11	60S ribosomal protein L11	1	AEEILEK	AEEILEK	2	AEEILEK2				9646.99	6817.75
Q8BG51	Q8BG51	MIRO1_MOUSE	Rhot1	Mitochondrial Rho GTPase 1	1	AEEITIPADVTPER	AEEITIPADVTPER	2	AEEITIPADVTPER2			1214.12	2289.24	2782.76	2011.19
Q91WC0	Q91WC0	SETD3_MOUSE	Setd3	Actin-histidine N-methyltransferase	1	AEELFLWVPR	AEELFLWVPR	2	AEELFLWVPR2		445.825			503.267
Q921H8	Q8VCH0;Q921H8	THIKA_MOUSE	Acaa1a	3-ketoacyl-CoA thiolase A, peroxisomal	0	AEELGLPILGVLR	AEELGLPILGVLR	2	AEELGLPILGVLR2	2733.55	4038.17	6264.14	4218.68	4301.35	4201.74	4166.17	4896.95	2587.35		3337.67	2673.76	3850.72	4264.13	3454.95	3044.58	3494.99	3246.81		2450	2424.83	4062.62	4084.4	4611.74
Q8BP92	Q8BP92	RCN2_MOUSE	Rcn2	Reticulocalbin-2	1	AEELHYPQGEHR	AEELHYPQGEHR	3	AEELHYPQGEHR3	1856.24	1876.32	2774.87	6469.34	6971.36	5885.61	3340.02	2373.39	1799.89	2072.05	3052.4	2131.13	6650.09	6718.98	4610.85	4685.96	9464.48	7330.07	2059.29	1858.85	1676.47	7114.21	6609.96	5643.98
Q8K1M6	Q8K1M6	DNM1L_MOUSE	Dnm1l	Dynamin-1-like protein	1	AEELLAEEK	AEELLAEEK	2	AEELLAEEK2	6897.52	5731.2	19145.2	3408.89	7915.6	5233.94	5714.35	8318.02	6073.26	4943.54	7942.53	7955.21	7009	8386.4	8259.07	24559.2		26539.2	6460.35	7646.14	7507.47	7255.54	8182.16	8991.77
Q3UJU9	Q3UJU9	RMD3_MOUSE	Rmdn3	Regulator of microtubule dynamics protein 3	1	AEELQPGFSK	AEELQPGFSK	2	AEELQPGFSK2	1352.76	1161.69										1369.38					1145.53	1954.59		1774.85		972.558
P06837	P06837	NEUM_MOUSE	Gap43	Neuromodulin	1	AEEPSKAGDAPSEEK	AEEPSKAGDAPSEEK	3	AEEPSKAGDAPSEEK3													1150.93	637.048	1162.98	1160.31		1121.97				1137.63	661.914	577.122
P23953	D3Z5G7;P23953	EST1C_MOUSE	Ces1c	Carboxylesterase 1C	0	AEEVAFWTELLAK	AEEVAFWTELLAK	2	AEEVAFWTELLAK2		345.046																				1210.01
Q04750	Q04750	TOP1_MOUSE	Top1	DNA topoisomerase 1	1	AEEVATFFAK	AEEVATFFAK	2	AEEVATFFAK2		1944.96		3248.61	3279.03	3937.26	2504.19		1680.38		2079.79	1667.18	1317.82	2401.01	1503.98	3853.91	3337.54	2872.67	3203.94		1699.72		1915.18	3765.44
O88448	O88448	KLC2_MOUSE	Klc2	Kinesin light chain 2	1	AEEVEYYYR	AEEVEYYYR	2	AEEVEYYYR2	24064.3	17388.3	16133.7	33272.4	29592	35937.1	1358.44		1676.74				1332.63	1892.38	1441.19		1971.57				1051.99	1509.1	1327.66	1824.42
O88448	O88448	KLC2_MOUSE	Klc2	Kinesin light chain 2	1	AEEVEYYYRR	AEEVEYYYRR	3	AEEVEYYYRR3	4542.44	8324.43	6542.04	6878.22	3701.1	5744.65
Q9D6K8	Q9D6K8	FUND2_MOUSE	Fundc2	FUN14 domain-containing protein 2	1	AEEVVSFVK	AEEVVSFVK	2	AEEVVSFVK2	1102.86	990.87			7284.81				5106.66				9216.52	8086.49	8116.3	4791.94								6209.77
Q9D6K8	Q9D6K8	FUND2_MOUSE	Fundc2	FUN14 domain-containing protein 2	1	AEEVVSFVKK	AEEVVSFVKK	2	AEEVVSFVKK2	791.361		584.559	1140													1048.21						839.06
Q9D6K8	Q9D6K8	FUND2_MOUSE	Fundc2	FUN14 domain-containing protein 2	1	AEEVVSFVKK	AEEVVSFVKK	3	AEEVVSFVKK3			515.131
Q99PT1	Q99PT1	GDIR1_MOUSE	Arhgdia	Rho GDP-dissociation inhibitor 1	1	AEEYEFLTPMEEAPK	AEEYEFLTPM(UniMod:35)EEAPK	2	AEEYEFLTPM(UniMod:35)EEAPK2	2525	6600.26	1578.18	2177.97	2329.74	2173.8	3546.33	2174.19	2955.34	5532.99	5593.94	8408.32	7167.39	4331.05	3206.54		5695.79	2465.72	4767.58	5187.5	3731.22	10280.8	4649.04	2502.14
P41317	P41317	MBL2_MOUSE	Mbl2	Mannose-binding protein C	1	AEFDTSEIDSEIAALR	AEFDTSEIDSEIAALR	2	AEFDTSEIDSEIAALR2	4600.71	2551.08	2125.08	3810.7	4444.62	6545.19	4317.53	4866.47	5011.07	5100.83	3164.98	3653.56	5271.09	7813.99	6520.56	7648.16	5748.42	7387.96	4281.63	4374.82	5230.09	4686.11	9339.08	8416.52
P41317	P41317	MBL2_MOUSE	Mbl2	Mannose-binding protein C	1	AEFDTSEIDSEIAALRSELR	AEFDTSEIDSEIAALRSELR	3	AEFDTSEIDSEIAALRSELR3	1342.1	1846.08	951.795	1375.9		1203.29						660.841	2173.94	820.561	1766.82	994.371	1343.62					815.503		1497.66
Q8BGB7	Q8BGB7	ENOPH_MOUSE	Enoph1	Enolase-phosphatase E1	1	AEFFADVVPAVR	AEFFADVVPAVR	2	AEFFADVVPAVR2												1276.74	1677.81				1685.14					2972.86
Q9R1L5	Q9R1L5	MAST1_MOUSE	Mast1	Microtubule-associated serine/threonine-protein kinase 1	1	AEFIPHLESEDDTSYFDTR	AEFIPHLESEDDTSYFDTR	3	AEFIPHLESEDDTSYFDTR3			918.274	1006.38	650.613
Q9D824	Q9D824	FIP1_MOUSE	Fip1l1	Pre-mRNA 3'-end-processing factor FIP1	1	AEFTSPPSLFK	AEFTSPPSLFK	2	AEFTSPPSLFK2		2143.17	1748.79	1592.47
P59017	P59017	B2L13_MOUSE	Bcl2l13	Bcl-2-like protein 13	1	AEGAAQLSEER	AEGAAQLSEER	2	AEGAAQLSEER2	2757.57	2578.07	3920.03	3536.11	3493.95	3082.35	3709.94	3289.36	3475.46	4542.89	6020.38	3692.52	5665.19	5114.98	3004.07	3732.38	5018.94	3837.5	3566.96	5193.42	4592.84	4108.8	4371.15	6295.11
Q91XV3	Q91XV3	BASP1_MOUSE	Basp1	Brain acid soluble protein 1	1	AEGAGTEEEGTPK	AEGAGTEEEGTPK	2	AEGAGTEEEGTPK2	464.66		322.085				738.788	682.394			730.912	1078.4		651.811			871.73		719.828	959.941	612.478	750.408	651.026
Q61644	Q61644	PACN1_MOUSE	Pacsin1	Protein kinase C and casein kinase substrate in neurons protein 1	1	AEGATLSNATGAVESTSQAGDR	AEGATLSNATGAVESTSQAGDR	2	AEGATLSNATGAVESTSQAGDR2																	765.908
Q61644	Q61644	PACN1_MOUSE	Pacsin1	Protein kinase C and casein kinase substrate in neurons protein 1	1	AEGATLSNATGAVESTSQAGDR	AEGATLSNATGAVESTSQAGDR	3	AEGATLSNATGAVESTSQAGDR3	854.642						909.336					968.811										1253.43
P28658	P28658	ATX10_MOUSE	Atxn10	Ataxin-10	1	AEGDIEHMTEGFK	AEGDIEHM(UniMod:35)TEGFK	3	AEGDIEHM(UniMod:35)TEGFK3			995.45
Q80YA9	Q80YA9	CNKR2_MOUSE	Cnksr2	Connector enhancer of kinase suppressor of ras 2	1	AEGFISLPEFK	AEGFISLPEFK	2	AEGFISLPEFK2			1076.5
Q9DB41	Q9DB41	GHC2_MOUSE	Slc25a18	Mitochondrial glutamate carrier 2	1	AEGFLGMYR	AEGFLGMYR	2	AEGFLGMYR2		1182.55	3616.2		2409.04
Q9DB41	Q9DB41	GHC2_MOUSE	Slc25a18	Mitochondrial glutamate carrier 2	1	AEGFLGMYR	AEGFLGM(UniMod:35)YR	2	AEGFLGM(UniMod:35)YR2	2326.67		3301.92		6878.69				1771.9				3554.44	4124.5	5449.25			5213.76				5869.78		7930.42
P18052	P18052	PTPRA_MOUSE	Ptpra	Receptor-type tyrosine-protein phosphatase alpha	1	AEGILDVFQTVK	AEGILDVFQTVK	2	AEGILDVFQTVK2	2508.89	2327.37	1598.66	1836.18	1076.59	1526.21	2324.1	2193	1228.19		1731.09	985.072	1041.86			1019.56
Q3UNH4	Q3UNH4	GRIN1_MOUSE	Gprin1	G protein-regulated inducer of neurite outgrowth 1	1	AEGIPELQASEK	AEGIPELQASEK	2	AEGIPELQASEK2	4169.38	2512.34	2911.07		6059.68				4062.38	6866.26		6903.12	7576.26	10513.1	10000.5		5939.97	9024.15	7534.44	9507.99	7941.59	11162.5	13435.5	10809.6
P49446	P49446	PTPRE_MOUSE	Ptpre	Receptor-type tyrosine-protein phosphatase epsilon	1	AEGLLDVFQAVK	AEGLLDVFQAVK	2	AEGLLDVFQAVK2	927.931	1064.55	408.898						800.148
E9Q616	E9Q616	E9Q616_MOUSE	Ahnak	PDZ domain-containing protein	1	AEGPEVDVNLPK	AEGPEVDVNLPK	2	AEGPEVDVNLPK2																	2429.53							2580.36
P19253	P19253	RL13A_MOUSE	Rpl13a	60S ribosomal protein L13a	1	AEGQVLVLDGR	(UniMod:1)AEGQVLVLDGR	2	(UniMod:1)AEGQVLVLDGR2	2662.23	2285.79	2070.88	7211.2	14652.5	11367							5179.41	4714.79	2802.26	6195.49	2935.17	9383.59				5281.95	3272.88	6698.26
Q8K268	Q8K268	ABCF3_MOUSE	Abcf3	ATP-binding cassette sub-family F member 3	1	AEGSEAAQLAEIYGK	AEGSEAAQLAEIYGK	2	AEGSEAAQLAEIYGK2			1497.06		1916.88
Q6ZWR6	Q6ZWR6	SYNE1_MOUSE	Syne1	Nesprin-1	1	AEGSVEEAENVMK	AEGSVEEAENVM(UniMod:35)K	2	AEGSVEEAENVM(UniMod:35)K2			311.706
O54774	O54774	AP3D1_MOUSE	Ap3d1	AP-3 complex subunit delta-1	1	AEGTTYRDELLTK	AEGTTYRDELLTK	3	AEGTTYRDELLTK3	2094.01	2753.63	3646.28	4337.65	5069.07		1849.18
Q8K0T0	Q8K0T0	RTN1_MOUSE	Rtn1	Reticulon-1	1	AEGVRAPNQPAPVEGK	AEGVRAPNQPAPVEGK	3	AEGVRAPNQPAPVEGK3	1104.83						1238.77				1358.13	739.509	1692.74			643.115
P14733	P14733	LMNB1_MOUSE	Lmnb1	Lamin-B1	1	AEHDQLLLNYAK	AEHDQLLLNYAK	3	AEHDQLLLNYAK3				2325.35
Q148V7	Q148V7	RELCH_MOUSE	Relch	RAB11-binding protein RELCH	1	AEHFATPAVGDSVQPSLVWSSQK	AEHFATPAVGDSVQPSLVWSSQK	3	AEHFATPAVGDSVQPSLVWSSQK3	949.602	608.667	2450.46		934.674				869.357
Q68FF6	Q68FF6	GIT1_MOUSE	Git1	ARF GTPase-activating protein GIT1	1	AEHTLMGPGGSTHR	AEHTLM(UniMod:35)GPGGSTHR	3	AEHTLM(UniMod:35)GPGGSTHR3			267.243
Q9Z2W8	Q9Z2W8	GRIA4_MOUSE	Gria4	Glutamate receptor 4	1	AEIAIAPLTITLVR	AEIAIAPLTITLVR	2	AEIAIAPLTITLVR2							24211.5	37355.3	22195.2							94245.1	69079.4	111722
Q9Z2W8	Q9Z2W8	GRIA4_MOUSE	Gria4	Glutamate receptor 4	1	AEIAIAPLTITLVR	AEIAIAPLTITLVR	3	AEIAIAPLTITLVR3																2475.72		3192.85
O08788	O08788	DCTN1_MOUSE	Dctn1	Dynactin subunit 1	1	AEIEEKGSDGAASSYQLK	AEIEEKGSDGAASSYQLK	3	AEIEEKGSDGAASSYQLK3							1173.48									5050.25	7428.19	3295.53
Q812A2	Q812A2	SRGP3_MOUSE	Srgap3	SLIT-ROBO Rho GTPase-activating protein 3	1	AEIELEYSR	AEIELEYSR	2	AEIELEYSR2	2629.56		2924.62				2179.6		2853.9			1882.5
P49025	P49025	CTRO_MOUSE	Cit	Citron Rho-interacting kinase	1	AEILALQQALK	AEILALQQALK	2	AEILALQQALK2				670.107
O35066	O35066	KIF3C_MOUSE	Kif3c	Kinesin-like protein KIF3C	1	AEIQDQHEEYIR	AEIQDQHEEYIR	3	AEIQDQHEEYIR3			545.95
Q8VHH5	Q8VHH5	AGAP3_MOUSE	Agap3	Arf-GAP with GTPase, ANK repeat and PH domain-containing protein 3	1	AEIQRFESVHPNIYAIYDLIER	AEIQRFESVHPNIYAIYDLIER	4	AEIQRFESVHPNIYAIYDLIER4	1256.56	2319.99	1502.22
Q8K2F8	Q8K2F8	LS14A_MOUSE	Lsm14a	Protein LSM14 homolog A	1	AEIRYEGILYTIDTENSTVALAK	AEIRYEGILYTIDTENSTVALAK	3	AEIRYEGILYTIDTENSTVALAK3						1285.29	1497.63	3775.79	793.749	5090.89	4269.84	5938.45	3776.63	3198.95	3038.19	2425.22		2773.67	8476.82	5025.16	6205.4	3791.5	2571.75	4246.99
O08788	O08788	DCTN1_MOUSE	Dctn1	Dynactin subunit 1	1	AEITDAEGLGLK	AEITDAEGLGLK	2	AEITDAEGLGLK2	3864.57	2244.59	3171	3166.81	4585.69	3939.81	10688.7	12944.4	12232.9	3083.79		3856.88	3218.81	4887.11	6934	130534	98396.3	128158	4215.34	4154.39	3633.11	5834.44	6453.42	6745.9
O08788	O08788	DCTN1_MOUSE	Dctn1	Dynactin subunit 1	1	AEITDAEGLGLKLEDR	AEITDAEGLGLKLEDR	3	AEITDAEGLGLKLEDR3		869.485					3110.69	3732.54	2610.73							28594.4	23159.5	23365.4
Q91VC9	Q91VC9	GHITM_MOUSE	Ghitm	Growth hormone-inducible transmembrane protein	1	AEITPMYGAQK	AEITPM(UniMod:35)YGAQK	2	AEITPM(UniMod:35)YGAQK2																	943.828					1088.34
Q9EQH3	Q9EQH3	VPS35_MOUSE	Vps35	Vacuolar protein sorting-associated protein 35	1	AELAELPLR	AELAELPLR	2	AELAELPLR2	3835.83	3856.09	3232.87	1836.26	3426.62	2964.77	4640.01		4875.81	3780.71	2181.66	2286.69	5421.04	2577.37	3739.4	2184.39	3531.11	2741.84		2487.98		5402.23	2837.77	3116.52
Q8VIJ6	Q8VIJ6	SFPQ_MOUSE	Sfpq	Splicing factor, proline- and glutamine-rich	1	AELDDTPMR	AELDDTPMR	2	AELDDTPMR2		1408.8												1923.95
Q8VIJ6	Q8VIJ6	SFPQ_MOUSE	Sfpq	Splicing factor, proline- and glutamine-rich	1	AELDDTPMR	AELDDTPM(UniMod:35)R	2	AELDDTPM(UniMod:35)R2	5643.34	3775.95	3489.21	8538.31	8263.85	9115.22	6561.66	5853.19	10434.5	5114.29	3719.13	3871.02	4146.65	5011.35	5564.95	6502.02	6256	7244.48	6224.02	4146.8	5743	6361.88	6468.26	7062.53
Q8R326	Q8R326	PSPC1_MOUSE	Pspc1	Paraspeckle component 1	1	AELDGTILK	AELDGTILK	2	AELDGTILK2	5959.08	3825.59	5199.13			5142.76	5891.04	3456.67		3745.07	4330.95	3674.81	4243.28	3476.94	4955.73		5112.85	5556.52			4097.37	4516.71	3590.53	5017.02
Q99J85	Q99J85	NPTXR_MOUSE	Nptxr	Neuronal pentraxin receptor	1	AELLLLQSTAEQLR	AELLLLQSTAEQLR	2	AELLLLQSTAEQLR2	3276.48	1783.7	1662.51				3689.93	2754.92	3464.14	3290.79	2816.94	3461.39					1264.95		2838.65	3393.22	3655.38		1320.05
Q3UUQ7	Q3UUQ7	PGAP1_MOUSE	Pgap1	GPI inositol-deacylase	1	AELLPTIK	AELLPTIK	2	AELLPTIK2				2021.62	2072.52
P62908	P62908	RS3_MOUSE	Rps3	40S ribosomal protein S3	1	AELNEFLTR	AELNEFLTR	2	AELNEFLTR2	13660.6	16462.7	19065.2	80461.4	84789	88398.2	7180.01	6839.7	8191.33	5850.78	5551.18	4511.27	16457.6	26391.6	21545.1	33359.2	26864.8	32161	7777.86	6988.61	9128.21	22245.3	26883.9	26495
Q9CTY5	Q9CTY5	MICU3_MOUSE	Micu3	Calcium uptake protein 3, mitochondrial	1	AELNFEDFYR	AELNFEDFYR	2	AELNFEDFYR2	4020.26	3580.07	2427.59	2585.65	2865.33	3420.79	2609.18	2758.18	1941.81	727.14	1441.59	2185.82	1745.8	1338.03	1840.18	2233.04	1372.4	1722.48	1942.62		1312.13	1228.29	862.278	2191.34
P58404	P58404	STRN4_MOUSE	Strn4	Striatin-4	1	AELQAQVAFLQGER	AELQAQVAFLQGER	2	AELQAQVAFLQGER2			456.354
Q9QYG0	Q9QYG0	NDRG2_MOUSE	Ndrg2	Protein NDRG2	1	AELQEVQITEEKPLLPGQTPETAK	(UniMod:1)AELQEVQITEEKPLLPGQTPETAK	3	(UniMod:1)AELQEVQITEEKPLLPGQTPETAK3	2828.82	4723.4	1010.38	1185.77	1521.41	2313.71	2872.82	2968.75	3486.13	2361.59	3369.01	4120.23	4244.09	2190.27	2171.29		3058.2		3201.42	4053.51	2633.3	8004.42	2916.21
Q80WM4	Q80WM4	HPLN4_MOUSE	Hapln4	Hyaluronan and proteoglycan link protein 4	1	AELQNDGPGDASLVLR	AELQNDGPGDASLVLR	2	AELQNDGPGDASLVLR2			502.123						426.623
Q8BG32	Q8BG32	PSD11_MOUSE	Psmd11	26S proteasome non-ATPase regulatory subunit 11	1	AELRDDPIISTHLAK	AELRDDPIISTHLAK	3	AELRDDPIISTHLAK3	2637	2796.53	3965.22	3969.4	5191.83		2603.14	2736.3	3715.51	4262.1	3176.1	4722.02	3779.89	6005.47	4118.51	3571.32	4143.1	3506.66	2483.29	3239.18	2562.17	4641.54	5151.86	5629.91
Q8BG32	Q8BG32	PSD11_MOUSE	Psmd11	26S proteasome non-ATPase regulatory subunit 11	1	AELRDDPIISTHLAK	AELRDDPIISTHLAK	4	AELRDDPIISTHLAK4	887.861		871.415						1422.21		976.46
Q8K1X1	Q8K1X1	WDR11_MOUSE	Wdr11	WD repeat-containing protein 11	1	AELSQNISAR	AELSQNISAR	2	AELSQNISAR2							4097.71										2501.28
P41216	P41216	ACSL1_MOUSE	Acsl1	Long-chain-fatty-acid--CoA ligase 1	1	AELSVIFADKPEK	AELSVIFADKPEK	2	AELSVIFADKPEK2			312.987						370.1
Q8BR92	Q8BR92	PALM2_MOUSE	Palm2	Paralemmin-2	1	AELVLIDEDDEK	AELVLIDEDDEK	2	AELVLIDEDDEK2	1778.25	2160.31	1820.74	2108.77	2054.49						3068.12	2261.76	3291.77	1961.29						2643.18	2383.95	1936.11	2506.67	2631.52
D4AFX7	D4AFX7	D4AFX7_MOUSE	Dnajc13	J domain-containing protein	1	AELVPYLLK	AELVPYLLK	2	AELVPYLLK2	461.404			577.071
Q9Z0P4	Q9Z0P4	PALM_MOUSE	Palm	Paralemmin-1	1	AELVVIEDAATPR	AELVVIEDAATPR	2	AELVVIEDAATPR2	9191.1	7095.36	6112.85	13233.7	11450.4	15204.1	8900.38	9481.29	9975.13	15739.2	10844.7	14407.5	9117.56	16774.6	15364.3	13442.3	20923.9	15057.1	16857	16728.9	15300.8	24608.1	30105.6	18096
Q9EQF6	Q9EQF6	DPYL5_MOUSE	Dpysl5	Dihydropyrimidinase-related protein 5	1	AEMETLVR	AEM(UniMod:35)ETLVR	2	AEM(UniMod:35)ETLVR2	2200.95	2767.87			3104.65								6042.13				4039.68					7177.59
Q91X97	Q91X97	NCALD_MOUSE	Ncald	Neurocalcin-delta	1	AEMLEIVQAIYK	AEMLEIVQAIYK	2	AEMLEIVQAIYK2	5404.47	5197.5	4964.88	1158.78	1243		2772.11	2067.9	4188.37	3642.56	2732.3	3819.52	2132.1				2445.32	1185.13		1436.44	2544.46
Q91X97	Q91X97	NCALD_MOUSE	Ncald	Neurocalcin-delta	1	AEMLEIVQAIYK	AEM(UniMod:35)LEIVQAIYK	2	AEM(UniMod:35)LEIVQAIYK2	5347.41	5230.51	4257.54	2070.17	1209.52	2006.6	6240.37	4098.02	4209.99	6591.74	5877.95	7699.71	2748.74	1994.1	1924.64		3176.73	1930.83	5059.15	4499.71	5669.33	2479.71	2486.09	1786.33
Q61335	Q61335	BAP31_MOUSE	Bcap31	B-cell receptor-associated protein 31	1	AENEALAMQK	AENEALAM(UniMod:35)QK	2	AENEALAM(UniMod:35)QK2													585.792			437.878	639.65						1053.98
P59999	P59999	ARPC4_MOUSE	Arpc4	Actin-related protein 2/3 complex subunit 4	1	AENFFILR	AENFFILR	2	AENFFILR2	11632.3	13471.9	6693.53	3969.35	3722.15	6748.03	14781.6	13157	14074.8	11357.9	11890.9	11485	10287.1	8633.55	8713.53	7153.37	9257.3	8540.37	13807.8	12847.7	12854.2	12209.5	7650.88	5804.74
Q03141;Q05512;Q8VHJ5	Q03141;Q05512;Q8VHJ5	MARK1_MOUSE;MARK2_MOUSE;MARK3_MOUSE	Mark1;Mark2;Mark3	MAP/microtubule affinity-regulating kinase 3	0	AENLLLDADMNIK	AENLLLDADMNIK	2	AENLLLDADMNIK2		2035.63	2856.38	1019.62	1300.77	1374.7		1440.68
Q03141;Q05512;Q8VHJ5	Q03141;Q05512;Q8VHJ5	MARK1_MOUSE;MARK2_MOUSE;MARK3_MOUSE	Mark1;Mark2;Mark3	MAP/microtubule affinity-regulating kinase 3	0	AENLLLDADMNIK	AENLLLDADM(UniMod:35)NIK	2	AENLLLDADM(UniMod:35)NIK2	2579.96	1789.6	1774.74	3982.13	3307.83
Q6P4S6	Q6P4S6	SIK3_MOUSE	Sik3	Serine/threonine-protein kinase SIK3	1	AENLLLDANLNIK	AENLLLDANLNIK	2	AENLLLDANLNIK2	1171.78		1068.41
Q8R409	Q8R409	HEXI1_MOUSE	Hexim1	Protein HEXIM1	1	AENLQLLTENELHR	AENLQLLTENELHR	2	AENLQLLTENELHR2	1621.48	812.996	627.095	2048.44	940.782	1097.92
Q8R409	Q8R409	HEXI1_MOUSE	Hexim1	Protein HEXIM1	1	AENLQLLTENELHR	AENLQLLTENELHR	3	AENLQLLTENELHR3	2130.86	1537.48	1385.43	4378.18	2331.45	1951.94
Q6NVG1	Q6NVG1	LPCT4_MOUSE	Lpcat4	Lysophospholipid acyltransferase LPCAT4	1	AENLSVPVIGALLR	AENLSVPVIGALLR	2	AENLSVPVIGALLR2	977.726	1023.12	2469.45	1706.01		1396.42										1617.51
O35344	O35344	IMA4_MOUSE	Kpna3	Importin subunit alpha-4	1	AENPGLENHR	(UniMod:1)AENPGLENHR	2	(UniMod:1)AENPGLENHR2		2026.04	2954.52		2098.5		2475.96		2255.02		3064.49	2072.37	1972.75	1540.78	2379.09		1533.92		2750.16	3671.81		2521.29	2138.16	1981.64
Q78ZA7	Q78ZA7	NP1L4_MOUSE	Nap1l4	Nucleosome assembly protein 1-like 4	1	AENSLSDGGPADSVEAAK	(UniMod:1)AENSLSDGGPADSVEAAK	2	(UniMod:1)AENSLSDGGPADSVEAAK2		1932.86	1556.62	2531.99	2781.12	3064.74					2509.2		2090.07	1874.83	1543.56	1246.6	1897	1982.93			1934.43	2040.55	2063.18	2877.62
P46460	P46460	NSF_MOUSE	Nsf	Vesicle-fusing ATPase	1	AENSSLNLIGK	AENSSLNLIGK	2	AENSSLNLIGK2	42204.8	35026.1	154270	21317.2	62590.6	26574.1	54637	68308.1	57103.9	39418.8	51866.6	52709.4	24779.9	24137.2	31698.8	29432.1	27262.3	25922	57840.2	59195.9	58830.5	29161.6	25528.1	33219.6
Q02053	Q02053	UBA1_MOUSE	Uba1	Ubiquitin-like modifier-activating enzyme 1	1	AENYDISPADR	AENYDISPADR	2	AENYDISPADR2	3534.96	5280.29	1129.92		2832.48		4028.7	3278.75	4109.85		3292.77	3908.59	3671.37	2894.6	4146.59	2044.89	4077.15	3245.42	2722.29	3055.21	2977.37	6378.13	3800.38	3441.15
Q99JY9	Q99JY9	ARP3_MOUSE	Actr3	Actin-related protein 3	1	AEPEDHYFLLTEPPLNTPENR	AEPEDHYFLLTEPPLNTPENR	3	AEPEDHYFLLTEPPLNTPENR3	2144.47	2800.46	1504.16	1795.61			3235.31		4154.57			3222.86	2043.76
Q80TJ1	Q80TJ1	CAPS1_MOUSE	Cadps	Calcium-dependent secretion activator 1	1	AEPQELLQLDGYTVDYTDPQPGLEGGR	AEPQELLQLDGYTVDYTDPQPGLEGGR	3	AEPQELLQLDGYTVDYTDPQPGLEGGR3			943.771
Q8VHP6	Q8VHP6	CDHR1_MOUSE	Cdhr1	Cadherin-related family member 1	1	AEPVNVFDIDAHTGEIR	AEPVNVFDIDAHTGEIR	3	AEPVNVFDIDAHTGEIR3				1153.94		2283.98
Q91WK0	Q91WK0	LRRF2_MOUSE	Lrrfip2	Leucine-rich repeat flightless-interacting protein 2	1	AEQDIATLEQSISR	AEQDIATLEQSISR	2	AEQDIATLEQSISR2	1128.58				1738.65						2047.26		2962	3362.2	2480.9			3624.68				2342.58	3175.43	2840.26
D3YZP9	D3YZP9	CCDC6_MOUSE	Ccdc6	Coiled-coil domain-containing protein 6	1	AEQEEEFISNTLFK	AEQEEEFISNTLFK	2	AEQEEEFISNTLFK2		1164.76							699.821
Q7TT37	Q7TT37	ELP1_MOUSE	Elp1	Elongator complex protein 1	1	AEQGTVLIGSER	AEQGTVLIGSER	2	AEQGTVLIGSER2	1477.43	992.818	1623.72	3016.6	3112.18	3656.09	1109.25			1205.55					1823.72	1417.91	935.078	1766.57					919.14
Q99JB2	Q99JB2	STML2_MOUSE	Stoml2	Stomatin-like protein 2, mitochondrial	1	AEQINQAAGEASAVLAK	AEQINQAAGEASAVLAK	2	AEQINQAAGEASAVLAK2	5470.55	3901.37	3323.13	4524.76	3733.09	5163.48	4409.51	3330.46	4588.41	6132.51	7367.35	4265.62	2569.81	2448.8	2545.12	5188.66	4928.82	5449.63	4454.06	4838.14	7298.02	1777.77	2167.33	2081.21
Q99JB2	Q99JB2	STML2_MOUSE	Stoml2	Stomatin-like protein 2, mitochondrial	1	AEQINQAAGEASAVLAK	AEQINQAAGEASAVLAK	3	AEQINQAAGEASAVLAK3	1256.02		715.96	1064.8							1009.92							1396.83
Q9CYI4	Q9CYI4	LUC7L_MOUSE	Luc7l	Putative RNA-binding protein Luc7-like 1	1	AEQLGAEGNVDESQK	AEQLGAEGNVDESQK	2	AEQLGAEGNVDESQK2		238.404		580.777																			565.561
Q99MU3	Q99MU3	DSRAD_MOUSE	Adar	Double-stranded RNA-specific adenosine deaminase	1	AEQLGFAEVTPVTGASLR	AEQLGFAEVTPVTGASLR	2	AEQLGFAEVTPVTGASLR2					593.569
Q9WVK8	Q9WVK8	CP46A_MOUSE	Cyp46a1	Cholesterol 24-hydroxylase	1	AEQLVEILEAK	AEQLVEILEAK	2	AEQLVEILEAK2	2524.46	2076.45	2393.4	1554.96	3093.46	2107.94	3339.55	2344.42	2386.88			1328.58				2986.06	2435.7	2258.14			1007.05	2048.27	1571.2
Q6Y685	Q6Y685	TACC1_MOUSE	Tacc1	Transforming acidic coiled-coil-containing protein 1	1	AESAALHAGLR	AESAALHAGLR	2	AESAALHAGLR2	475.783
Q6Y685	Q6Y685	TACC1_MOUSE	Tacc1	Transforming acidic coiled-coil-containing protein 1	1	AESAALHAGLRK	AESAALHAGLRK	3	AESAALHAGLRK3	1085.19	930.949	577.737												1660.48
H3BJD6	H3BJD6	H3BJD6_MOUSE	Ppp1r9a	Protein phosphatase 1, regulatory subunit 9A	1	AESADYSVTGHYPLNLPSVTVTNLDTFGR	AESADYSVTGHYPLNLPSVTVTNLDTFGR	3	AESADYSVTGHYPLNLPSVTVTNLDTFGR3			682.772
P63046	P63046	ST4A1_MOUSE	Sult4a1	Sulfotransferase 4A1	1	AESEAETPGTPGEFESK	(UniMod:1)AESEAETPGTPGEFESK	2	(UniMod:1)AESEAETPGTPGEFESK2	2545.69	2787.12	1465.38	1808.68	1104.65		1550.15				2272.77	2120.92		1331.48			1620.64	1191.49		1396.72	1485.15	1577.61	1162.16	1588.01
Q9QWI6	Q9QWI6	SRCN1_MOUSE	Srcin1	SRC kinase signaling inhibitor 1	1	AESEELEVQKPQVK	AESEELEVQKPQVK	3	AESEELEVQKPQVK3			1071.14
Q3TZX8	Q3TZX8	NOL9_MOUSE	Nol9	Polynucleotide 5'-hydroxyl-kinase NOL9	1	AESEVLHR	(UniMod:1)AESEVLHR	2	(UniMod:1)AESEVLHR2				1080.74	1363.92	1239.64
Q6A065	Q6A065	CE170_MOUSE	Cep170	Centrosomal protein of 170 kDa	1	AESEVPIVK	AESEVPIVK	2	AESEVPIVK2				1309.36	1949.58
F8VPU2	F8VPU2	FARP1_MOUSE	Farp1	FERM, ARHGEF and pleckstrin domain-containing protein 1	1	AESEYTFER	AESEYTFER	2	AESEYTFER2		661.9	1554.75	3097.88	2798.25	3369.22
E9Q557	E9Q557	DESP_MOUSE	Dsp	Desmoplakin	1	AESGPDLR	AESGPDLR	2	AESGPDLR2																	9620.44
P22315	P22315	HEMH_MOUSE	Fech	Ferrochelatase, mitochondrial	1	AESLNGNPLFSK	AESLNGNPLFSK	2	AESLNGNPLFSK2	1396.79	1071.8	823.426				1411.02
O08788	O08788	DCTN1_MOUSE	Dctn1	Dynactin subunit 1	1	AESLQQEVEALK	AESLQQEVEALK	2	AESLQQEVEALK2																7566.79	6348.61	9403.89
O08788	O08788	DCTN1_MOUSE	Dctn1	Dynactin subunit 1	1	AESLQQEVEALKER	AESLQQEVEALKER	2	AESLQQEVEALKER2							678.712									2763.29	2756.74	2638.44
O08788	O08788	DCTN1_MOUSE	Dctn1	Dynactin subunit 1	1	AESLQQEVEALKER	AESLQQEVEALKER	3	AESLQQEVEALKER3			717.423	1714.21	1638.26		2984.31	3909.24	3506.62			1141.55	1526.56	1908.01		31793.1	22415.3	30642.5				1438.14	1664.63	1322.69
P46460	P46460	NSF_MOUSE	Nsf	Vesicle-fusing ATPase	1	AESLQVTR	AESLQVTR	2	AESLQVTR2	45618.3	37796.8	140700	25416	41663.4	23163.6	42559.7	57662.3	42746.9	30636.1	37119.4	40698.4	14095.1	16246.2	19750.7	20781.8	17783	18687.2	40834.9	38399.9	41895.9	23295	18671	25444
Q99LD4	Q99LD4	CSN1_MOUSE	Gps1	COP9 signalosome complex subunit 1	1	AESTPEIAEQR	AESTPEIAEQR	2	AESTPEIAEQR2	3254.12	2869.27	2019.75	2090.18	2684.77	2676.08	2687.29	3400.05	3675.65	1833.08	2895.33	2318.86	3199.09	2842.36	3650.26	3268.16	2877.26	2595.98	2968.34	3212.77	2534.01	2323.76	2244.73	3040.84
Q99LD4	Q99LD4	CSN1_MOUSE	Gps1	COP9 signalosome complex subunit 1	1	AESTPEIAEQRGER	AESTPEIAEQRGER	3	AESTPEIAEQRGER3		1324.55
Q99L43	Q99L43	CDS2_MOUSE	Cds2	Phosphatidate cytidylyltransferase 2	1	AETAPLPTSVDDTPEVLNR	AETAPLPTSVDDTPEVLNR	2	AETAPLPTSVDDTPEVLNR2		490.567	384.952	965.766	1051.64	1046.74
Q7TPB0	Q7TPB0	PLPR3_MOUSE	Plppr3	Phospholipid phosphatase-related protein type 3	1	AETASSSSASSDSSQYR	AETASSSSASSDSSQYR	2	AETASSSSASSDSSQYR2			62.9502	283.71		320.759
Q9JJL8	Q9JJL8	SYSM_MOUSE	Sars2	Serine--tRNA ligase, mitochondrial	1	AETDTGKEPWGLYR	AETDTGKEPWGLYR	3	AETDTGKEPWGLYR3																	1468.86
Q01405	Q01405	SC23A_MOUSE	Sec23a	Protein transport protein Sec23A	1	AETEEGPDVLR	AETEEGPDVLR	2	AETEEGPDVLR2	2661.12	1943.49	1322.52	2385.36	2291.34	4051.09	2285.25
Q8R2U0	Q8R2U0	SEH1_MOUSE	Seh1l	Nucleoporin SEH1	1	AETLMTVTDPVHDIAFAPNLGR	AETLM(UniMod:35)TVTDPVHDIAFAPNLGR	3	AETLM(UniMod:35)TVTDPVHDIAFAPNLGR3			861.243	1101.35					1116.46			1294.86
P60469	P60469	LIPA3_MOUSE	Ppfia3	Liprin-alpha-3	1	AETLPEIEAQLAQR	AETLPEIEAQLAQR	2	AETLPEIEAQLAQR2			6761.43
D3YXK2	D3YXK2	SAFB1_MOUSE	Safb	Scaffold attachment factor B1	1	AETLSGLGDASAAGAAAVSSAASETGTR	(UniMod:1)AETLSGLGDASAAGAAAVSSAASETGTR	3	(UniMod:1)AETLSGLGDASAAGAAAVSSAASETGTR3			754.294								820.414
D3YXK2	D3YXK2	SAFB1_MOUSE	Safb	Scaffold attachment factor B1	1	AETLSGLGDASAAGAAAVSSAASETGTRR	(UniMod:1)AETLSGLGDASAAGAAAVSSAASETGTRR	3	(UniMod:1)AETLSGLGDASAAGAAAVSSAASETGTRR3	931.357	2067.96	1782.57	1989.99	770.99	1038.73			1426.98		2090.31	942.005	1274.44			1223.14	1150.21	539.261	1474.5	823.165		467.312	656.195	611.177
Q80Y17	Q80Y17	L2GL1_MOUSE	Llgl1	Lethal(2) giant larvae protein homolog 1	1	AETLVTLDFTSR	AETLVTLDFTSR	2	AETLVTLDFTSR2	1213.36		1042.9	2473.78	1902.37	1826.03			1487.03										1846.52				1524.49
Q9Z2H5	Q9Z2H5	E41L1_MOUSE	Epb41l1	Band 4.1-like protein 1	1	AETMTVSSLAIR	AETMTVSSLAIR	2	AETMTVSSLAIR2		2622.34	1759.98					1454.33	1294.16
Q9Z2H5	Q9Z2H5	E41L1_MOUSE	Epb41l1	Band 4.1-like protein 1	1	AETMTVSSLAIR	AETM(UniMod:35)TVSSLAIR	2	AETM(UniMod:35)TVSSLAIR2	7224.87	6728.27	3454.45	5980.09	5715.56	5777.99	6868.19	5748.38	6988.96	7664.04	6043.12	6320.93	3885.12	3496.67		5933.68	4560.06	4884.94	7119.77	5450.92	7297.94	5594.05	4594.26	4364.82
O35685	O35685	NUDC_MOUSE	Nudc	Nuclear migration protein nudC	1	AETPGPQIK	AETPGPQIK	2	AETPGPQIK2											1192.44											4551.64
Q3UNH4	Q3UNH4	GRIN1_MOUSE	Gprin1	G protein-regulated inducer of neurite outgrowth 1	1	AETVSPGEVDAMTLGK	AETVSPGEVDAMTLGK	2	AETVSPGEVDAMTLGK2		1413.35	1213.64										1533.65
Q3UNH4	Q3UNH4	GRIN1_MOUSE	Gprin1	G protein-regulated inducer of neurite outgrowth 1	1	AETVSPGEVDAMTLGK	AETVSPGEVDAM(UniMod:35)TLGK	2	AETVSPGEVDAM(UniMod:35)TLGK2	4088.89		2924.07	6340.83			4092.96	4152.37	2704.81	4216.27	3247.24	3481.65	5255.45	5050.2	5599.95	4931.28	5198.26	5013.11	5226.57	4620.56	3697.77	6616.89	6705.92	6321.6
Q5IRJ6	Q5IRJ6	ZNT9_MOUSE	Slc30a9	Zinc transporter 9	1	AEVDFDGR	AEVDFDGR	2	AEVDFDGR2																						778.407
Q9D1H7	Q9D1H7	GET4_MOUSE	Get4	Golgi to ER traffic protein 4 homolog	1	AEVDVADELLENLAK	AEVDVADELLENLAK	2	AEVDVADELLENLAK2	1132.09		795.391						1230.11
P62627	P62627	DLRB1_MOUSE	Dynlrb1	Dynein light chain roadblock-type 1	1	AEVEETLKR	(UniMod:1)AEVEETLKR	2	(UniMod:1)AEVEETLKR2	2602.4	1138.39	1658.46	1967.85	2632.61				2220.05	4113.5	2343.78	3399.02		3510.46			2743.74					3522.09	2583.74	3393.15
Q8VEK3	Q8VEK3	HNRPU_MOUSE	Hnrnpu	Heterogeneous nuclear ribonucleoprotein U	1	AEVEGKDLPEHAVLK	AEVEGKDLPEHAVLK	3	AEVEGKDLPEHAVLK3	1837.01	3237.1	1957.69	4215.58	2956.91	4125.53	1560.16		1234.99		1671.07	1050.9	1487.85	2256.26	1003.12	1965.05	2457.68	1824.33			1806.02			1539.99
Q61885	Q61885	MOG_MOUSE	Mog	Myelin-oligodendrocyte glycoprotein	1	AEVENLHR	AEVENLHR	2	AEVENLHR2	2234.81	2023.42	1370.59						2011.7				2026.9				1308.06			3135.69		1782.55
B9EHT4	B9EHT4	CLIP3_MOUSE	Clip3	CAP-Gly domain-containing linker protein 3	1	AEVGDQVLVAGQK	AEVGDQVLVAGQK	2	AEVGDQVLVAGQK2	477.266	485.262	681.722	1000.47	746.323
Q9JME5	Q9JME5	AP3B2_MOUSE	Ap3b2	AP-3 complex subunit beta-2	1	AEVGVIAK	AEVGVIAK	2	AEVGVIAK2	2156.59	1672.39
P63143	P63143	KCAB1_MOUSE	Kcnab1	Voltage-gated potassium channel subunit beta-1	1	AEVILGSIIK	AEVILGSIIK	2	AEVILGSIIK2	1240.67	967.306	978.703				2206.62		1915.33	1257.79	1032.6	1185.56							1868.85		1915.39
P63143	P63143	KCAB1_MOUSE	Kcnab1	Voltage-gated potassium channel subunit beta-1	1	AEVILGSIIKK	AEVILGSIIKK	2	AEVILGSIIKK2			425.219								1089.13	711.785
P26049	P26049	GBRA3_MOUSE	Gabra3	Gamma-aminobutyric acid receptor subunit alpha-3	1	AEVIYSWTLGK	AEVIYSWTLGK	2	AEVIYSWTLGK2	36979.3	22028	23954.7	79355.9	78968.5	91668				16132.6	13083.1	16242.8	12257.9	15215.1	14371.8				12020.3	8867.87	13649.2	42242.9	46449	52719.6
Q9CR68	Q9CR68	UCRI_MOUSE	Uqcrfs1	Cytochrome b-c1 complex subunit Rieske, mitochondrial	1	AEVLDSTK	AEVLDSTK	2	AEVLDSTK2																						3401.11
Q9CQC6	Q9CQC6	BZW1_MOUSE	Bzw1	Basic leucine zipper and W2 domain-containing protein 1	1	AEVLSEEPILK	AEVLSEEPILK	2	AEVLSEEPILK2													2965.53									3320.05	2149.97	1516.46
Q9CZD3	Q9CZD3	GARS_MOUSE	Gars1	Glycine--tRNA ligase	1	AEVSELPNVVR	AEVSELPNVVR	2	AEVSELPNVVR2	1912.94	2454.41	2536.03	2127.35	2348.62	2260.6	2509.64		1602.78		2442.53	2948.64	3232.94	2920.58	3174.92	3276.88	3055.76	3227.2	3068.53	2399.74	3093.84	5421.01	2631.02	3103.12
Q99JG2	Q99JG2	G37L1_MOUSE	Gpr37l1	G-protein coupled receptor 37-like 1	1	AEVSSSIYFHKPR	AEVSSSIYFHKPR	3	AEVSSSIYFHKPR3	1488.81	2375.14	1464.98
P62482	P62482	KCAB2_MOUSE	Kcnab2	Voltage-gated potassium channel subunit beta-2	1	AEVVLGNIIK	AEVVLGNIIK	2	AEVVLGNIIK2	45493.8	37956.1	29085	25024.9	30796.9	33256.3	57771.5	46228.5	62039.5	57966.2	48352.1	40174.6	18883.3	25740.5	28143.4	33731.6	30506.9	32148.8	66205.8	56413.1	60964.9	20120.5	25191	36186.9
P62482	P62482	KCAB2_MOUSE	Kcnab2	Voltage-gated potassium channel subunit beta-2	1	AEVVLGNIIKK	AEVVLGNIIKK	2	AEVVLGNIIKK2	24686.7	24818.7	25299.5	11812.3	11478.7	11395	21843	17421.7	19386.7	20397.7	28050	21944.6	10103.4	9500.54	10327.8	12419.9	10290.7	11117.7	27088.2	22314.3	24333.8	6412.84	8165.8	14168.3
P62482	P62482	KCAB2_MOUSE	Kcnab2	Voltage-gated potassium channel subunit beta-2	1	AEVVLGNIIKK	AEVVLGNIIKK	3	AEVVLGNIIKK3	5061.81	4856.72	2479.98							3649.77	3211.92	2299.66	1054.17		1379.51	1717.81			3830.94	2602.85				1321.99
P62812	P62812	GBRA1_MOUSE	Gabra1	Gamma-aminobutyric acid receptor subunit alpha-1	1	AEVVYEWTR	AEVVYEWTR	2	AEVVYEWTR2	587155	241904	286295	426880	737790	879082	3085.15	3065.84	3041.91	106685	39859.9	54765.1	7021.33	8278.23	9821.62	2443.18		2265.12	46944.6	41063.1	49346.5	92425.9	144278	134857
P62812	P62812	GBRA1_MOUSE	Gabra1	Gamma-aminobutyric acid receptor subunit alpha-1	1	AEVVYEWTREPAR	AEVVYEWTREPAR	2	AEVVYEWTREPAR2	19065.4	15865.5	13937.1	23115.4	20844.5	25603.2					2390.57	1884.59										2464.2	1977.16	4757.46
P62812	P62812	GBRA1_MOUSE	Gabra1	Gamma-aminobutyric acid receptor subunit alpha-1	1	AEVVYEWTREPAR	AEVVYEWTREPAR	3	AEVVYEWTREPAR3	527559	329581	529341	645252	1.06324e+06	1.31809e+06	4790.89	3459.29	2649.52	81827.8	93863	83694	15886.6	12465.8	11533		2937.97		53576.4	55333.5	55517.5	105839	98868.7	199843
Q8BW96;Q91YS8	Q8BW96;Q91YS8	KCC1A_MOUSE;KCC1D_MOUSE	Camk1;Camk1d	Calcium/calmodulin-dependent protein kinase type 1D	0	AEYEFDSPYWDDISDSAK	AEYEFDSPYWDDISDSAK	2	AEYEFDSPYWDDISDSAK2	715.319	587.665	802.166		587.166																	538.679
Q8BW96;Q91YS8	Q8BW96;Q91YS8	KCC1A_MOUSE;KCC1D_MOUSE	Camk1;Camk1d	Calcium/calmodulin-dependent protein kinase type 1D	0	AEYEFDSPYWDDISDSAKDFIR	AEYEFDSPYWDDISDSAKDFIR	3	AEYEFDSPYWDDISDSAKDFIR3	530.846		546.302
Q9DCL9	Q9DCL9	PUR6_MOUSE	Paics	Multifunctional protein ADE2	1	AEYEGDGIPTVFVSVAGR	AEYEGDGIPTVFVSVAGR	2	AEYEGDGIPTVFVSVAGR2			5672.34		5645.26							2881.19	2718.38	3957.05	3312.32
Q99NF2	Q99NF2	NSMF_MOUSE	Nsmf	NMDA receptor synaptonuclear signaling and neuronal migration factor	1	AEYIPTIIR	AEYIPTIIR	2	AEYIPTIIR2	4221.37	3917.84	3427.13	1525.29			5455.16	4603.26	4614.01			3749.01
Q9D883	Q8BGJ9;Q9D883	U2AF1_MOUSE	U2af1	Splicing factor U2AF 35 kDa subunit	0	AEYLASIFGTEK	(UniMod:1)AEYLASIFGTEK	2	(UniMod:1)AEYLASIFGTEK2	610.796
Q9D883	Q8BGJ9;Q9D883	U2AF1_MOUSE	U2af1	Splicing factor U2AF 35 kDa subunit	0	AEYLASIFGTEKDK	(UniMod:1)AEYLASIFGTEKDK	2	(UniMod:1)AEYLASIFGTEKDK2		316.693		1063.59	760.072				374.036
Q3U0D9	Q3U0D9	HACE1_MOUSE	Hace1	E3 ubiquitin-protein ligase HACE1	1	AEYVQLVTELR	AEYVQLVTELR	2	AEYVQLVTELR2		900.286	1408.49		702.342
Q8BH95	Q8BH95	ECHM_MOUSE	Echs1	Enoyl-CoA hydratase, mitochondrial	1	AFAAGADIK	AFAAGADIK	2	AFAAGADIK2						3499.33		6335.76				3716.2	2888.46	3272.25							3162.47	3966.79	4721.28	4309.29
Q8BH95	Q8BH95	ECHM_MOUSE	Echs1	Enoyl-CoA hydratase, mitochondrial	1	AFAAGADIKEMQNR	AFAAGADIKEM(UniMod:35)QNR	2	AFAAGADIKEM(UniMod:35)QNR2		417.718																				927.137		1241.61
Q8BH95	Q8BH95	ECHM_MOUSE	Echs1	Enoyl-CoA hydratase, mitochondrial	1	AFAAGADIKEMQNR	AFAAGADIKEM(UniMod:35)QNR	3	AFAAGADIKEM(UniMod:35)QNR3	2817.12	2790.42	2547.54		2044.02		2668.12				2571.11	2985.15			2156.6	3089.91	3606.09					2277.68		2570.13
E9Q401	E9Q401	RYR2_MOUSE	Ryr2	Ryanodine receptor 2	1	AFAFDGFK	AFAFDGFK	2	AFAFDGFK2		814.521	1533.07
Q921F2	Q921F2	TADBP_MOUSE	Tardbp	TAR DNA-binding protein 43	1	AFAFVTFADDK	AFAFVTFADDK	2	AFAFVTFADDK2	1385.22	770.563	799.686	1353.68	2134.69	2018.7	1459.22	1223.74				1790.13	2630.6	2141.96	1787.2		1925.06	2224.3	1502.17	1538.27	1331.62	3511.42	2605.48	2209.15
Q64737	Q64737	PUR2_MOUSE	Gart	Trifunctional purine biosynthetic protein adenosine-3	1	AFAHITGGGLLENIPR	AFAHITGGGLLENIPR	3	AFAHITGGGLLENIPR3			492.969								945.908
Q91VM9	Q91VM9	IPYR2_MOUSE	Ppa2	Inorganic pyrophosphatase 2, mitochondrial	1	AFALDVINSAHER	AFALDVINSAHER	2	AFALDVINSAHER2									728.792													595.829
Q91VM9	Q91VM9	IPYR2_MOUSE	Ppa2	Inorganic pyrophosphatase 2, mitochondrial	1	AFALDVINSAHER	AFALDVINSAHER	3	AFALDVINSAHER3		918.834					1089.51					1115.25										700.767
P57722	P57722	PCBP3_MOUSE	Pcbp3	Poly(rC)-binding protein 3	1	AFAMIAYK	AFAMIAYK	2	AFAMIAYK2					1023.05									1150.93
P57722	P57722	PCBP3_MOUSE	Pcbp3	Poly(rC)-binding protein 3	1	AFAMIAYK	AFAM(UniMod:35)IAYK	2	AFAM(UniMod:35)IAYK2				3136.46	4099.21	3279.02								4000.68	3565.98		4191.04	2571.82				5084.57	4816.94	5727.77
P60335;Q61990	P60335;Q61990	PCBP1_MOUSE;PCBP2_MOUSE	Pcbp1;Pcbp2	Poly(rC)-binding protein 1	0	AFAMIIDK	AFAMIIDK	2	AFAMIIDK2			1617.94
P60335;Q61990	P60335;Q61990	PCBP1_MOUSE;PCBP2_MOUSE	Pcbp1;Pcbp2	Poly(rC)-binding protein 1	0	AFAMIIDK	AFAM(UniMod:35)IIDK	2	AFAM(UniMod:35)IIDK2					2333.68
Q61753	Q61753	SERA_MOUSE	Phgdh	D-3-phosphoglycerate dehydrogenase	1	AFANLRK	(UniMod:1)AFANLRK	2	(UniMod:1)AFANLRK2	14882.3	13364.7	28303.5	10190.4	9741.9	6870.92	10519.8	11742.3	6475.16	5995.58	10531.5	11447.5	10968.6	9549.54	11525.1	10568.9	7954.98	7516.02		8848.29	9957.09	9363.2	7084.1	17528.7
Q9EPL8	Q9EPL8	IPO7_MOUSE	Ipo7	Importin-7	1	AFAVGVQQVLLK	AFAVGVQQVLLK	2	AFAVGVQQVLLK2	4050.87	3126.58	4450.15	4379.27	4681.12	6392.72	4525.32	3310.84	4747.65	4040.91	4597.31	4761.18	4185.22	3043.12	3113.66	3670.01	5331.52	5309.47	5002.16	3671.93	4455.11	5931.46	4136.75	5246.96
P70255	P70255;Q02780	NFIC_MOUSE	Nfic	Nuclear factor 1 C-type	0	AFAYTWFNLQAR	AFAYTWFNLQAR	2	AFAYTWFNLQAR2	1575.5	1909.78	1428.09	6153.8	5776.67	5371.14
Q58A65	Q58A65	JIP4_MOUSE	Spag9	C-Jun-amino-terminal kinase-interacting protein 4	1	AFDFLSEETEASLASR	AFDFLSEETEASLASR	2	AFDFLSEETEASLASR2				968.735											1402.91
Q8VE22	Q8VE22	RT23_MOUSE	Mrps23	28S ribosomal protein S23, mitochondrial	1	AFDLFNPNFK	AFDLFNPNFK	2	AFDLFNPNFK2		1226.19	1572.37	2226.37	1724.21	2765.04						1157.25	2264.47	2069.22	1832.22	12403.6	16812.2	13112.9				1225.15	1662.82	1540.05
Q9CRY7	Q9CRY7	GDPD1_MOUSE	Gdpd1	Lysophospholipase D GDPD1	1	AFDLGATGVMTDYPTK	AFDLGATGVM(UniMod:35)TDYPTK	2	AFDLGATGVM(UniMod:35)TDYPTK2			945.361	1090.65	922.982				895.429															643.025
Q9JKS5	Q9JKS5	HABP4_MOUSE	Habp4	Intracellular hyaluronan-binding protein 4	1	AFDSFDQR	AFDSFDQR	2	AFDSFDQR2	3380.12	2581.11	1918.42	4679.11	6969.87	8663.63		3026.49	1685.33		2087.53	2390.21	5860.23	4225.5	4142.53	4567.11	5071.9	4987.88	2836.81	2953.07	2179.43	5424.88	4996.74	6172.2
Q91V92	Q91V92	ACLY_MOUSE	Acly	ATP-citrate synthase	1	AFDSGIIPMEFVNK	AFDSGIIPM(UniMod:35)EFVNK	2	AFDSGIIPM(UniMod:35)EFVNK2	2187.27	1054.21		2401.4	3519.84	3494.92	3152.01	3061.87	3154.9		2252.41	1956.53	2413.03	2086.43	3113.86		3144.65	2218.07		2881.95	1586.3	3744.37
Q62261	Q62261	SPTB2_MOUSE	Sptbn1	Spectrin beta chain, non-erythrocytic 1	1	AFEDEMSGR	AFEDEM(UniMod:35)SGR	2	AFEDEM(UniMod:35)SGR2			672.358														624.302
E9PX29	E9PX29	E9PX29_MOUSE	Sptbn4	Spectrin beta chain	1	AFEHDLQLLVSQVR	AFEHDLQLLVSQVR	3	AFEHDLQLLVSQVR3	1031.72	1304.25	1318.73	1221.29							535.508												760.756
O70435	O70435	PSA3_MOUSE	Psma3	Proteasome subunit alpha type-3	1	AFELELSWVGELTK	AFELELSWVGELTK	2	AFELELSWVGELTK2																						1424.39
Q7TT37	Q7TT37	ELP1_MOUSE	Elp1	Elongator complex protein 1	1	AFESTLQLMER	AFESTLQLM(UniMod:35)ER	2	AFESTLQLM(UniMod:35)ER2		1326.69	1351.7	3337.07	2739.37	3091.58										1572.23						1227.84	1353.15	1793.22
O88703;O88704	O88703;O88704	HCN1_MOUSE;HCN2_MOUSE	Hcn1;Hcn2	Potassium/sodium hyperpolarization-activated cyclic nucleotide-gated channel 2	0	AFETVAIDRLDR	AFETVAIDRLDR	3	AFETVAIDRLDR3		1186	1266.44
P97393	P97393	RHG05_MOUSE	Arhgap5	Rho GTPase-activating protein 5	1	AFFADLPDPLIPYSLHPELLEAAK	AFFADLPDPLIPYSLHPELLEAAK	3	AFFADLPDPLIPYSLHPELLEAAK3										1552.47					1349.55
Q91WG5	Q91WG5	AAKG2_MOUSE	Prkag2	5'-AMP-activated protein kinase subunit gamma-2	1	AFFALVANGVR	AFFALVANGVR	2	AFFALVANGVR2	1346.84	1073.96	1881.74
O54950	O54950	AAKG1_MOUSE	Prkag1	5'-AMP-activated protein kinase subunit gamma-1	1	AFFALVTNGVR	AFFALVTNGVR	2	AFFALVTNGVR2	704.541		985.83
Q3UUQ7	Q3UUQ7	PGAP1_MOUSE	Pgap1	GPI inositol-deacylase	1	AFFDLIDADTK	AFFDLIDADTK	2	AFFDLIDADTK2		578.686	740.514	2880.26	3784.24	3250.41										1496.12	1869.02	2159.51
Q80TJ1	Q80TJ1	CAPS1_MOUSE	Cadps	Calcium-dependent secretion activator 1	1	AFFNAVK	AFFNAVK	2	AFFNAVK2		2701.83	6827.21	2463.78	4605.47	3215.36		3426.48						2834	2899.71				5152.53	3355.92
P50580	P50580	PA2G4_MOUSE	Pa2g4	Proliferation-associated protein 2G4	1	AFFSEVER	AFFSEVER	2	AFFSEVER2													2108.22	2129.01	4504.24
Q810B7	Q810B7	SLIK5_MOUSE	Slitrk5	SLIT and NTRK-like protein 5	1	AFGDLGNLR	AFGDLGNLR	2	AFGDLGNLR2							3843.27	3226.13	2923.31
Q810B7	Q810B7	SLIK5_MOUSE	Slitrk5	SLIT and NTRK-like protein 5	1	AFGDLGNLRR	AFGDLGNLRR	3	AFGDLGNLRR3							2427.16		1837.19
Q62083	Q62083	PICK1_MOUSE	Pick1	PRKCA-binding protein	1	AFGDVFSVIGVR	AFGDVFSVIGVR	2	AFGDVFSVIGVR2			2176.73						2084.6
Q62083	Q62083	PICK1_MOUSE	Pick1	PRKCA-binding protein	1	AFGDVFSVIGVREPQPAASEAFVK	AFGDVFSVIGVREPQPAASEAFVK	3	AFGDVFSVIGVREPQPAASEAFVK3	451.765	417.568	656.678				691.086		439.428
Q99KC8	Q99KC8	VMA5A_MOUSE	Vwa5a	von Willebrand factor A domain-containing protein 5A	1	AFGENAVVQLISLQK	AFGENAVVQLISLQK	2	AFGENAVVQLISLQK2					387.603										632.001
Q7TQI3	Q7TQI3	OTUB1_MOUSE	Otub1	Ubiquitin thioesterase OTUB1	1	AFGFSHLEALLDDSK	AFGFSHLEALLDDSK	3	AFGFSHLEALLDDSK3	1125.41	1072.09	873.571	1213.28			1714.61		1282.77		1406.36	1336.61	1089.48		1145.48		1494.31		1820.46	808.728		2188.07	1506.51
Q7TQI3	Q7TQI3	OTUB1_MOUSE	Otub1	Ubiquitin thioesterase OTUB1	1	AFGFSHLEALLDDSKELQR	AFGFSHLEALLDDSKELQR	3	AFGFSHLEALLDDSKELQR3	2612.38	3680.31	3244.56	1280.1	912.326	1883.3	1101.12		1752.39		1752.29	2029.3	2094.7			1132.91	1716.52		1368.53				1046.51
Q7TQI3	Q7TQI3	OTUB1_MOUSE	Otub1	Ubiquitin thioesterase OTUB1	1	AFGFSHLEALLDDSKELQR	AFGFSHLEALLDDSKELQR	4	AFGFSHLEALLDDSKELQR4		182.351
Q99NF2	Q99NF2	NSMF_MOUSE	Nsmf	NMDA receptor synaptonuclear signaling and neuronal migration factor	1	AFGLEQPPLPEAPGR	AFGLEQPPLPEAPGR	2	AFGLEQPPLPEAPGR2	2021.9	6325.98	4931.96				4625.89	3134.22	3614.17		4104.41	3666.63							2845.61	3788.99	3160.12			1399.06
Q7TPM6	Q7TPM6	FSD1_MOUSE	Fsd1	Fibronectin type III and SPRY domain-containing protein 1	1	AFGLGVAYR	AFGLGVAYR	2	AFGLGVAYR2	2144.73	3045.59					3938.19					2436.08									3642.88
P84104	P84104	SRSF3_MOUSE	Srsf3	Serine/arginine-rich splicing factor 3	1	AFGYYGPLR	AFGYYGPLR	2	AFGYYGPLR2	17147.8	16194.9	16588.8	43082.5	53336	54944.1	14904.5	9268.13	9219.12	12305	12321.2	8851.42	22177.2	24165.6	17425.5	37136.1	31320.9	34406.5	11836	7897.88		19746.2	20106.1	24214.3
P11983	P11983	TCPA_MOUSE	Tcp1	T-complex protein 1 subunit alpha	1	AFHNEAQVNPER	AFHNEAQVNPER	3	AFHNEAQVNPER3	1236.47		1298.81		1621.44		1658.96		1925.72		1183.47		830.385	1279.65										595.236
P11983	P11983	TCPA_MOUSE	Tcp1	T-complex protein 1 subunit alpha	1	AFHNEAQVNPERK	AFHNEAQVNPERK	3	AFHNEAQVNPERK3	1234.47	1262.5	2445.35	1193.54	1927.03	847.705	1122.62			1519.51	1294.68	1084.02	1995.38	883.014		1016.29	1480.68	1064.15	851.125	515.929		885.266		673.982
P11983	P11983	TCPA_MOUSE	Tcp1	T-complex protein 1 subunit alpha	1	AFHNEAQVNPERK	AFHNEAQVNPERK	4	AFHNEAQVNPERK4			1228.46				2123.06
Q8VDJ3	Q8VDJ3	VIGLN_MOUSE	Hdlbp	Vigilin	1	AFHPFIAGPYNR	AFHPFIAGPYNR	3	AFHPFIAGPYNR3		620.506	770.398		1090.59
Q8BMP6	Q8BMP6	GCP60_MOUSE	Acbd3	Golgi resident protein GCP60	1	AFHPTYEEK	AFHPTYEEK	2	AFHPTYEEK2							21249.7	19294.2	18583							8914.8	9616.72	9988.87
Q8BMP6	Q8BMP6	GCP60_MOUSE	Acbd3	Golgi resident protein GCP60	1	AFHPTYEEK	AFHPTYEEK	3	AFHPTYEEK3							16910.1	13444	13665.4							5411.18	6232.7	6673.4
Q8BMP6	Q8BMP6	GCP60_MOUSE	Acbd3	Golgi resident protein GCP60	1	AFHPTYEEKLK	AFHPTYEEKLK	3	AFHPTYEEKLK3							794.084
E9Q557	E9Q557	DESP_MOUSE	Dsp	Desmoplakin	1	AFIGFEGVK	AFIGFEGVK	2	AFIGFEGVK2		993.099					3864.73										13311.6				3238.66
P54822	P54822	PUR8_MOUSE	Adsl	Adenylosuccinate lyase	1	AFIITGQTYTR	AFIITGQTYTR	2	AFIITGQTYTR2	1784.08	2715.48	1629.24	3205.39	2884.84	3277							3347.21		2713.13	3533.36	4133.64	2999.27			2367.62	4416.31	2571.31	2856.72
P51863	P51863	VA0D1_MOUSE	Atp6v0d1	V-type proton ATPase subunit d 1	1	AFIITINSFGTELSK	AFIITINSFGTELSK	2	AFIITINSFGTELSK2	1813.69	2244.76	637.774	1015.17	745.469		1443.02		1700.25		1597.21	2209.68	1101.06	737.438	1185.93	3567.12	3769.92	5422.28	1807.05	1363.28	3019.92	3250.91	1730.64	1782.28
P51863	P51863	VA0D1_MOUSE	Atp6v0d1	V-type proton ATPase subunit d 1	1	AFIITINSFGTELSKEDR	AFIITINSFGTELSKEDR	2	AFIITINSFGTELSKEDR2		270.43
P51863	P51863	VA0D1_MOUSE	Atp6v0d1	V-type proton ATPase subunit d 1	1	AFIITINSFGTELSKEDR	AFIITINSFGTELSKEDR	3	AFIITINSFGTELSKEDR3	4694.48	6098.29	2289.15	3197.93	2675.29	2713.7	2808.51		3471.38	2745.28	4762.15	5137.12	3937.87			7685.87	8087.62	10335.1	5617.6	5349.68	4271.8	6969.29	3246.07	2893.26
Q3UVK0	Q3UVK0	ERMP1_MOUSE	Ermp1	Endoplasmic reticulum metallopeptidase 1	1	AFINLEAAGVGGK	AFINLEAAGVGGK	2	AFINLEAAGVGGK2		1375.73		1699.3					3863.19
Q9JHR7	Q9JHR7	IDE_MOUSE	Ide	Insulin-degrading enzyme	1	AFIPQLLSR	AFIPQLLSR	2	AFIPQLLSR2	2659.75	2255.4	2338.16	4835.15	5704.98	9836.37	3702.24	3270.66	4297.76		4027.07	3148.92	5883.95	8740.22	5977.2	6041.73	17193	8333.78	3235.05		3828.16	5396.01	4278.46	4779.04
Q9D0E1	Q9D0E1	HNRPM_MOUSE	Hnrnpm	Heterogeneous nuclear ribonucleoprotein M	1	AFITNIPFDVK	AFITNIPFDVK	2	AFITNIPFDVK2	6892.71	6469.69	6944.73	22690.6	19294.1	22236.9	4120.19	4702.49	4645.05	3502.71	4886.02	3506.82	8088.91	7820.69	6720.32	9935.33	9243.68	11102.8	2912.4	3590.35	3341.35	6396.33	6599.77	7857.41
Q8BUV3	Q8BUV3	GEPH_MOUSE	Gphn	Gephyrin	1	AFITVLEMTPVLGTEIINYR	AFITVLEMTPVLGTEIINYR	2	AFITVLEMTPVLGTEIINYR2													2340.76	1572.24
Q8BUV3	Q8BUV3	GEPH_MOUSE	Gphn	Gephyrin	1	AFITVLEMTPVLGTEIINYR	AFITVLEM(UniMod:35)TPVLGTEIINYR	2	AFITVLEM(UniMod:35)TPVLGTEIINYR2		1166.83		1316.63	1907.24					16435.3	11320.3	5646.15	14273.5	5695.93	5117.38				1293.75		1098.96	922.054	583.496
Q8BUV3	Q8BUV3	GEPH_MOUSE	Gphn	Gephyrin	1	AFITVLEMTPVLGTEIINYR	AFITVLEM(UniMod:35)TPVLGTEIINYR	3	AFITVLEM(UniMod:35)TPVLGTEIINYR3		740.555		1653.82					738.809				14036.9	7286.62	4346.95
P23116	P23116	EIF3A_MOUSE	Eif3a	Eukaryotic translation initiation factor 3 subunit A	1	AFKDIDIEDLEELDPDFIMAK	AFKDIDIEDLEELDPDFIM(UniMod:35)AK	3	AFKDIDIEDLEELDPDFIM(UniMod:35)AK3	1471.69	3137.6	1211.44	1513	859.233	1389.52			434.648
Q91Z92	Q91Z92	B3GT6_MOUSE	B3galt6	Beta-1,3-galactosyltransferase 6	1	AFLAVLVASAPR	AFLAVLVASAPR	2	AFLAVLVASAPR2		491.29	619.462	993.601
Q8BKH7	Q8BKH7	SIN1_MOUSE	Mapkap1	Target of rapamycin complex 2 subunit MAPKAP1	1	AFLDNPTIILAHIR	(UniMod:1)AFLDNPTIILAHIR	2	(UniMod:1)AFLDNPTIILAHIR2		176.849	286.871	232.227
Q8CGY8	Q8CGY8	OGT1_MOUSE	Ogt	UDP-N-acetylglucosamine--peptide N-acetylglucosaminyltransferase 110 kDa subunit	1	AFLDSLPDVK	AFLDSLPDVK	2	AFLDSLPDVK2	3682.36	1838.75	2715.08	2190.1	2603.8		7291.05	5404.09	6702.81	3075.52	5111.61						2927.16		3523.81	4360.29	3139.1
Q9CQN1	Q9CQN1	TRAP1_MOUSE	Trap1	Heat shock protein 75 kDa, mitochondrial	1	AFLEALQNQAETSSK	AFLEALQNQAETSSK	2	AFLEALQNQAETSSK2		1352.93	4509.64	1707.57	1595.23							1282.18		1490.11					875.4	1840.07	1025.56	774.297		1626.42
Q60676	Q60676	PPP5_MOUSE	Ppp5c	Serine/threonine-protein phosphatase 5	1	AFLEENQLDYIIR	AFLEENQLDYIIR	2	AFLEENQLDYIIR2	3058.92	3091.41	1495.26	1942.93	1405.07		1490.84	1250.58	1775.02		1497.09	2066.5	1108.48	1019.48	1211.84	1550.34	1994.25	1067.87	1191.54	1577.56	1704.34	1649.83	1115.87	1173.26
Q99K70	Q7TT45;Q99K70	RRAGC_MOUSE	Rragc	Ras-related GTP-binding protein C	0	AFLFDVVSK	AFLFDVVSK	2	AFLFDVVSK2	3036.18	1951.93	2542.19	2989.51	3624.15	3159.45	3316.31	3887.92	3022.09	3161.47	2318.75	2851.11			3263.65	3666.66			2383.67		2012.1	3260.02		3587.04
Q9D1R9	Q9D1R9	RL34_MOUSE	Rpl34	60S ribosomal protein L34	1	AFLIEEQK	AFLIEEQK	2	AFLIEEQK2		2236.36	5169.01	13958.5	25074.4	15662							3520.93	2783.55		7031.56	4960.77	5144.57				3937.15	4148.96	3726.36
Q8CDG3	Q8CDG3	VCIP1_MOUSE	Vcpip1	Deubiquitinating protein VCIP135	1	AFLIEPEHVNTVGYGK	AFLIEPEHVNTVGYGK	3	AFLIEPEHVNTVGYGK3			1036.32
O08788	O08788	DCTN1_MOUSE	Dctn1	Dynactin subunit 1	1	AFLQGGQEATDIALLLR	AFLQGGQEATDIALLLR	3	AFLQGGQEATDIALLLR3		395.271		475.5			1038.76		943.321							11897.8	11703.5	8736.37
P19157	P19157;P46425	GSTP1_MOUSE	Gstp1	Glutathione S-transferase P 1	0	AFLSSPEHVNR	AFLSSPEHVNR	3	AFLSSPEHVNR3											1120.27
P19157	P19157;P46425	GSTP1_MOUSE	Gstp1	Glutathione S-transferase P 1	0	AFLSSPEHVNRPINGNGK	AFLSSPEHVNRPINGNGK	3	AFLSSPEHVNRPINGNGK3	3390.59	2703.65	1522.16	3026.53			1763.64		2055.23	1976.77	1946.69	2721.84	2187.26	2146.07	1577.49		1939.16	1237.64	2163.97		2399.08	1099.36	1848.29	2883.98
P19157	P19157;P46425	GSTP1_MOUSE	Gstp1	Glutathione S-transferase P 1	0	AFLSSPEHVNRPINGNGK	AFLSSPEHVNRPINGNGK	4	AFLSSPEHVNRPINGNGK4	2342.78	2163.25		1732.88			1275.86		1551.19		1837.68	1785.84		1822.81								1077.44
Q3U1Y4	Q3U1Y4	DEN4B_MOUSE	Dennd4b	DENN domain-containing protein 4B	1	AFLTFLYR	AFLTFLYR	2	AFLTFLYR2			413.613
P61027	P61027	RAB10_MOUSE	Rab10	Ras-related protein Rab-10	1	AFLTLAEDILR	AFLTLAEDILR	2	AFLTLAEDILR2	15262.5	27224.4	15156.6	20644.8	13459.8	15382.7	20418.9	18706.3	15840.7	14399.7	18201.6	16034	17817.4	16434.1	15938.2	14807.2	20738.7	16371.3	15618.1	16917.3	12748.3	21989.3	14170.4	14374.9
P61027	P61027	RAB10_MOUSE	Rab10	Ras-related protein Rab-10	1	AFLTLAEDILRK	AFLTLAEDILRK	2	AFLTLAEDILRK2		707.007	484.649	706.236					387.873								517.608
P61027	P61027	RAB10_MOUSE	Rab10	Ras-related protein Rab-10	1	AFLTLAEDILRK	AFLTLAEDILRK	3	AFLTLAEDILRK3	336.755
Q91WC3	Q91WC3	ACSL6_MOUSE	Acsl6	Long-chain-fatty-acid--CoA ligase 6	1	AFLVGIVVPDPEVMPSWAQK	AFLVGIVVPDPEVM(UniMod:35)PSWAQK	2	AFLVGIVVPDPEVM(UniMod:35)PSWAQK2		613.627	1630.35	1855.29	1655.86				1263.4					1519.74								1426.41		1708.69
E9Q8I9	E9Q8I9	FRY_MOUSE	Fry	Protein furry homolog	1	AFLVIADSLQQK	AFLVIADSLQQK	2	AFLVIADSLQQK2			1197.1
Q3UQ44	Q3UQ44	IQGA2_MOUSE	Iqgap2	Ras GTPase-activating-like protein IQGAP2	1	AFLYEQTESVVK	AFLYEQTESVVK	2	AFLYEQTESVVK2	1210.2	1752.72	1231.75
Q68FD5	Q68FD5	CLH1_MOUSE	Cltc	Clathrin heavy chain 1	1	AFMTADLPNELIELLEK	AFM(UniMod:35)TADLPNELIELLEK	2	AFM(UniMod:35)TADLPNELIELLEK2	1225.57						4428.64		512.292								2082.54	3685.42					3834.43
A2RSJ4	A2RSJ4	UH1BL_MOUSE	Uhrf1bp1l	UHRF1-binding protein 1-like	1	AFNASFELSQLR	AFNASFELSQLR	2	AFNASFELSQLR2		703.339	1029.61
Q9QYK9	Q9QYK9	KCC1B_MOUSE	Pnck	Calcium/calmodulin-dependent protein kinase type 1B	1	AFNATSFLR	AFNATSFLR	2	AFNATSFLR2	1605.72	901.124	1328.33							733.99														875.431
Q61699	Q61699	HS105_MOUSE	Hsph1	Heat shock protein 105 kDa	1	AFNDPFIQK	AFNDPFIQK	2	AFNDPFIQK2		2664.35						3758.97	3314.52											2263.07
Q3U1J4	Q3U1J4	DDB1_MOUSE	Ddb1	DNA damage-binding protein 1	1	AFNIRLEELHVIDVK	AFNIRLEELHVIDVK	3	AFNIRLEELHVIDVK3	487.218	667.249	539.978	739.78
P26369	P26369	U2AF2_MOUSE	U2af2	Splicing factor U2AF 65 kDa subunit	1	AFNLVKDSATGLSK	AFNLVKDSATGLSK	2	AFNLVKDSATGLSK2				2710.09
A2A5R2	A2A5R2	BIG2_MOUSE	Arfgef2	Brefeldin A-inhibited guanine nucleotide-exchange protein 2	1	AFNSNYEQR	AFNSNYEQR	2	AFNSNYEQR2		321.78	914.17
Q9EQ20	Q9EQ20	MMSA_MOUSE	Aldh6a1	Methylmalonate-semialdehyde dehydrogenase [acylating], mitochondrial	1	AFPAWADTSILSR	AFPAWADTSILSR	2	AFPAWADTSILSR2		5739.61	10667.6	5138.4	8593.91	6061.7	5762.15		6078.26		5119.69	4982.09	7125.93	6879.5	8616.66	5023.79	5263.2			7180.74		8785.54	3536.72	7057.68
Q9Z1E4	Q9Z1E4	GYS1_MOUSE	Gys1	Glycogen [starch] synthase, muscle	1	AFPDHFTYEPHEVDATQGYR	AFPDHFTYEPHEVDATQGYR	3	AFPDHFTYEPHEVDATQGYR3	1484.41	1159.56	1405.44	2231.82	1513.24	1728.15
Q9Z1E4	Q9Z1E4	GYS1_MOUSE	Gys1	Glycogen [starch] synthase, muscle	1	AFPDHFTYEPHEVDATQGYR	AFPDHFTYEPHEVDATQGYR	4	AFPDHFTYEPHEVDATQGYR4	4217.62	3025.75	2434.07	5734	4139.02	5049.29
Q9Z1E4	Q9Z1E4	GYS1_MOUSE	Gys1	Glycogen [starch] synthase, muscle	1	AFPDHFTYEPHEVDATQGYRYPR	AFPDHFTYEPHEVDATQGYRYPR	4	AFPDHFTYEPHEVDATQGYRYPR4			838.026		1221.32
O54865	O54865	GCYB1_MOUSE	Gucy1b1	Guanylate cyclase soluble subunit beta-1	1	AFPFHIIFDR	AFPFHIIFDR	2	AFPFHIIFDR2	716.33	761.524	2034.41	1931.18	2006.09
O54865	O54865	GCYB1_MOUSE	Gucy1b1	Guanylate cyclase soluble subunit beta-1	1	AFPFHIIFDR	AFPFHIIFDR	3	AFPFHIIFDR3	338.43		518.549
F6W8I0	F6W8I0	YJEN3_MOUSE	Yjefn3	YjeF N-terminal domain-containing protein 3	1	AFPLPSLSR	AFPLPSLSR	2	AFPLPSLSR2	1580.47						2961.76	3846.23	3054.18		2818.46	2555.05						1728.93	2508.65	2332.46
O89112	O89112	LANC1_MOUSE	Lancl1	Glutathione S-transferase LANCL1	1	AFPNPYADYNK	AFPNPYADYNK	2	AFPNPYADYNK2	15492.1	15577.6	12540.6	6993.66	9753.82	8294.58	18482.9	17126.7	14064.4	16978.6	14146.8	10396.9	10223.6	8315.71	8171.83	8121.02	8318.2	8457.66	14821.2	9992.86	11979.1	8976.52	6819.13	8181.68
Q9CQ69	Q9CQ69	QCR8_MOUSE	Uqcrq	Cytochrome b-c1 complex subunit 8	1	AFPSYFSK	AFPSYFSK	2	AFPSYFSK2	5119.68	2323.99	3866.06	7322.44	12478.4	7037.23				6085.71		5564.4	4215.27	16786	6628.69	12398	9474.75	18319.1	2677.37		7073.84	10962.9	16980.4	19230.5
Q8BKX1	Q8BKX1	BAIP2_MOUSE	Baiap2	Brain-specific angiogenesis inhibitor 1-associated protein 2	1	AFPTQTAGTFK	AFPTQTAGTFK	2	AFPTQTAGTFK2			2511.44		2463.71						1967.22	2007.82			2201.71				3977.83				1736.02
O09161	O09161	CASQ2_MOUSE	Casq2	Calsequestrin-2	1	AFQEAAEHFQPYIK	AFQEAAEHFQPYIK	2	AFQEAAEHFQPYIK2				337.269
O09161	O09161	CASQ2_MOUSE	Casq2	Calsequestrin-2	1	AFQEAAEHFQPYIK	AFQEAAEHFQPYIK	3	AFQEAAEHFQPYIK3				1695.23
Q8CC86	Q8CC86	PNCB_MOUSE	Naprt	Nicotinate phosphoribosyltransferase	1	AFQGLLDSYSVR	AFQGLLDSYSVR	2	AFQGLLDSYSVR2			699.11					2803
Q9D0D3	Q9D0D3	PAPD1_MOUSE	Mtpap	Poly(A) RNA polymerase, mitochondrial	1	AFQLTEENIR	AFQLTEENIR	2	AFQLTEENIR2				1719.82
Q9QZF2	Q9QZF2	GPC1_MOUSE	Gpc1	Glypican-1	1	AFRDLYAELR	AFRDLYAELR	3	AFRDLYAELR3	3351.14	9752.54	4456.61
Q3UHD2	Q3UHD2	GFOD1_MOUSE	Gfod1	Glucose-fructose oxidoreductase domain-containing protein 1	1	AFSDIPSPYLR	AFSDIPSPYLR	2	AFSDIPSPYLR2		1981.38	3119.53
Q61316	Q61316	HSP74_MOUSE	Hspa4	Heat shock 70 kDa protein 4	1	AFSDPFVEAEK	AFSDPFVEAEK	2	AFSDPFVEAEK2	2650.46	4165.67	2247.11	2140.61	2062.82						3831.65	2248.96	2386.3		2783.34		2653.96		2169.75		3487.72	4355.85
Q61316	Q61316	HSP74_MOUSE	Hspa4	Heat shock 70 kDa protein 4	1	AFSDPFVEAEKSNLAYDIVQLPTGLTGIK	AFSDPFVEAEKSNLAYDIVQLPTGLTGIK	3	AFSDPFVEAEKSNLAYDIVQLPTGLTGIK3		1095.21	252.43																			561.748
P59281	P59281	RHG39_MOUSE	Arhgap39	Rho GTPase-activating protein 39	1	AFSEDEALAQQDSK	AFSEDEALAQQDSK	2	AFSEDEALAQQDSK2	1435.1		1805.87				1109.25	1395.72	1002.93			899.265							673.874		415.758
Q9R0P3	Q9R0P3	ESTD_MOUSE	Esd	S-formylglutathione hydrolase	1	AFSGYLGPDESK	AFSGYLGPDESK	2	AFSGYLGPDESK2		884.603																			1190.09	1840.6
Q8BGS3	Q8BGS3	ZKSC1_MOUSE	Zkscan1	Zinc finger protein with KRAB and SCAN domains 1	1	AFSHSSNLILHQR	AFSHSSNLILHQR	3	AFSHSSNLILHQR3										2927.85	1570.74	837.557	2694.06
Q7TQF7	Q7TQF7	AMPH_MOUSE	Amph	Amphiphysin	1	AFSIQGAPSDSGPLR	AFSIQGAPSDSGPLR	2	AFSIQGAPSDSGPLR2	15414.3	20114.6	11664.5	10840.2	10691	11474.2	17487.7	21527.2	14429	21132.8	23661.4	18483	14574.8	14129.4	13216.3	12102	12629	10852.6	20638.8	24281.7	19915.8	17631.5	15452.8	12679.6
Q8BGS3	Q8BGS3	ZKSC1_MOUSE	Zkscan1	Zinc finger protein with KRAB and SCAN domains 1	1	AFSLNSNLVLHQR	AFSLNSNLVLHQR	3	AFSLNSNLVLHQR3											1826.06		1253.49
Q923Z0	Q923Z0	GPC5B_MOUSE	Gprc5b	G-protein coupled receptor family C group 5 member B	1	AFSMDEHNAALR	AFSM(UniMod:35)DEHNAALR	3	AFSM(UniMod:35)DEHNAALR3				1044.54	871.747		1314.4		1552.24								2016.59	1405.17				1893.23
Q9CZN4	Q9CZN4	SHSA9_MOUSE	Shisa9	Protein shisa-9	1	AFSPEHGPAQQNGQK	AFSPEHGPAQQNGQK	3	AFSPEHGPAQQNGQK3							4946.94	3753.89	4800.7							4533.21	4200.36	4400.52
P61620	P61620	S61A1_MOUSE	Sec61a1	Protein transport protein Sec61 subunit alpha isoform 1	1	AFSPTTVNTGR	AFSPTTVNTGR	2	AFSPTTVNTGR2					1481.75															904.174		975.924	1106.21	1198.46
Q91VN1	Q91VN1	ZNF24_MOUSE	Znf24	Zinc finger protein 24	1	AFSQNSGLINHQR	AFSQNSGLINHQR	3	AFSQNSGLINHQR3																2131.45		1670.96
Q8BGS3	Q8BGS3	ZKSC1_MOUSE	Zkscan1	Zinc finger protein with KRAB and SCAN domains 1	1	AFSQSSDLTK	AFSQSSDLTK	2	AFSQSSDLTK2										4587.7	2606.73		3825.63
P58044	P58044	IDI1_MOUSE	Idi1	Isopentenyl-diphosphate Delta-isomerase 1	1	AFSVFLFNTENK	AFSVFLFNTENK	2	AFSVFLFNTENK2		467.735										971.744
P97379	P97379	G3BP2_MOUSE	G3bp2	Ras GTPase-activating protein-binding protein 2	1	AFSWASVTSK	AFSWASVTSK	2	AFSWASVTSK2	2439.95		2262.72	7241.83		18290.7	3654.66	3514.81	3458.04	7546.29	5453.9	5587.72	17313.5	19187.8	16065.6	10883.3	9755	13047.1	3470.3	4333.08	4475.5	8006.12	12150.1	13692.3
Q8BL97	Q8BL97	SRSF7_MOUSE	Srsf7	Serine/arginine-rich splicing factor 7	1	AFSYYGPLR	AFSYYGPLR	2	AFSYYGPLR2					9988.19	9932.41
Q8BRT1	Q8BRT1	CLAP2_MOUSE	Clasp2	CLIP-associating protein 2	1	AFTDVPSVQIYSSR	AFTDVPSVQIYSSR	2	AFTDVPSVQIYSSR2	5243.52	3769.12	13505.3	8723.49	10701.6	6270.11	7519.62	10443.2	6324.38	4793.44	2875.41	4003.03	4243.52	5434.38	4635.38	16452.4	9662.62		3936.24	4885.04	3355.41	3951.09	5949.39	6403.95
Q80XK6	Q80XK6	ATG2B_MOUSE	Atg2b	Autophagy-related protein 2 homolog B	1	AFTEVFLDDSHSPANRR	AFTEVFLDDSHSPANRR	3	AFTEVFLDDSHSPANRR3			842.033
P45952	P45952	ACADM_MOUSE	Acadm	Medium-chain specific acyl-CoA dehydrogenase, mitochondrial	1	AFTGFIVEADTPGIHIGK	AFTGFIVEADTPGIHIGK	3	AFTGFIVEADTPGIHIGK3																						687.025
Q9QYB5	Q9QYB5	ADDG_MOUSE	Add3	Gamma-adducin	1	AFTHGVAMSGGGGVNMASHQK	AFTHGVAM(UniMod:35)SGGGGVNM(UniMod:35)ASHQK	3	AFTHGVAM(UniMod:35)SGGGGVNM(UniMod:35)ASHQK3			161.43
Q9QYB5	Q9QYB5	ADDG_MOUSE	Add3	Gamma-adducin	1	AFTHGVAMSGGGGVNMASHQK	AFTHGVAM(UniMod:35)SGGGGVNM(UniMod:35)ASHQK	4	AFTHGVAM(UniMod:35)SGGGGVNM(UniMod:35)ASHQK4			495.485
Q9D7H3	Q9D7H3	RTCA_MOUSE	RtcA	RNA 3'-terminal phosphate cyclase	1	AFVAGVLPLK	AFVAGVLPLK	2	AFVAGVLPLK2				1790.82	2416.47																	1787.86
P25444	P25444	RS2_MOUSE	Rps2	40S ribosomal protein S2	1	AFVAIGDYNGHVGLGVK	AFVAIGDYNGHVGLGVK	2	AFVAIGDYNGHVGLGVK2				924.438	1553.61	725.35
P25444	P25444	RS2_MOUSE	Rps2	40S ribosomal protein S2	1	AFVAIGDYNGHVGLGVK	AFVAIGDYNGHVGLGVK	3	AFVAIGDYNGHVGLGVK3	1040.74	1245.71	778.086	4263.25	3475.25	3437.24										2001.2		1646.57
Q99MR3	Q99MR3	S12A9_MOUSE	Slc12a9	Solute carrier family 12 member 9	1	AFVDLTLSPSVR	AFVDLTLSPSVR	2	AFVDLTLSPSVR2			960.517		1018.93
Q6PAJ1	Q6PAJ1	BCR_MOUSE	Bcr	Breakpoint cluster region protein	1	AFVDNYGVAMETAEK	AFVDNYGVAMETAEK	2	AFVDNYGVAMETAEK2			875.984
O35658	O35658	C1QBP_MOUSE	C1qbp	Complement component 1 Q subcomponent-binding protein, mitochondrial	1	AFVEFLTDEIK	AFVEFLTDEIK	2	AFVEFLTDEIK2	1966.85	1105.25	630.427	1362.25	1426	1313.84	2361.73	1876.03	1751.5		1275.03						1409.7					1712.6	2013.27	971.741
O35658	O35658	C1QBP_MOUSE	C1qbp	Complement component 1 Q subcomponent-binding protein, mitochondrial	1	AFVEFLTDEIKEEK	AFVEFLTDEIKEEK	2	AFVEFLTDEIKEEK2	2689.13	2029.2	1427.2	2540.43	1340.93	1273.73	3043.93	553.047	1535.39		1306.39	737.727	1482.76	529.018		761.344	2684.95	842.716						576.784
O35658	O35658	C1QBP_MOUSE	C1qbp	Complement component 1 Q subcomponent-binding protein, mitochondrial	1	AFVEFLTDEIKEEK	AFVEFLTDEIKEEK	3	AFVEFLTDEIKEEK3	6747.03	5939.84	3464.71	6385.66	3421	3419.52	5768.7	3269.45	4721.75	4336.24	3328.62	3976.21	3261.06	2358.33	1955.89	2653.57	4675.49	2889.62	2576.45	1736.24	1739.99	4949.49	4240.1	2381.2
P97390	P97390	VPS45_MOUSE	Vps45	Vacuolar protein sorting-associated protein 45	1	AFVENYPQFK	AFVENYPQFK	2	AFVENYPQFK2	1076.75		1223.04		1406.78	1425.56	1458.9		1415.82					1098.46		1217.24	1737.47						1315.19	1176.2
P70336	P70336	ROCK2_MOUSE	Rock2	Rho-associated protein kinase 2	1	AFVGNQLPFIGFTYFR	AFVGNQLPFIGFTYFR	2	AFVGNQLPFIGFTYFR2							719.443		993.722			785.503
Q6P1H6	Q6P1H6	ANKL2_MOUSE	Ankle2	Ankyrin repeat and LEM domain-containing protein 2	1	AFVGPLSPSK	AFVGPLSPSK	2	AFVGPLSPSK2							6118.24	6089.44
P68368;Q9JJZ2	P05213;P05214;P68368;P68369;P68373;Q9JJZ2	TBA4A_MOUSE;TBA8_MOUSE	Tuba4a;Tuba8	Tubulin alpha-4A chain	0	AFVHWYVGEGMEEGEFSEAR	AFVHWYVGEGMEEGEFSEAR	3	AFVHWYVGEGMEEGEFSEAR3	7324.24	6452.01	17326.5	5299.29	8874.16	3388.53	3583.16	2119.33	6747.53			4387.86	3480.54		3776.43	2305.93	1337.98	2521.88					2066.18	2498.95
P68368;Q9JJZ2	P05213;P05214;P68368;P68369;P68373;Q9JJZ2	TBA4A_MOUSE;TBA8_MOUSE	Tuba4a;Tuba8	Tubulin alpha-4A chain	0	AFVHWYVGEGMEEGEFSEAR	AFVHWYVGEGM(UniMod:35)EEGEFSEAR	2	AFVHWYVGEGM(UniMod:35)EEGEFSEAR2	549.548		403.358
P68368;Q9JJZ2	P05213;P05214;P68368;P68369;P68373;Q9JJZ2	TBA4A_MOUSE;TBA8_MOUSE	Tuba4a;Tuba8	Tubulin alpha-4A chain	0	AFVHWYVGEGMEEGEFSEAR	AFVHWYVGEGM(UniMod:35)EEGEFSEAR	3	AFVHWYVGEGM(UniMod:35)EEGEFSEAR3	23888.3	13172	25991.4	18459.5	22902.7	6993.99	14424.8		28845.5	9825.84	9222.97	8512.92	10704.3	8708.27	8469.76	6996.43	8070.82	4679.26	3589.89	2810.2	4961.17	3233.74	7601.52	7515.07
P68368	P05213;P68368;P68369;P68373	TBA4A_MOUSE	Tuba4a	Tubulin alpha-4A chain	0	AFVHWYVGEGMEEGEFSEAREDMAALEK	AFVHWYVGEGMEEGEFSEAREDMAALEK	4	AFVHWYVGEGMEEGEFSEAREDMAALEK4	2250.57	4373.52	11987.3	1834.4	5056.33			2497.01	2570.12			1592.77	2641.53	2552.1	1982.51	1812.35	1630.01
P68368	P05213;P68368;P68369;P68373	TBA4A_MOUSE	Tuba4a	Tubulin alpha-4A chain	0	AFVHWYVGEGMEEGEFSEAREDMAALEK	AFVHWYVGEGM(UniMod:35)EEGEFSEAREDMAALEK	4	AFVHWYVGEGM(UniMod:35)EEGEFSEAREDMAALEK4				3987.95					6478.25		5921.92								5497.19				4298.18
P68368	P05213;P68368;P68369;P68373	TBA4A_MOUSE	Tuba4a	Tubulin alpha-4A chain	0	AFVHWYVGEGMEEGEFSEAREDMAALEK	AFVHWYVGEGMEEGEFSEAREDM(UniMod:35)AALEK	4	AFVHWYVGEGMEEGEFSEAREDM(UniMod:35)AALEK4			11135.9		5214.03				4547.41			833.642	5925.67			2872.13
P68368	P05213;P68368;P68369;P68373	TBA4A_MOUSE	Tuba4a	Tubulin alpha-4A chain	0	AFVHWYVGEGMEEGEFSEAREDMAALEK	AFVHWYVGEGM(UniMod:35)EEGEFSEAREDM(UniMod:35)AALEK	4	AFVHWYVGEGM(UniMod:35)EEGEFSEAREDM(UniMod:35)AALEK4			1527.28
P28660	P28660	NCKP1_MOUSE	Nckap1	Nck-associated protein 1	1	AFVNLPTENELTFNAEEYSDISEMR	AFVNLPTENELTFNAEEYSDISEM(UniMod:35)R	3	AFVNLPTENELTFNAEEYSDISEM(UniMod:35)R3	907.146	1390.99	935.864				2169.8		1427.93		1381.96
A2AT37	A2AT37	A2AT37_MOUSE	Upf2	UPF2 regulator of nonsense transcripts homolog (Yeast)	1	AFVPAILFK	AFVPAILFK	2	AFVPAILFK2	605.646	792.842	1071.99	1253.61	1493.93		673.466
Q925I1	Q925I1	ATAD3_MOUSE	Atad3	ATPase family AAA domain-containing protein 3	1	AFVTDWDK	AFVTDWDK	2	AFVTDWDK2			3721.16	2044.67		2103.56
P33173	P33173	KIF1A_MOUSE	Kif1a	Kinesin-like protein KIF1A	1	AFVYLSNLLYPVPLVHR	AFVYLSNLLYPVPLVHR	3	AFVYLSNLLYPVPLVHR3		528.616	550.282	680.831	733.418
P97372	P97372	PSME2_MOUSE	Psme2	Proteasome activator complex subunit 2	1	AFYAELYHIISSNLEK	AFYAELYHIISSNLEK	2	AFYAELYHIISSNLEK2	352.19	416.083	241.274
P97372	P97372	PSME2_MOUSE	Psme2	Proteasome activator complex subunit 2	1	AFYAELYHIISSNLEK	AFYAELYHIISSNLEK	3	AFYAELYHIISSNLEK3	1324.24	1387.7	1060.74	860.444	880.307		1809.44		1198	1583.15		1398.36	2088.41	2265.4	1384.07	1137.59	2287.04				1561.09	2048.16	2359.72	1367.4
Q62083	Q62083	PICK1_MOUSE	Pick1	PRKCA-binding protein	1	AFYELSQTHR	AFYELSQTHR	2	AFYELSQTHR2			3108.14					1946.23	2159.97
Q62083	Q62083	PICK1_MOUSE	Pick1	PRKCA-binding protein	1	AFYELSQTHR	AFYELSQTHR	3	AFYELSQTHR3			864.139
Q8BZ05	Q8BZ05	ARAP2_MOUSE	Arap2	Arf-GAP with Rho-GAP domain, ANK repeat and PH domain-containing protein 2	1	AFYLDPFNR	AFYLDPFNR	2	AFYLDPFNR2			950.049	1123.55
Q80ZW2	Q80ZW2	THEM6_MOUSE	Them6	Protein THEM6	1	AFYLEAR	AFYLEAR	2	AFYLEAR2					2545.5									2680.86								3520.48	3660.81	3514.65
Q8BIZ1	Q8BIZ1	ANS1B_MOUSE	Anks1b	Ankyrin repeat and sterile alpha motif domain-containing protein 1B	1	AFYLGSMLIK	AFYLGSMLIK	2	AFYLGSMLIK2	601.298	956.865	2862.62						1153.72
Q8BIZ1	Q8BIZ1	ANS1B_MOUSE	Anks1b	Ankyrin repeat and sterile alpha motif domain-containing protein 1B	1	AFYLGSMLIK	AFYLGSM(UniMod:35)LIK	2	AFYLGSM(UniMod:35)LIK2	2264.39	1415.81	6029.22	1041.25	1375.03	1016.34	4101.14	1840.34	3557.29	2084.69	2030.78	2453.55			1619.1		1482.24		2339.16	2545.8			1426.15
P29758	P29758	OAT_MOUSE	Oat	Ornithine aminotransferase, mitochondrial	1	AFYNNVLGEYEEYITK	AFYNNVLGEYEEYITK	2	AFYNNVLGEYEEYITK2		1664.3																				3167.91
Q6IRU5	Q6IRU5	CLCB_MOUSE	Cltb	Clathrin light chain B	1	AFYQQPDADTIGYVASEEAFVK	AFYQQPDADTIGYVASEEAFVK	3	AFYQQPDADTIGYVASEEAFVK3			2619.64	2718.41	3848.22	5655.83	5121.69		3311.19	4605.01	5333.34	5274.28	3842.08	5105.19	4146.45	4441.61	4130.09	4538.97	5166.12		3834.67	4922.07	4774.58	3783.77
Q6IRU5	Q6IRU5	CLCB_MOUSE	Cltb	Clathrin light chain B	1	AFYQQPDADTIGYVASEEAFVKESK	AFYQQPDADTIGYVASEEAFVKESK	3	AFYQQPDADTIGYVASEEAFVKESK3											3504.7			1943.79					1877.4			2917.31
Q3U5Q7	Q3U5Q7	CMPK2_MOUSE	Cmpk2	UMP-CMP kinase 2, mitochondrial	1	AFYSLGNYLVASEIAK	AFYSLGNYLVASEIAK	2	AFYSLGNYLVASEIAK2		435.274
P17183	P17183	ENOG_MOUSE	Eno2	Gamma-enolase	1	AGAAERDLPLYR	AGAAERDLPLYR	3	AGAAERDLPLYR3		8150.81	1302.63														1652.98					1680.34
Q8R191	Q8R191	SNG3_MOUSE	Syngr3	Synaptogyrin-3	1	AGAAFDPVSFAR	AGAAFDPVSFAR	2	AGAAFDPVSFAR2	33276.6	30019.8	24915	15083.1	15416.7	17278.9	27242.6	38392.8	26233.8	32821.3	35652.4	33272.7	24286.1	27793.3	24382.4	61205.3	63110.2	63500.1	33277.4	45601.5	32438.3	35911.1	23916.2	21194.9
Q61102	Q61102	ABCB7_MOUSE	Abcb7	ATP-binding cassette sub-family B member 7, mitochondrial	1	AGAAFFNEVR	AGAAFFNEVR	2	AGAAFFNEVR2	1302.63	1718.65																2931.63				2412.2
P48318	P48318	DCE1_MOUSE	Gad1	Glutamate decarboxylase 1	1	AGAALGFGTDNVILIK	AGAALGFGTDNVILIK	2	AGAALGFGTDNVILIK2	2139.93	1814.86	1401.59	4813.64	4459.24	6131.38	2365.07	2251.94	2999.5	1625.86	2116.53	2321.62	4559.97	3712.45	4860.45	4021.94	4982.79	5503.41	2937.63	1971.64	1965.39	6149.26	4761.6	6550.82
Q3USB7	Q3USB7	PLCL1_MOUSE	Plcl1	Inactive phospholipase C-like protein 1	1	AGADAASGDAPPPALGGR	AGADAASGDAPPPALGGR	2	AGADAASGDAPPPALGGR2										23809.1	10910.7	7448	10549.4	7665.07	7821.05
Q5U430	Q5U430	UBR3_MOUSE	Ubr3	E3 ubiquitin-protein ligase UBR3	1	AGAEELQALLER	AGAEELQALLER	2	AGAEELQALLER2	4087.32	1383.28	1688.01	1284.19	2251.67	1833.18	1232.39		1191.15		1635.78					1609.39		1192.57	2162.44			1595.03		1773.11
Q78IK2	Q78IK2	ATPMD_MOUSE	Atp5md	ATP synthase membrane subunit DAPIT, mitochondrial	1	AGAESDGQFQFTGIK	AGAESDGQFQFTGIK	2	AGAESDGQFQFTGIK2	1290.9	577.546	834.024		1046.42				870.538				727.556
Q78IK2	Q78IK2	ATPMD_MOUSE	Atp5md	ATP synthase membrane subunit DAPIT, mitochondrial	1	AGAESDGQFQFTGIKK	AGAESDGQFQFTGIKK	3	AGAESDGQFQFTGIKK3	3126.35	1736.31	2972.44	3021.36	2615.08		2166.1	2050.73	1685.79	2752.28		2851.2		1584.2	1107.04	2808.09	2873.78	1836.98			1351.76	1950.59	1971.94	2339.02
P14576	E9PXC0;P14576	SRP54_MOUSE	Srp54	Signal recognition particle 54 kDa protein	0	AGAFDQLK	AGAFDQLK	2	AGAFDQLK2	3399		3160.38
Q9DC70	Q9DC70	NDUS7_MOUSE	Ndufs7	NADH dehydrogenase [ubiquinone] iron-sulfur protein 7, mitochondrial	1	AGAGAVVPK	AGAGAVVPK	2	AGAGAVVPK2							1707.98															3747.73
P08249	P08249	MDHM_MOUSE	Mdh2	Malate dehydrogenase, mitochondrial	1	AGAGSATLSMAYAGAR	AGAGSATLSMAYAGAR	2	AGAGSATLSMAYAGAR2	1467.73	8901.91	2016.03		2768.7	2933.95		2055.53	2458.92	2442.72	2280.66	4349.66	5434.01	6876.21	4190.67	2233.04	4488.05	1963.09	1653.57	2254.2	3293.65	7069.2	2143.11	2744.5
P08249	P08249	MDHM_MOUSE	Mdh2	Malate dehydrogenase, mitochondrial	1	AGAGSATLSMAYAGAR	AGAGSATLSM(UniMod:35)AYAGAR	2	AGAGSATLSM(UniMod:35)AYAGAR2	9058.82	18627.5	3708.44	7694.99	9278.86	10295.6	10545.7	8310.96	10236.2	10338	15267	17182.2	17229	13185.7	12929.8	8122.15	17908.3	10921.6	16688.5	16650.2	14978.4	50092.7	17470.9	13359.6
Q9EPU0	Q9EPU0	RENT1_MOUSE	Upf1	Regulator of nonsense transcripts 1	1	AGAKPDQIGIITPYEGQR	AGAKPDQIGIITPYEGQR	3	AGAKPDQIGIITPYEGQR3													5091.49						1874.12
A2ARS0	A2ARS0	ANR63_MOUSE	Ankrd63	Ankyrin repeat domain-containing protein 63	1	AGALMARPNSPQSSGSGR	AGALMARPNSPQSSGSGR	3	AGALMARPNSPQSSGSGR3			336.39
A2ARS0	A2ARS0	ANR63_MOUSE	Ankrd63	Ankyrin repeat domain-containing protein 63	1	AGALMARPNSPQSSGSGR	AGALM(UniMod:35)ARPNSPQSSGSGR	3	AGALM(UniMod:35)ARPNSPQSSGSGR3		758.286	717.926	1857.04	1822.23		743.734	715.239	650.975	1023.02	745.39	780.87	1220.49	1640.59	1781.36	1909.46	1212.16	898.069					549.376	1043.26
O54781	O54781	SRPK2_MOUSE	Srpk2	SRSF protein kinase 2	1	AGAPPPSGSAVSTAPQQKPIGK	AGAPPPSGSAVSTAPQQKPIGK	3	AGAPPPSGSAVSTAPQQKPIGK3			740.272
Q8CBY8	Q8CBY8	DCTN4_MOUSE	Dctn4	Dynactin subunit 4	1	AGASISTLAGLSLR	AGASISTLAGLSLR	2	AGASISTLAGLSLR2	1812.65	1136.24	1058.82	2160.11	2949.52	3973.84	6124.47	7340.69	6230.39	3019.93	1820.36	2699.18	2697.6	1978.7	2968.37	77788.6	66635.5	75122.2	3507.96	2396.13	3191.97	4237.74	4756.17	3116.47
Q8CBY8	Q8CBY8	DCTN4_MOUSE	Dctn4	Dynactin subunit 4	1	AGASISTLAGLSLREGEDQK	AGASISTLAGLSLREGEDQK	3	AGASISTLAGLSLREGEDQK3																1533.32	2098.17
Q8R1Q8	Q8R1Q8	DC1L1_MOUSE	Dync1li1	Cytoplasmic dynein 1 light intermediate chain 1	1	AGATSEGVLANFFNSLLSK	AGATSEGVLANFFNSLLSK	2	AGATSEGVLANFFNSLLSK2	420.815					1650.21			852.378			700.216	1123.61	1204.67	1291.65	1032.29	1103.3		1517.28
Q99L04	Q99L04	DHRS1_MOUSE	Dhrs1	Dehydrogenase/reductase SDR family member 1	1	AGATVYITGR	AGATVYITGR	2	AGATVYITGR2			5152.79			3763.48				3805.86		5186.73	4046.61	4218.95	5829.32				3994.78	4222.82	4019.84	5476.42	3893.85	5823.1
O35954;Q6ZPQ6	O35954;Q6ZPQ6	PITM1_MOUSE;PITM2_MOUSE	Pitpnm1;Pitpnm2	Membrane-associated phosphatidylinositol transfer protein 1	0	AGAVDVVR	AGAVDVVR	2	AGAVDVVR2	3606.71		5474.62		4776.17			4025.56	3171.18		3366.34
P58871	P58871	TB182_MOUSE	Tnks1bp1	182 kDa tankyrase-1-binding protein	1	AGAVDWTDQLGLR	AGAVDWTDQLGLR	2	AGAVDWTDQLGLR2		908.095	1612.62
P11798;P28652;Q6PHZ2;Q923T9	P11798;P28652;Q6PHZ2;Q923T9	KCC2A_MOUSE;KCC2B_MOUSE;KCC2D_MOUSE;KCC2G_MOUSE	Camk2a;Camk2b;Camk2d;Camk2g	Calcium/calmodulin-dependent protein kinase type II subunit alpha	0	AGAYDFPSPEWDTVTPEAK	AGAYDFPSPEWDTVTPEAK	2	AGAYDFPSPEWDTVTPEAK2	26255.2	8577.33	35649.9	6981.83	36972.5	39109.8	84373.7	135237	69633.2	58757.7	58424.5	60370.6	29513.8	30740.5	37723.7	29125.8	22177.1	32354.6	59473.5	66305.5	67594.1	24258.2	22674.1	33647.8
P11798;Q6PHZ2	P11798;Q6PHZ2	KCC2A_MOUSE;KCC2D_MOUSE	Camk2a;Camk2d	Calcium/calmodulin-dependent protein kinase type II subunit alpha	0	AGAYDFPSPEWDTVTPEAKDLINK	AGAYDFPSPEWDTVTPEAKDLINK	3	AGAYDFPSPEWDTVTPEAKDLINK3		5663.82	2676.79
Q9JM96	Q9JM96	BORG4_MOUSE	Cdc42ep4	Cdc42 effector protein 4	1	AGDAFGDTSFLTSK	AGDAFGDTSFLTSK	2	AGDAFGDTSFLTSK2	1666.47	1691.45	1864.07	1417.4	1749.67	2089.01	2100.68	2120.79	2280.66	2208.99	1954.56	2053.55	2130.06	4436.78	2585.61		2940.12	2189.22	2775.35	2483.52	2097.17	3175.94	2162.18	3146.38
Q60610	Q60610	TIAM1_MOUSE	Tiam1	T-lymphoma invasion and metastasis-inducing protein 1	1	AGDEILEINNR	AGDEILEINNR	2	AGDEILEINNR2				2541.99	3851.78	2752.7
E9Q6P5	E9Q6P5	TTC7B_MOUSE	Ttc7b	Tetratricopeptide repeat protein 7B	1	AGDIALLYLQEIER	AGDIALLYLQEIER	2	AGDIALLYLQEIER2	2538.29	1968.93	2604.26	1799.99	2172.81	2615.33		2493.96	2033.41		1882.3	2348.78	1823.44	1218.2	1797.08	2171.9	2087.6		1968.15	1627.11	1373.59	887.878	1246.26	1839.19
Q6P9K8	Q6P9K8	CSKI1_MOUSE	Caskin1	Caskin-1	1	AGDIITVLEQHPDGR	AGDIITVLEQHPDGR	2	AGDIITVLEQHPDGR2		1630.82	653.576																					1008.26
Q6P9K8	Q6P9K8	CSKI1_MOUSE	Caskin1	Caskin-1	1	AGDIITVLEQHPDGR	AGDIITVLEQHPDGR	3	AGDIITVLEQHPDGR3	3968.16	3289.97	3013.93	3114.1	5443.66		2165	3418.17	3602.88		1482.9	819.971				2985.71	2156.82		2249.26	1529.83		704.658		1163.02
Q9Z1L5	Q9Z1L5	CA2D3_MOUSE	Cacna2d3	Voltage-dependent calcium channel subunit alpha-2/delta-3	1	AGDKENIFNADHFPLWYR	AGDKENIFNADHFPLWYR	4	AGDKENIFNADHFPLWYR4		553.417
Q9DCW4	Q9DCW4	ETFB_MOUSE	Etfb	Electron transfer flavoprotein subunit beta	1	AGDLGVDLTSK	AGDLGVDLTSK	2	AGDLGVDLTSK2		2733.62	1429.45	1706.29					2660.76	2429.91		3518.13	5160.07	4401.7		3227.25	4980.61	2910.72	3249.08		4441.09	10103.8	4720.33	3068.87
Q9JMG7	Q9JMG7	HDGR3_MOUSE	Hdgfl3	Hepatoma-derived growth factor-related protein 3	1	AGDLVFAK	AGDLVFAK	2	AGDLVFAK2	2791.49	3411.47	2314.2	8778.16	7293.79	8154.35			1577.34				9212.45	8310.5		6703.56	9219.23	6048.94			2515.81	9875.17	7093.43	6853.99
Q6PB66	Q6PB66	LPPRC_MOUSE	Lrpprc	Leucine-rich PPR motif-containing protein, mitochondrial	1	AGDMENAENILTVMK	AGDM(UniMod:35)ENAENILTVM(UniMod:35)K	2	AGDM(UniMod:35)ENAENILTVM(UniMod:35)K2	1025.38	997.807	754.191	865.756
Q3UVK0	Q3UVK0	ERMP1_MOUSE	Ermp1	Endoplasmic reticulum metallopeptidase 1	1	AGDNILAVLK	AGDNILAVLK	2	AGDNILAVLK2		498.176					1289.08		1158.71
Q9D773	Q9D773	RM02_MOUSE	Mrpl2	39S ribosomal protein L2, mitochondrial	1	AGDTILNSNHIGR	AGDTILNSNHIGR	3	AGDTILNSNHIGR3		404.429		981.132	943.775	1299.28
O08539	O08539	BIN1_MOUSE	Bin1	Myc box-dependent-interacting protein 1	1	AGDVVLVIPFQNPEEQDEGWLMGVK	AGDVVLVIPFQNPEEQDEGWLM(UniMod:35)GVK	3	AGDVVLVIPFQNPEEQDEGWLM(UniMod:35)GVK3	4844.43	4926.74	2686.58	2892.18					2387.39		2815.37						2347.54			2354.01		2892.66	2490.25	2319.02
Q91XV3	Q91XV3	BASP1_MOUSE	Basp1	Brain acid soluble protein 1	1	AGEASAESTGAADGAAPEEGEAK	AGEASAESTGAADGAAPEEGEAK	2	AGEASAESTGAADGAAPEEGEAK2	1754.15	2464.81	1337.85	1378.23	1285.25	1221.69	2043.86	2291.7	1804.87	2986.78	2637.36	2888.63	1400.27	2021.11	1594.26	1502.98	2752.16	1580.11	1882.58	2427.22	1554.78	1657.3	1830.58	1021.17
Q91XV3	Q91XV3	BASP1_MOUSE	Basp1	Brain acid soluble protein 1	1	AGEASAESTGAADGAAPEEGEAKK	AGEASAESTGAADGAAPEEGEAKK	3	AGEASAESTGAADGAAPEEGEAKK3	572.466	1196.52	482.893		479.265	698.176	1108.12		366.555		1564.35	1211.79	707.947		490.898	655.076	1425.4		1231	603.477	662.101	621.532	863.148	478.192
A2AHG0	A2AHG0	LZTS3_MOUSE	Lzts3	Leucine zipper putative tumor suppressor 3	1	AGEISLLK	AGEISLLK	2	AGEISLLK2																1274.02	1356.25	1532.45
Q62351	Q62351	TFR1_MOUSE	Tfrc	Transferrin receptor protein 1	1	AGEITFAEK	AGEITFAEK	2	AGEITFAEK2	1488.26								1096.6
P62270	A0A1Y7VKY1;F6YVP7;P62270	RS18_MOUSE	Rps18	40S ribosomal protein S18	0	AGELTEDEVER	AGELTEDEVER	2	AGELTEDEVER2	11160.4	7878.26	9409.92	60528.3	52830.8	55230.8	6522.14	4835.9	5628		3761.54	3474.26	18555.8	22271.2	22243.1	31020.2	27082.7	32724.1	3456.92	2973.02	3942.23	16024.8	19812	36009.6
Q8R035	Q8R035	ICT1_MOUSE	Mrpl58	Peptidyl-tRNA hydrolase ICT1, mitochondrial	1	AGELVLTSESSR	AGELVLTSESSR	2	AGELVLTSESSR2	2548.29		1878.32	5625.58	3452.66	4579.78							2659.44			2685.02		3473.78						2742.53
Q9JLB0	Q9JLB0	MPP6_MOUSE	Mpp6	MAGUK p55 subfamily member 6	1	AGEPLGVTFR	AGEPLGVTFR	2	AGEPLGVTFR2	4045.34	2460.51	4206.09	2488.57	4467.98		1845.28		2602.69				2020.74		3025.99		3347.22							3194.53
P13595	P13595	NCAM1_MOUSE	Ncam1	Neural cell adhesion molecule 1	1	AGEQDASIHLK	AGEQDASIHLK	2	AGEQDASIHLK2	1542.77	2660.22	942.075	1758.62	1646.38	2635.19	1260.39			1135.3	1139.29	898.899	2839.64	2147.88	2414.9	1352.32	2770.22	1766.33		987.32	1091.27	7823.44	3651.36	1668.2
P13595	P13595	NCAM1_MOUSE	Ncam1	Neural cell adhesion molecule 1	1	AGEQDASIHLK	AGEQDASIHLK	3	AGEQDASIHLK3	1400.49	1520.13	1039.26			1876.77	1383.96			1481.99	1824.52			1530.32			4977.35			1054.74	916.887	4300.97	2118.89	1541.21
Q6PDI5	Q6PDI5	ECM29_MOUSE	Ecpas	Proteasome adapter and scaffold protein ECM29	1	AGEQLAPFLPQLVPR	AGEQLAPFLPQLVPR	2	AGEQLAPFLPQLVPR2			2204.87
Q99K48	Q99K48	NONO_MOUSE	Nono	Non-POU domain-containing octamer-binding protein	1	AGEVFIHK	AGEVFIHK	2	AGEVFIHK2	2217.85	1542.89	2004.24	4374.39	2883.25	3794.55	2346.7	2664.43	4448.87		1635.03	1914.4	1361.5	2579.72	2582.14	3708.25	3489.78	2908.11	3276.01		2643.04	2570.2	2497.81	2591.22
Q99K48	Q99K48	NONO_MOUSE	Nono	Non-POU domain-containing octamer-binding protein	1	AGEVFIHKDK	AGEVFIHKDK	3	AGEVFIHKDK3				758.064
Q9CRB8	Q9CRB8	MTFP1_MOUSE	Mtfp1	Mitochondrial fission process protein 1	1	AGEVPSPEAGR	AGEVPSPEAGR	2	AGEVPSPEAGR2						2739.31																2522
A2BIM8;B5X0G2;P02762;P04938;P11588;P11589	A2BIM8;A2BIN1;A2CEK7;A9R9W0;B5X0G2;E9PVW0;E9QA79;P02762;P04938;P11588;P11589;Q4FZE8	MUP11_MOUSE;MUP17_MOUSE;MUP18_MOUSE;MUP1_MOUSE;MUP2_MOUSE;MUP6_MOUSE	Mup1;Mup11;Mup17;Mup18;Mup2;Mup6	Major urinary protein 18	0	AGEYSVTYDGFNTFTIPK	AGEYSVTYDGFNTFTIPK	2	AGEYSVTYDGFNTFTIPK2																						921.86
Q9CZ30	Q9CZ30	OLA1_MOUSE	Ola1	Obg-like ATPase 1	1	AGFAALQLEYFFTAGPDEVR	AGFAALQLEYFFTAGPDEVR	2	AGFAALQLEYFFTAGPDEVR2												1066.97
P60710;P62737;P63260;P63268	P60710;P62737;P63260;P63268;P68033;P68134	ACTA_MOUSE;ACTB_MOUSE;ACTG_MOUSE;ACTH_MOUSE	Acta2;Actb;Actg1;Actg2	Actin, cytoplasmic 1	0	AGFAGDDAPR	AGFAGDDAPR	2	AGFAGDDAPR2	639562	582685	582603	509848	455956	514585	625858	702732	642887	578260	593741	649575	522237	510123	694588	710056	597089	621845	582543	672297	722633	684392	562931	696744
P61164;Q8R5C5	P61164;Q8R5C5	ACTY_MOUSE;ACTZ_MOUSE	Actr1a;Actr1b	Alpha-centractin	0	AGFAGDQIPK	AGFAGDQIPK	2	AGFAGDQIPK2	4282.24	3151.56	2607.6	3282.31	4487.86	5779.29	10562.5	3493.81	7713.33				2700.36			97796.8	84167	79308.2
Q5U458	Q5U458	DJC11_MOUSE	Dnajc11	DnaJ homolog subfamily C member 11	1	AGFFGTIVEYGAER	AGFFGTIVEYGAER	2	AGFFGTIVEYGAER2	1692.33	1154.08	2307.95	1352.34	1643.51	1680.79	1412.29					1178.43		1845.38			1520.95	1524.92	2687.65		2108.37		1505.34
F2Z3U3	F2Z3U3	F2Z3U3_MOUSE	Raph1	Ras association (RalGDS/AF-6) and pleckstrin homology domains 1	1	AGFGGSHISGYATLR	AGFGGSHISGYATLR	3	AGFGGSHISGYATLR3			830.209		1234.72
Q6A4J8	Q6A4J8	UBP7_MOUSE	Usp7	Ubiquitin carboxyl-terminal hydrolase 7	1	AGFIQDTSLILYEEVKPNLTER	AGFIQDTSLILYEEVKPNLTER	3	AGFIQDTSLILYEEVKPNLTER3		1881.06	929.011				2357.6					1462.95					1435.17
Q9JIA1	Q9JIA1	LGI1_MOUSE	Lgi1	Leucine-rich glioma-inactivated protein 1	1	AGFTTIYK	AGFTTIYK	2	AGFTTIYK2	6086.61	3895.49	4448.47	2808.19	3655.6	3236.73	6757.72	5857.85	6576.82	5342.99	2896.02	4862.6				2215.58			3488.2	5026.27	4719.79			1757.98
Q60875	Q60875	ARHG2_MOUSE	Arhgef2	Rho guanine nucleotide exchange factor 2	1	AGFVGMPPPALPR	AGFVGM(UniMod:35)PPPALPR	2	AGFVGM(UniMod:35)PPPALPR2				4643.98	5375.66
O55100	O55100	SNG1_MOUSE	Syngr1	Synaptogyrin-1	1	AGGAFDPYTLVR	AGGAFDPYTLVR	2	AGGAFDPYTLVR2	25593	36747.3	15344.1	14330.2	14656.4	18178.8	21594.2	21444.9	16720.4	33072.2	26514.3	32711.9	32423.1	25541.6	22546.3	60422.7	67629.4	71596	30863.3	33679.3	30090.8	58895.7	29529.7	18831.8
Q9D0K2	Q9D0K2	SCOT1_MOUSE	Oxct1	Succinyl-CoA:3-ketoacid coenzyme A transferase 1, mitochondrial	1	AGGAGVPAFYTSTGYGTLVQEGGSPIK	AGGAGVPAFYTSTGYGTLVQEGGSPIK	3	AGGAGVPAFYTSTGYGTLVQEGGSPIK3	1021.73	2266.8	1018.57									971.892	1699.88	1303.74	1611.58		1620.64	752.883	964.537	1402.89		3176.15	1560.07	979.212
Q8BRT1	Q8BRT1	CLAP2_MOUSE	Clasp2	CLIP-associating protein 2	1	AGGDAADGSQPALDNK	AGGDAADGSQPALDNK	2	AGGDAADGSQPALDNK2	1316.58	882.813	3504.51	2351.12	2389.81	1977.87		1027.78			914.204	1254.11	1067.83	1188.59		1015.12	909.513		1391.29	1039.82	1087.28	894.782	1238.87	1287.38
Q9Z0N1	Q9Z0N1	IF2G_MOUSE	Eif2s3x	Eukaryotic translation initiation factor 2 subunit 3, X-linked	1	AGGEGGVTLGQPHLSR	(UniMod:1)AGGEGGVTLGQPHLSR	2	(UniMod:1)AGGEGGVTLGQPHLSR2	5303.22	1996.64	1237.08	2483.43	1745.21	1612.74		1304.37	1659.39		1401.2	1273.34		1255.29	1569.44	1391.81	1610.23	900.384	1094.5			480.096	878.355	632.024
Q924C1	Q924C1	XPO5_MOUSE	Xpo5	Exportin-5	1	AGGFVVGYTPSGNPIFR	AGGFVVGYTPSGNPIFR	2	AGGFVVGYTPSGNPIFR2				1410.02		2394.26						4787.62
Q8VHW2	Q8VHW2	CCG8_MOUSE	Cacng8	Voltage-dependent calcium channel gamma-8 subunit	1	AGGGAGGSGGSGPSAILR	AGGGAGGSGGSGPSAILR	2	AGGGAGGSGGSGPSAILR2	4807.17	4139.29	3883.87	1263.71			371581	376813	308205	3331.12	4167.76	3156.3	1020.12	519.98		60826	52477.4	65062.2	3285.01	2709.96	2903.31
Q80TJ1	Q80TJ1	CAPS1_MOUSE	Cadps	Calcium-dependent secretion activator 1	1	AGGGRPSSPSPSVVSEK	AGGGRPSSPSPSVVSEK	3	AGGGRPSSPSPSVVSEK3			464.014
Q61699	Q61699	HS105_MOUSE	Hsph1	Heat shock protein 105 kDa	1	AGGIETIANEFSDR	AGGIETIANEFSDR	2	AGGIETIANEFSDR2	3622.06	4035.14	3017.04	3801.71	2799.91	2674.88	3632.69	4716.68	3490.05	2366.41	4414.41	2809.04	3432.83	2128.82	2201.25	1775.24	1761.26	2022.58	2532.05	1830.24	3222.05	2953.84		1920.71
Q61316	Q61316	HSP74_MOUSE	Hspa4	Heat shock 70 kDa protein 4	1	AGGIETIANEYSDR	AGGIETIANEYSDR	2	AGGIETIANEYSDR2	2981.66	4423.06	2249.49	2361.96	2038.81	1746.77	3082.92	2653.41	3536.91	2917.34	2884.79	2190.27	2490.46	1953.75	2556.06	1879.11	2157.91	1578.06	2473.97	3628.35	2084.41	3510.26	1511.96	1001.57
Q3UN16	Q3UN16	GP162_MOUSE	Gpr162	Probable G-protein coupled receptor 162	1	AGGLGGLGTRPAFEVPAIVVEDTR	AGGLGGLGTRPAFEVPAIVVEDTR	3	AGGLGGLGTRPAFEVPAIVVEDTR3					891.542	1326.5
Q9ES56	Q9ES56	TPPC4_MOUSE	Trappc4	Trafficking protein particle complex subunit 4	1	AGGLIYQWDSYSPR	AGGLIYQWDSYSPR	2	AGGLIYQWDSYSPR2	1037.02	1045.74	942.093				1053.74				927.478							1041.31			1005.06		890.675
O09061	O09061	PSB1_MOUSE	Psmb1	Proteasome subunit beta type-1	1	AGGSASAMLQPLLDNQVGFK	AGGSASAM(UniMod:35)LQPLLDNQVGFK	3	AGGSASAM(UniMod:35)LQPLLDNQVGFK3	584.743	654.246
Q8BNU0	Q8BNU0	ARMC6_MOUSE	Armc6	Armadillo repeat-containing protein 6	1	AGGTESIVAAMTR	AGGTESIVAAM(UniMod:35)TR	2	AGGTESIVAAM(UniMod:35)TR2			927.228
Q9CQV1	Q9CQV1	TIM16_MOUSE	Pam16	Mitochondrial import inner membrane translocase subunit TIM16	1	AGHQSAAASNLSGLSLQEAQQILNVSK	AGHQSAAASNLSGLSLQEAQQILNVSK	3	AGHQSAAASNLSGLSLQEAQQILNVSK3	1668.1	448.556	1311.81	630.829	832.825	554.093	1181.55	1089.51	1449.49	1017.83	1946.32	1636.09	701.15	1654.61			1079.72	1175.01	988.201		1559.84	601.108	1557.34	1744.27
Q9D6E4	Q9D6E4	TTC9B_MOUSE	Ttc9b	Tetratricopeptide repeat protein 9B	1	AGIAFYHLGDYAR	AGIAFYHLGDYAR	3	AGIAFYHLGDYAR3	897.92	940.211	567.657						652.847
Q8QZS1	Q8QZS1	HIBCH_MOUSE	Hibch	3-hydroxyisobutyryl-CoA hydrolase, mitochondrial	1	AGIATHFVDSEK	AGIATHFVDSEK	2	AGIATHFVDSEK2							497.229					731.212		890.625					1356.72			815.23	905.682	842.52
Q8QZS1	Q8QZS1	HIBCH_MOUSE	Hibch	3-hydroxyisobutyryl-CoA hydrolase, mitochondrial	1	AGIATHFVDSEK	AGIATHFVDSEK	3	AGIATHFVDSEK3	1663.2		1200.65	2062.76	1993.47				1443.58	1600.08									1418.64	1345.41		1829.59
Q8QZS1	Q8QZS1	HIBCH_MOUSE	Hibch	3-hydroxyisobutyryl-CoA hydrolase, mitochondrial	1	AGIATHFVDSEKLR	AGIATHFVDSEKLR	3	AGIATHFVDSEKLR3	3047.21	5017.08	2428.57	5032.69	2913.09	4197.29	4548.83	3336.94	2319.68	3132.73	6623	3267.65	4705.75	4050.5	4659.61	3753.86	4155.46	3946.37	3305.62	2257.78	3264.91	1655.55	1246.44	4033.7
Q11011	Q11011	PSA_MOUSE	Npepps	Puromycin-sensitive aminopeptidase	1	AGIISTVEVLK	AGIISTVEVLK	2	AGIISTVEVLK2		4617.12										3713.19	5346.22				3538.5
Q8QZT1	Q8QZT1	THIL_MOUSE	Acat1	Acetyl-CoA acetyltransferase, mitochondrial	1	AGIPKEEVK	AGIPKEEVK	2	AGIPKEEVK2																1561.02						1516.84
P50247	P50247	SAHH_MOUSE	Ahcy	Adenosylhomocysteinase	1	AGIPVFAWK	AGIPVFAWK	2	AGIPVFAWK2		943.306																				1835.03
Q9ESZ8	Q9ESZ8	GTF2I_MOUSE	Gtf2i	General transcription factor II-I	1	AGISFIIK	AGISFIIK	2	AGISFIIK2			720.797		4009.76	3764.62	4417.13	5582.54	5419.82		3883.84	3469.59	4326.19	3681.12	3425.82	7347.6	5592.23	5166.66	4642.9	3904.02	4412.99	2922.94	2947.89	4969
Q80W04	Q80W04	TMCC2_MOUSE	Tmcc2	Transmembrane and coiled-coil domains protein 2	1	AGISGFGGGVVEGVK	AGISGFGGGVVEGVK	2	AGISGFGGGVVEGVK2	2421.31	2527.35	3028.24	1898.58	2388.09		2990.33
P13020	P13020	GELS_MOUSE	Gsn	Gelsolin	1	AGKEPGLQIWR	AGKEPGLQIWR	3	AGKEPGLQIWR3	1584.86	1305.34	2376.03	1690.61											2844.94	2764.45		3174.96				1821.47	1520.61	2075.94
P53026	P53026	RL10A_MOUSE	Rpl10a	60S ribosomal protein L10a	1	AGKFPSLLTHNENMVAK	AGKFPSLLTHNENM(UniMod:35)VAK	3	AGKFPSLLTHNENM(UniMod:35)VAK3				7798.49	5772.03
Q8BVG4	Q8BVG4	DPP9_MOUSE	Dpp9	Dipeptidyl peptidase 9	1	AGKPYQLQIYPNER	AGKPYQLQIYPNER	3	AGKPYQLQIYPNER3	1116.78	1374.59	1208.1
A0A2I3BQ48	A0A2I3BQ48	A0A2I3BQ48_MOUSE	Dgkh	Diacylglycerol kinase	1	AGLAASIAGSSIINK	AGLAASIAGSSIINK	2	AGLAASIAGSSIINK2	726.115		683.074						1109.38
O70161	O70161	PI51C_MOUSE	Pip5k1c	Phosphatidylinositol 4-phosphate 5-kinase type-1 gamma	1	AGLAEAPLVTGQPGPGHGK	AGLAEAPLVTGQPGPGHGK	2	AGLAEAPLVTGQPGPGHGK2	337.662			336.972
O70161	O70161	PI51C_MOUSE	Pip5k1c	Phosphatidylinositol 4-phosphate 5-kinase type-1 gamma	1	AGLAEAPLVTGQPGPGHGK	AGLAEAPLVTGQPGPGHGK	3	AGLAEAPLVTGQPGPGHGK3	6600.5	5650.46	4888.15	4510.53	3921.18	2467.03	3516.11	3006.04	4254.42		2191.41	2552.93	1920.98		2383.87	2174.83	1799.93	2022.13	1837.31	2286.72	1513.5		1125.3	1811.04
O70161	O70161	PI51C_MOUSE	Pip5k1c	Phosphatidylinositol 4-phosphate 5-kinase type-1 gamma	1	AGLAEAPLVTGQPGPGHGKK	AGLAEAPLVTGQPGPGHGKK	3	AGLAEAPLVTGQPGPGHGKK3	761.408	1759.18	1899.13	1842.13	885.152	1461.53	1135.59		735.147								1132.41
Q9D067	Q9D067	MDM1_MOUSE	Mdm1	Nuclear protein MDM1	1	AGLAVVPTNNALR	AGLAVVPTNNALR	2	AGLAVVPTNNALR2													2193.25		1658.48		1736.07						1873.75	2248.22
Q921I9	Q921I9	EXOS4_MOUSE	Exosc4	Exosome complex component RRP41	1	AGLELLSDQGYR	(UniMod:1)AGLELLSDQGYR	2	(UniMod:1)AGLELLSDQGYR2		935.92		3468.91	3039.53	5244.35											2021.16	1916.27						1830.54
Q8BMS1	Q8BMS1	ECHA_MOUSE	Hadha	Trifunctional enzyme subunit alpha, mitochondrial	1	AGLEQGSDAGYLAESQK	AGLEQGSDAGYLAESQK	2	AGLEQGSDAGYLAESQK2	5225.54	3719.63	2835.89	5371.49	4388.06	4960.46	746.077	1192.59	1405	1100.48	1322.37	1231.44	1952.07	1390.75	2109.78	2429.18	2173.97	1327.65	1314.54	1086.45	1194.35	1419.05	1561.23	1739.59
Q8BMS1	Q8BMS1	ECHA_MOUSE	Hadha	Trifunctional enzyme subunit alpha, mitochondrial	1	AGLEQGSDAGYLAESQK	AGLEQGSDAGYLAESQK	3	AGLEQGSDAGYLAESQK3	4192.82	4415.71	2883.35	4073.66	4594.83	4976.43		1091.11								2089.22	2245.74					1528.92
Q9CWS0	Q9CWS0	DDAH1_MOUSE	Ddah1	N(G),N(G)-dimethylarginine dimethylaminohydrolase 1	1	AGLGHPSAFGR	(UniMod:1)AGLGHPSAFGR	2	(UniMod:1)AGLGHPSAFGR2		6034.2																				11726.7
Q8R0Y6	Q8R0Y6	AL1L1_MOUSE	Aldh1l1	Cytosolic 10-formyltetrahydrofolate dehydrogenase	1	AGLILFGNDDR	AGLILFGNDDR	2	AGLILFGNDDR2	1982.58	3308.58	1193.34																			2803.56
Q7TNL5	Q7TNL5	Q7TNL5_MOUSE	Ppp2r5d	Serine/threonine-protein phosphatase 2A 56 kDa regulatory subunit	1	AGLNEMVEYITHSR	AGLNEMVEYITHSR	3	AGLNEMVEYITHSR3		405.978
Q7TNL5	Q7TNL5	Q7TNL5_MOUSE	Ppp2r5d	Serine/threonine-protein phosphatase 2A 56 kDa regulatory subunit	1	AGLNEMVEYITHSR	AGLNEM(UniMod:35)VEYITHSR	3	AGLNEM(UniMod:35)VEYITHSR3	1767.99	1199.45					1054.35					988.188
Q80TR1	Q80TR1	AGRL1_MOUSE	Adgrl1	Adhesion G protein-coupled receptor L1	1	AGLPFGLMR	AGLPFGLM(UniMod:35)R	2	AGLPFGLM(UniMod:35)R2	1771.88	1852.43	2380.6				2591.58		2551.84														996.073
Q3U487	Q3U487	HECD3_MOUSE	Hectd3	E3 ubiquitin-protein ligase HECTD3	1	AGLPLPAALAFVPR	AGLPLPAALAFVPR	2	AGLPLPAALAFVPR2	1163.18	1200.45							694.983
C0HKE1;C0HKE2;C0HKE3;C0HKE4;C0HKE5;C0HKE6;C0HKE7;C0HKE8;C0HKE9;Q64523;Q6GSS7;Q8BFU2;Q8CGP5;Q8CGP6;Q8CGP7;Q8R1M2	C0HKE1;C0HKE2;C0HKE3;C0HKE4;C0HKE5;C0HKE6;C0HKE7;C0HKE8;C0HKE9;P0C0S6;P27661;Q3THW5;Q64522;Q64523;Q6GSS7;Q8BFU2;Q8CGP4;Q8CGP5;Q8CGP6;Q8CGP7;Q8R1M2	H2A1B_MOUSE;H2A1C_MOUSE;H2A1D_MOUSE;H2A1E_MOUSE;H2A1F_MOUSE;H2A1G_MOUSE;H2A1H_MOUSE;H2A1I_MOUSE;H2A1K_MOUSE;H2A1N_MOUSE;H2A1O_MOUSE;H2A1P_MOUSE;H2A2A_MOUSE;H2A2C_MOUSE;H2A3_MOUSE;H2AJ_MOUSE	H2ac11;H2ac13;H2ac15;H2ac4;H2ac7;H2ac8;H2afj;Hist1h2ac;Hist1h2af;Hist1h2ah;Hist1h2an;Hist1h2ao;Hist1h2ap;Hist2h2aa1;Hist2h2ac;Hist3h2a	Histone H2A type 1-B	0	AGLQFPVGR	AGLQFPVGR	2	AGLQFPVGR2	19070	12847	8683.54	29687.1	28530.1	31441.6	18928.8	15917.2	11875.5	14002.2	13934.3	15313.9	19851	22787	16641.9	35197.9	29002.9	45108.4	32382.3	13573.4		15739.1	38702.3	41246.5
O88746	O88746	TOM1_MOUSE	Tom1	Target of Myb protein 1	1	AGLQSLETSGHLEDDFDMFALTR	AGLQSLETSGHLEDDFDM(UniMod:35)FALTR	3	AGLQSLETSGHLEDDFDM(UniMod:35)FALTR3													3639.39				1336.05					1110.76	1075.73	821.444
Q9JIY5	Q9JIY5	HTRA2_MOUSE	Htra2	Serine protease HTRA2, mitochondrial	1	AGLRPGDVILAIGEK	AGLRPGDVILAIGEK	3	AGLRPGDVILAIGEK3	2155.61	1715.02	1005.88	1173.37	1098.65	1546.34	2005.7		1201.61		2017.34					1884.4	1825.62	1457.57						848.086
Q8BWT1	Q8BWT1	THIM_MOUSE	Acaa2	3-ketoacyl-CoA thiolase, mitochondrial	1	AGLSLKDMDLIDVNEAFAPQFLSVQK	AGLSLKDMDLIDVNEAFAPQFLSVQK	3	AGLSLKDMDLIDVNEAFAPQFLSVQK3			641.513
Q6NVG1	Q6NVG1	LPCT4_MOUSE	Lpcat4	Lysophospholipid acyltransferase LPCAT4	1	AGLSPGFVDMGAEPGR	AGLSPGFVDM(UniMod:35)GAEPGR	2	AGLSPGFVDM(UniMod:35)GAEPGR2			2356.79
Q9EPU0	Q9EPU0	RENT1_MOUSE	Upf1	Regulator of nonsense transcripts 1	1	AGLSQSLFER	AGLSQSLFER	2	AGLSQSLFER2	2569.19		5502.39	5655.48	5556.83	5302.04	2433.17		2635.73				2943.62		2712.97	3264.6	2185.7	3456.47
A2ARS0	A2ARS0	ANR63_MOUSE	Ankrd63	Ankyrin repeat domain-containing protein 63	1	AGLTALQLAASR	AGLTALQLAASR	2	AGLTALQLAASR2	5784.39	5244.09	7041.97	16366.6	14143.6	18498.6		5507.39	3782.7							13151.5	11525.3	10364.7	6013.03				10451.3	11273.1
Q61235	Q61235	SNTB2_MOUSE	Sntb2	Beta-2-syntrophin	1	AGLVELLLR	AGLVELLLR	2	AGLVELLLR2		819.935	1230.21	879.718													921.566
Q9D0Q7	Q9D0Q7	RM45_MOUSE	Mrpl45	39S ribosomal protein L45, mitochondrial	1	AGLVIPQER	AGLVIPQER	2	AGLVIPQER2				1634.04	3445.71
Q3USB7	Q3USB7	PLCL1_MOUSE	Plcl1	Inactive phospholipase C-like protein 1	1	AGMEFHEELHNLGAK	AGMEFHEELHNLGAK	3	AGMEFHEELHNLGAK3													2660.05
E9PUQ8	E9PUQ8	E9PUQ8_MOUSE	Dgkd	Diacylglycerol kinase	1	AGMSGSLPGGSVISR	AGM(UniMod:35)SGSLPGGSVISR	2	AGM(UniMod:35)SGSLPGGSVISR2		940.551	710.74		1219.97	1065.34
Q8BGD5	Q8BGD5	CPT1C_MOUSE	Cpt1c	Carnitine O-palmitoyltransferase 1, brain isoform	1	AGNAVHTLLLYR	AGNAVHTLLLYR	2	AGNAVHTLLLYR2							24972.2	17549	22766.5							5157.56	6634.37	5307.47
Q8BGD5	Q8BGD5	CPT1C_MOUSE	Cpt1c	Carnitine O-palmitoyltransferase 1, brain isoform	1	AGNAVHTLLLYR	AGNAVHTLLLYR	3	AGNAVHTLLLYR3	753.119	670.517	603.417				39220.1	26686.8	36809.2							10898.8	9157.36	10083.9
Q9Z2A0	Q9Z2A0	PDPK1_MOUSE	Pdpk1	3-phosphoinositide-dependent protein kinase 1	1	AGNEYLIFQK	AGNEYLIFQK	2	AGNEYLIFQK2	4268.58	3571.06	3200.89	2571.27	3395.9
P14148	P14148	RL7_MOUSE	Rpl7	60S ribosomal protein L7	1	AGNFYVPAEPK	AGNFYVPAEPK	2	AGNFYVPAEPK2	2291.92	1438.65	1538.17	5419.79	13248.5	11021.4							3721.38	2353.34	2536.96	4985.85	4686.81	5247.89				2826.53	4180.88	5706.01
O54988	O54988	SLK_MOUSE	Slk	STE20-like serine/threonine-protein kinase	1	AGNILFTLDGDIK	AGNILFTLDGDIK	2	AGNILFTLDGDIK2		698.695	480.044
Q6ZQ29	Q6ZQ29	TAOK2_MOUSE	Taok2	Serine/threonine-protein kinase TAO2	1	AGNILLSEPGLVK	AGNILLSEPGLVK	2	AGNILLSEPGLVK2	1673.77	2319.96	1736.15	2532.99	3895.46	3875.2	2689.26	2308.04	2651.82		2075.73		2943.29	2966.28		3482.53	3046.89		2187.3		2059.15	2229.05	2249.2	2586.54
Q5F2E8	Q5F2E8;Q8BYC6	TAOK1_MOUSE	Taok1	Serine/threonine-protein kinase TAO1	0	AGNILLTEPGQVK	AGNILLTEPGQVK	2	AGNILLTEPGQVK2	3449.47	4036.38	3232.65	5698.16	4959.52	6073.57	3912.84	6074.48	4461.45	6991.07	5039.54	5553.07	5034.87	6445.34	6189.63	6199.33	5036.9	5467.22	7058.4	5274.22	6772.13	3749.32	5212.45	5894.47
P67984	P67984	RL22_MOUSE	Rpl22	60S ribosomal protein L22	1	AGNLGGGVVTIER	AGNLGGGVVTIER	2	AGNLGGGVVTIER2	13796.7	8232	9673.83	33532.5	45781	42489.3	7692.62	10027.4	13445.7		8863.25	8183.47	10743.8	18406.5	12482.8	20271.8	22421.4	24396	7137.95	7137.18	10700.6	19591.9	19978.4	23100
P97742	P97742	CPT1A_MOUSE	Cpt1a	Carnitine O-palmitoyltransferase 1, liver isoform	1	AGNTIHAILLYR	AGNTIHAILLYR	2	AGNTIHAILLYR2			784.387	856.446	1055.96
P97742	P97742	CPT1A_MOUSE	Cpt1a	Carnitine O-palmitoyltransferase 1, liver isoform	1	AGNTIHAILLYR	AGNTIHAILLYR	3	AGNTIHAILLYR3	899.313		1555.92	1675.19	2398.11	1687.7
Q9D0K2	Q9D0K2	SCOT1_MOUSE	Oxct1	Succinyl-CoA:3-ketoacid coenzyme A transferase 1, mitochondrial	1	AGNVIFRK	AGNVIFRK	2	AGNVIFRK2		2113.18																				2798.26
Q99MR6	Q99MR6	SRRT_MOUSE	Srrt	Serrate RNA effector molecule homolog	1	AGPALGEGER	AGPALGEGER	2	AGPALGEGER2	1069.82			2309.69							1528.7	1165.9			2061.72		1141.28							1479.41
Q7TSJ2	Q7TSJ2	MAP6_MOUSE	Map6	Microtubule-associated protein 6	1	AGPAWMVR	AGPAWMVR	2	AGPAWMVR2		2966.12		3473.18	6913.7			2127.49	2526.75	39308.7	8496.82	5095.48	141181	30095.9	23223.6
Q7TSJ2	Q7TSJ2	MAP6_MOUSE	Map6	Microtubule-associated protein 6	1	AGPAWMVR	AGPAWM(UniMod:35)VR	2	AGPAWM(UniMod:35)VR2	18792.2	12832.3	16533.9	38186.1	32873.3	41100.3	12475.5	15991.1	14110.2	468999	171573	52492.8	769658	118000	182074	25849.8	22825.3	26321	10136.9	9394.19	9035.28	18602.8	18712.4	25138.3
Q7TSJ2	Q7TSJ2	MAP6_MOUSE	Map6	Microtubule-associated protein 6	1	AGPAWMVTR	AGPAWMVTR	2	AGPAWMVTR2	1719.13	17181.1	28812.9	9287.01	16036.7	16986.9	3724.1	8111.07	8156.23	194393	47854.6	25302.8	546900	115803	104673	10734.7	8999.46	11111.5				4089.61		6023.81
Q7TSJ2	Q7TSJ2	MAP6_MOUSE	Map6	Microtubule-associated protein 6	1	AGPAWMVTR	AGPAWM(UniMod:35)VTR	2	AGPAWM(UniMod:35)VTR2	48249.6	25345.3	34261.3	91109.7	97156.6	125775	37329.3	34439.1	33855.3	1.57138e+06	571027	200492	1.72589e+06	393608	581005	60160.7	56366.9	67364.9	38452.7	32687.4	37810.2	67287	67074.1	79332.8
Q80X80	Q80X80	C2C2L_MOUSE	C2cd2l	Phospholipid transfer protein C2CD2L	1	AGPEVEWTEDLALDLGPQSR	AGPEVEWTEDLALDLGPQSR	3	AGPEVEWTEDLALDLGPQSR3		968.266	1065.92				1011.65
Q6P9S0	Q6P9S0	MTSS2_MOUSE	Mtss2	Protein MTSS 2	1	AGPHEQPSATTLQR	AGPHEQPSATTLQR	3	AGPHEQPSATTLQR3			541.416														562.378
Q7TMK9	Q7TMK9;Q8VHM5	HNRPQ_MOUSE	Syncrip	Heterogeneous nuclear ribonucleoprotein Q	0	AGPIWDLR	AGPIWDLR	2	AGPIWDLR2	6759.96	6578.99	5106.49	15986.2	17401.5	21889.7	3424.83	3365	3534.33				4092.37	6875.05	7244.66	12528	11193.4	12074				5166.6	5204.41	8491.23
P05480	P05480	SRC_MOUSE	Src	Neuronal proto-oncogene tyrosine-protein kinase Src	1	AGPLAGGVTTFVALYDYESR	AGPLAGGVTTFVALYDYESR	3	AGPLAGGVTTFVALYDYESR3	874.507						1282.91		1355.57			1221.22						1213.85		1041.16	805.392		810.497
Q9JKF6	Q9JKF6	NECT1_MOUSE	Nectin1	Nectin-1	1	AGPLGGSSYEEEEEEEGGGGGERK	AGPLGGSSYEEEEEEEGGGGGERK	3	AGPLGGSSYEEEEEEEGGGGGERK3		294.986
Q2M3X8	Q2M3X8	PHAR1_MOUSE	Phactr1	Phosphatase and actin regulator 1	1	AGPMGLPEIR	AGPMGLPEIR	2	AGPMGLPEIR2		1704.34	1731.17
Q2M3X8	Q2M3X8	PHAR1_MOUSE	Phactr1	Phosphatase and actin regulator 1	1	AGPMGLPEIR	AGPM(UniMod:35)GLPEIR	2	AGPM(UniMod:35)GLPEIR2	8430.04	7390.82	7034.05	3511.72	3563.46		11102.3	10104	10007.7	9384.74	13321.3	8824.04		3073.68			3650.91		12566.7	9638.04	8250.72	1774.03		3058.66
O55125	O55125	NIPS1_MOUSE	Nipsnap1	Protein NipSnap homolog 1	1	AGPNIYELR	AGPNIYELR	2	AGPNIYELR2	108310	87982.5	155608	8372.07	78551.9	91756.2	89743.9	98295.8	87921.1	87688.5	95012.5	86186.7	73656.4	89504	86893.9	89194.2	75822.3	95732.6	88457.6	96709.3	85532.3	60518.5	73388.2	99381.1
Q9WVS7	Q9WVS7	MP2K5_MOUSE	Map2k5	Dual specificity mitogen-activated protein kinase kinase 5	1	AGPSQHTSPVVSDSLPSNSLK	AGPSQHTSPVVSDSLPSNSLK	3	AGPSQHTSPVVSDSLPSNSLK3			315.113
Q80YN3	Q80YN3	BCAS1_MOUSE	Bcas1	Breast carcinoma-amplified sequence 1 homolog	1	AGPTSLPLGK	AGPTSLPLGK	2	AGPTSLPLGK2	10194.8	7501.31	6267	6049.88	5782.29	6878.49	9584.02	11314.1	8676.99	13564.3	13493.2	10148.8	9821.09	5385.02	5814.39	7421.25	6291.11	6009.74	13594.5	14628.4	10300.2	6670.07	8079.17	6808.82
Q8BH66	Q8BH66	ATLA1_MOUSE	Atl1	Atlastin-1	1	AGPVQVLIVK	AGPVQVLIVK	2	AGPVQVLIVK2							1287.72		1777.15							14553.5	10535.3	17433.3
Q8BH66	Q8BH66	ATLA1_MOUSE	Atl1	Atlastin-1	1	AGPVQVLIVKDDHSFELDEAALNR	AGPVQVLIVKDDHSFELDEAALNR	3	AGPVQVLIVKDDHSFELDEAALNR3																	1474.44	1102.03
Q8BH66	Q8BH66	ATLA1_MOUSE	Atl1	Atlastin-1	1	AGPVQVLIVKDDHSFELDEAALNR	AGPVQVLIVKDDHSFELDEAALNR	4	AGPVQVLIVKDDHSFELDEAALNR4																	6887.23	6835.18
Q9DCD0	Q9DCD0	6PGD_MOUSE	Pgd	6-phosphogluconate dehydrogenase, decarboxylating	1	AGQAVDDFIEK	AGQAVDDFIEK	2	AGQAVDDFIEK2		1517.01									1703.53		2216.75	1851.56			1752.34					4245.84
Q6PIE5	Q6PIE5	AT1A2_MOUSE	Atp1a2	Sodium/potassium-transporting ATPase subunit alpha-2	1	AGQENISVSK	AGQENISVSK	2	AGQENISVSK2	5200.92	7652.93	5253.72	4799.76	5983.35	5710.72	4141.91		4575.31	3407.4	3545.29	4068.84	4864.37	4076.14	4780.98	4430.28	4478.91	4117.23	4227.48	3011.79	4541.1	6958.95	4057.63	3215
Q6PIE5	Q6PIE5	AT1A2_MOUSE	Atp1a2	Sodium/potassium-transporting ATPase subunit alpha-2	1	AGQENISVSKR	AGQENISVSKR	3	AGQENISVSKR3	466.461	718.235	712.903	430.893	728.888	1174.18
Q3UUG6	Q3UUG6	TBC24_MOUSE	Tbc1d24	TBC1 domain family member 24	1	AGQPLESDNVK	AGQPLESDNVK	2	AGQPLESDNVK2			1378.19
Q9DAW9	Q9DAW9	CNN3_MOUSE	Cnn3	Calponin-3	1	AGQSVIGLQMGTNK	AGQSVIGLQM(UniMod:35)GTNK	2	AGQSVIGLQM(UniMod:35)GTNK2	1153.79	1296.08											1967.51		1640.06	2150.83				1379.47		3376.81	1990.79	2429.47
P70175	P70175	DLG3_MOUSE	Dlg3	Disks large homolog 3	1	AGQSVTIVAQYRPEEYSR	AGQSVTIVAQYRPEEYSR	3	AGQSVTIVAQYRPEEYSR3	1629.64	1527.67	1307.96				6680.45	4344.27	6863.37			1504.5				2831.88	2722.66	2368.07		1646.77	1558.55
Q3UHJ0	Q3UHJ0	AAK1_MOUSE	Aak1	AP2-associated protein kinase 1	1	AGQTQPNPGILPIQPALTPR	AGQTQPNPGILPIQPALTPR	2	AGQTQPNPGILPIQPALTPR2	1172.98	499.085	998.984		1128.9			1577.97	943.845		1297.47	1480.6				1478.78	902.074		2285.31	2048.15	1923.96	1662.82	1086.09
Q3UHJ0	Q3UHJ0	AAK1_MOUSE	Aak1	AP2-associated protein kinase 1	1	AGQTQPNPGILPIQPALTPR	AGQTQPNPGILPIQPALTPR	3	AGQTQPNPGILPIQPALTPR3	2197.48		1382.3					3129.27
Q99104	E9Q1F5;P21271;Q99104	MYO5A_MOUSE	Myo5a	Unconventional myosin-Va	0	AGQVAYLEK	AGQVAYLEK	2	AGQVAYLEK2			3872.62	3322.97	4263.96	4534.37	2460.91		2377.41							2826					2413.39		2918.78	1924.44
P16330	P16330	CN37_MOUSE	Cnp	2',3'-cyclic-nucleotide 3'-phosphodiesterase	1	AGQVFLEELGNHK	AGQVFLEELGNHK	2	AGQVFLEELGNHK2	15240.9	14966.7	19284.5	8813.48	7229.33	5981.87	18926.1	14730.3	16677.7	11965.9	14992.7	12927.7	8149.23	7489.81	8169.57	7870.52	7883.22	6989.7	13686.1	13671.5	14603.1	5784.69	4530.41	5915.27
P16330	P16330	CN37_MOUSE	Cnp	2',3'-cyclic-nucleotide 3'-phosphodiesterase	1	AGQVFLEELGNHK	AGQVFLEELGNHK	3	AGQVFLEELGNHK3	18832.9	20735.6	19394.9	9257.86	6979.24	7390.03	20031.7	15623.7	17252.4	13796.5	13534	14186.8	8382.26	7197.8	7811.82	7305.27	7509.03	7075.14	13425.6	13257.5	15640.3	6512.12	5504.41	5241.6
Q9R0K7	Q9R0K7	AT2B2_MOUSE	Atp2b2	Plasma membrane calcium-transporting ATPase 2	1	AGQVVQIPVAEIVVGDIAQIK	AGQVVQIPVAEIVVGDIAQIK	2	AGQVVQIPVAEIVVGDIAQIK2					1142.7															1826.96	1372.19	1627.14	1694.48
Q9R0K7	Q9R0K7	AT2B2_MOUSE	Atp2b2	Plasma membrane calcium-transporting ATPase 2	1	AGQVVQIPVAEIVVGDIAQIK	AGQVVQIPVAEIVVGDIAQIK	3	AGQVVQIPVAEIVVGDIAQIK3	986.799	952.476	744.465	1551.31	2113.68	1756.96	2968.49		1136.29	955.212	1444.9	1518.12	1672.46	1626.27	2118.44	2179.5	2491.32	1878.77	2231.91	1208.73	1775.33	1929.3	1423.56	1371.13
P31938	P31938	MP2K1_MOUSE	Map2k1	Dual specificity mitogen-activated protein kinase kinase 1	1	AGRIPEQILGK	AGRIPEQILGK	3	AGRIPEQILGK3		1596.69	2824.03
Q7TQD2	Q7TQD2	TPPP_MOUSE	Tppp	Tubulin polymerization-promoting protein	1	AGRVDLVDESGYVPGYK	AGRVDLVDESGYVPGYK	2	AGRVDLVDESGYVPGYK2	544.935	462.477
Q7TQD2	Q7TQD2	TPPP_MOUSE	Tppp	Tubulin polymerization-promoting protein	1	AGRVDLVDESGYVPGYK	AGRVDLVDESGYVPGYK	3	AGRVDLVDESGYVPGYK3	8388.09	13855.3	6547.79	2921.98	2253.94	1974.87	12079.4	9034.5	6480.19	9333.52	13549.3	13196.4	6109.1	3441.7	3122.79	3556.3	6982.41	3156.09	9912.59	11657.8	9080.32	5435.11	3718.03	4008.68
Q3UHE1	Q3UHE1	PITM3_MOUSE	Pitpnm3	Membrane-associated phosphatidylinositol transfer protein 3	1	AGSAGGPSPGGGAPWHLR	AGSAGGPSPGGGAPWHLR	3	AGSAGGPSPGGGAPWHLR3				1166.66
Q9JMH9	Q9JMH9	MY18A_MOUSE	Myo18a	Unconventional myosin-XVIIIa	1	AGSATVLSGSIAGLEGGSQLALRR	AGSATVLSGSIAGLEGGSQLALRR	3	AGSATVLSGSIAGLEGGSQLALRR3		661.881	540.152
Q8K596	Q8K596	NAC2_MOUSE	Slc8a2	Sodium/calcium exchanger 2	1	AGSDYEYSEGTLVFKPGETQK	AGSDYEYSEGTLVFKPGETQK	3	AGSDYEYSEGTLVFKPGETQK3	4004.92	5805.64	2126.7				3291.25	2417.09	4341.34	2981.19	2764.52	3621.36							3580.03	3678.59	3388
Q8BZR9	Q8BZR9	NCBP3_MOUSE	Ncbp3	Nuclear cap-binding protein subunit 3	1	AGSFITGIDVTSK	AGSFITGIDVTSK	2	AGSFITGIDVTSK2													2081.22	2474.56										1871.33
Q80U49	Q80U49	C170B_MOUSE	Cep170b	Centrosomal protein of 170 kDa protein B	1	AGSFTGPSDSETAPAR	AGSFTGPSDSETAPAR	2	AGSFTGPSDSETAPAR2			754.03													2085.58	1212.91	1309.07
Q148V7	Q148V7	RELCH_MOUSE	Relch	RAB11-binding protein RELCH	1	AGSISTLDSLDFAR	AGSISTLDSLDFAR	2	AGSISTLDSLDFAR2	3449.44	3320.63	8641.16	2892.09	3286.1	3223.5	3131.76	2731.9	2367.61	2681.08	3833.96	2674.25	1352.47	2176.53	2470.99	2298.22	2532.49	2506.18	3319.44	3670.83	3051.12	2410.11	1555.15	2197.42
Q5FWH7	Q5FWH7	S39AC_MOUSE	Slc39a12	Zinc transporter ZIP12	1	AGSQGLLEVLR	AGSQGLLEVLR	2	AGSQGLLEVLR2		1228.4
Q9DB77	Q9DB77	QCR2_MOUSE	Uqcrc2	Cytochrome b-c1 complex subunit 2, mitochondrial	1	AGSRYEDSNNLGTSHLLR	AGSRYEDSNNLGTSHLLR	3	AGSRYEDSNNLGTSHLLR3		2938.46	1130.25				600.173				1787.43	1004.6	3544.77	1835.07			1552.52					1143.57		870.502
Q9DB77	Q9DB77	QCR2_MOUSE	Uqcrc2	Cytochrome b-c1 complex subunit 2, mitochondrial	1	AGSRYEDSNNLGTSHLLR	AGSRYEDSNNLGTSHLLR	4	AGSRYEDSNNLGTSHLLR4	1668.21	3974.2	1444.87	1677.01							2140.73		3397.81				2644.38
Q9Z1R2	Q9Z1R2	BAG6_MOUSE	Bag6	Large proline-rich protein BAG6	1	AGSSESIAAFIQR	AGSSESIAAFIQR	2	AGSSESIAAFIQR2	1376.1	1647.69	2068.17	1909.66	2297.88				2369.72													1551.84
Q9JL26	Q9JL26	FMNL1_MOUSE	Fmnl1	Formin-like protein 1	1	AGSVSLDSVLGDVR	AGSVSLDSVLGDVR	2	AGSVSLDSVLGDVR2	1614.6	1763.21	2265.66				2059.79	1036.72	2113.7	1612.74		1518.91
P16546	P16546	SPTN1_MOUSE	Sptan1	Spectrin alpha chain, non-erythrocytic 1	1	AGTFQAFEQFGQQLLAHGHYASPEIK	AGTFQAFEQFGQQLLAHGHYASPEIK	4	AGTFQAFEQFGQQLLAHGHYASPEIK4	1072.02	1220.58	1042.08	1057.83	728.329			820.878	1160.31		919.997				1021.17								1133.73	598.184
Q61753	Q61753	SERA_MOUSE	Phgdh	D-3-phosphoglycerate dehydrogenase	1	AGTGVDNVDLEAATR	AGTGVDNVDLEAATR	2	AGTGVDNVDLEAATR2	12485.9	9274.11	12869.2	9779.17	13201.2	8791.99	9703.69	12582	10283.3	8489.28	11607.3	13556.8	8349.79	13571.7	12955.7	10210.4	8079.11	8999.33	8467.86	9854.6	11134.3	10182	13337.4	17405.4
Q61753	Q61753	SERA_MOUSE	Phgdh	D-3-phosphoglycerate dehydrogenase	1	AGTGVDNVDLEAATRK	AGTGVDNVDLEAATRK	2	AGTGVDNVDLEAATRK2	350.614		401.427
Q61753	Q61753	SERA_MOUSE	Phgdh	D-3-phosphoglycerate dehydrogenase	1	AGTGVDNVDLEAATRK	AGTGVDNVDLEAATRK	3	AGTGVDNVDLEAATRK3	3796.27	3052.71	8206.77	3197.72	2753.23		2527.73	4803.92	2560.74	1497.84	2931.6	3350.03	3458.78	3261.85	4343.98	3262.7	2078.73	2146.2	3212.8		2227.96		2452.92	4380.95
Q3UYC0	Q3UYC0	PPM1H_MOUSE	Ppm1h	Protein phosphatase 1H	1	AGTITSTPNR	AGTITSTPNR	2	AGTITSTPNR2	1945.9	1306.49	1157.03				1532.87				1730.33	1573.01		1480.72							2320.88		1546.48	1354.02
P57780	P57780	ACTN4_MOUSE	Actn4	Alpha-actinin-4	1	AGTQIENIDEDFRDGLK	AGTQIENIDEDFRDGLK	3	AGTQIENIDEDFRDGLK3	1375.57	1491.69	1146.3	1519.42			1546.76		1273.42													2812.84	1974.78
Q7TPR4	Q7TPR4	ACTN1_MOUSE	Actn1	Alpha-actinin-1	1	AGTQIENIEEDFRDGLK	AGTQIENIEEDFRDGLK	3	AGTQIENIEEDFRDGLK3	3900.48	3554.88	3126.5				1552.8		1436.8		1358.86	1152.32
P43406	P43406	ITAV_MOUSE	Itgav	Integrin alpha-V	1	AGTQLLAGLR	AGTQLLAGLR	2	AGTQLLAGLR2	1284.65	910.734							929.981
D3Z2H9	D3Z2H9	D3Z2H9_MOUSE	Tpm3-rs7	Tropomyosin 3, related sequence 7	1	AGTTTIEAVK	(UniMod:1)AGTTTIEAVK	2	(UniMod:1)AGTTTIEAVK2					4665.69	5332.22	5149.32	5404.38	2882.94	5290.41	3446.6	2058.63		2883.5		2467.84			6955.02		6846.6	7901.31	7282.29	4429.98
D3Z2H9	D3Z2H9	D3Z2H9_MOUSE	Tpm3-rs7	Tropomyosin 3, related sequence 7	1	AGTTTIEAVKR	(UniMod:1)AGTTTIEAVKR	2	(UniMod:1)AGTTTIEAVKR2	5476.69	5606.58	5278.8	3746.93	2966.29	3773.02	5191.6	3743.92	4269.84	6179.26	4951	6263.68	5410.91	6952.54	3412.46	4204.8	6734.73	5597.97	7280.22	5588.56	4863.88	6272.66	8057.47	4569.76
Q91V61	Q91V61	SFXN3_MOUSE	Sfxn3	Sideroflexin-3	1	AGVATPGLTEDQLWR	AGVATPGLTEDQLWR	2	AGVATPGLTEDQLWR2	1342.16	3499.04	3681.44						3259.79	2423.7	3651.62	2895.85	2606.4	3171.19
P68404	P68404	KPCB_MOUSE	Prkcb	Protein kinase C beta type	1	AGVDGWFK	AGVDGWFK	2	AGVDGWFK2	3601.79	4311.48	2690.39	682.537			2981.68		3859.63	2092.06									2096.23
Q9QZ08	Q9QZ08	NAGK_MOUSE	Nagk	N-acetyl-D-glucosamine kinase	1	AGVDPLVPLR	AGVDPLVPLR	2	AGVDPLVPLR2							972.806
P50171	P50171	DHB8_MOUSE	Hsd17b8	Estradiol 17-beta-dehydrogenase 8	1	AGVIGLTQTAAR	AGVIGLTQTAAR	2	AGVIGLTQTAAR2	4920	4232.6	11040	5040.41	7880.74	4778.87	3685.64	4317.27	3697.69	4220.11	4893.82	4318.88	5734.21	5606.35	5499.56	4919.2	3921.04	3749.57	4183.02	5231.71	5465.5	5095.42	5592.78	5618.24
Q8CHC4	Q8CHC4	SYNJ1_MOUSE	Synj1	Synaptojanin-1	1	AGVISAPQSQAR	AGVISAPQSQAR	2	AGVISAPQSQAR2	17254.3	17522.8	19404.1	9597.55	7136.41	8722.53	19345.5	20041.8	17397.3	12513.1	12703.2	12905.4	5664.38	4054.66	6979.72	7303.3	9443.26	7511.13	14967.3	14528.3	12812.2	5535.73	6521.69	5940.49
P62880	P62874;P62880	GBB2_MOUSE	Gnb2	Guanine nucleotide-binding protein G(I)/G(S)/G(T) subunit beta-2	0	AGVLAGHDNR	AGVLAGHDNR	2	AGVLAGHDNR2	5464.54	3792.76	2679.39	3799.51		4096.79	3549.46	3891.29	3403.15		2569.31	3624.68	4142.93	3024.15	4668.46	3846.8	3200.16	4390.7	3633.91	5164.84		5514.57	4899.63	3594.91
P62880	P62874;P62880	GBB2_MOUSE	Gnb2	Guanine nucleotide-binding protein G(I)/G(S)/G(T) subunit beta-2	0	AGVLAGHDNR	AGVLAGHDNR	3	AGVLAGHDNR3	2580.87	1560.55			1141.48
Q61879;Q8VDD5	Q61879;Q8VDD5	MYH10_MOUSE;MYH9_MOUSE	Myh10;Myh9	Myosin-10	0	AGVLAHLEEER	AGVLAHLEEER	2	AGVLAHLEEER2																						648.467
Q61879;Q8VDD5	Q61879;Q8VDD5	MYH10_MOUSE;MYH9_MOUSE	Myh10;Myh9	Myosin-10	0	AGVLAHLEEERDLK	AGVLAHLEEERDLK	3	AGVLAHLEEERDLK3	982.155														468.066
Q8BNU0	Q8BNU0	ARMC6_MOUSE	Armc6	Armadillo repeat-containing protein 6	1	AGVLPLLTAAITQHGQHADVVR	AGVLPLLTAAITQHGQHADVVR	4	AGVLPLLTAAITQHGQHADVVR4		516.029	934.802
Q9CQE8	Q9CQE8	RTRAF_MOUSE	RTRAF	RNA transcription, translation and transport factor protein	1	AGVMALANLLQIQR	AGVMALANLLQIQR	2	AGVMALANLLQIQR2			321.062
Q9CQE8	Q9CQE8	RTRAF_MOUSE	RTRAF	RNA transcription, translation and transport factor protein	1	AGVMALANLLQIQR	AGVM(UniMod:35)ALANLLQIQR	2	AGVM(UniMod:35)ALANLLQIQR2	2208.91	1512.28	1595.1	4752.96	2783.87	4478.02	2244.66	2504.31	2257.04	4195.97	3241.58	2644.93	3674.61	3829.85	2237.27	4388.5	3893.05	5395.41	2281.67	3027.45	2755.78	2202.28	3233.87	3855.59
P12815	P12815	PDCD6_MOUSE	Pdcd6	Programmed cell death protein 6	1	AGVNFSEFTGVWK	AGVNFSEFTGVWK	2	AGVNFSEFTGVWK2	2011.27	1359.3	1945.33	2348.51	2108	2062.69			1734.49			2106.41	2249.04	1377.17		2003.71	2167.18	1842.52			1547.5	2814.29	2091.6	2939.69
P12970	P12970	RL7A_MOUSE	Rpl7a	60S ribosomal protein L7a	1	AGVNTVTTLVENK	AGVNTVTTLVENK	2	AGVNTVTTLVENK2	1541.08	2424.12	1687.89	7745.41	9026.07	4905.2							2696.07	2002.42		3804.36	2637.69	2834.73		1448.17		3213.07	2233.94	3639.13
P12970	P12970	RL7A_MOUSE	Rpl7a	60S ribosomal protein L7a	1	AGVNTVTTLVENKK	AGVNTVTTLVENKK	2	AGVNTVTTLVENKK2		356.703	167.202	1314.09	1431.92	1147.12										960.981	347.303	485.214				346.174		631.565
P12970	P12970	RL7A_MOUSE	Rpl7a	60S ribosomal protein L7a	1	AGVNTVTTLVENKK	AGVNTVTTLVENKK	3	AGVNTVTTLVENKK3	767.542	806.555	492.381	4115.9	4017.51	2053.24							767.412		1034.12	1186.94	641.92	1229.87				616.71		948.637
Q9QXS6	Q9QXS6	DREB_MOUSE	Dbn1	Drebrin	1	AGVSFSGHR	(UniMod:1)AGVSFSGHR	2	(UniMod:1)AGVSFSGHR2	19806.4	18271.3	36995.7	16149.7	15240.3	19647	29447.6	37124.7	33166	28966.4	32579.4	34324.1	28310.3	31192.9	32600	32101.4	24661.8	28689.3	33222.6	36267.9	40682.9	24092.9	32519.6	35926.1
Q60714	Q60714	S27A1_MOUSE	Slc27a1	Long-chain fatty acid transport protein 1	1	AGVVAALLNVNLR	AGVVAALLNVNLR	2	AGVVAALLNVNLR2					1350.47				927.515			975.985						840.033
Q8R071	Q8R071	IP3KA_MOUSE	Itpka	Inositol-trisphosphate 3-kinase A	1	AGVWLIDFGK	AGVWLIDFGK	2	AGVWLIDFGK2	8717.14	6088.93	4580.41				8562.53	7272.58	9156.2	5030	4016.65	6449.56							3768.58	4132.67	5483.06
P39053	P39053	DYN1_MOUSE	Dnm1	Dynamin-1	1	AGVYPER	AGVYPER	2	AGVYPER2	30937.8	23389.7	45092.6	19408.7	21497.2	18393.6	18101.1	23875.8	15305.8	16658.5	15948.6	16732.8	9339.69	10803.9	12302.7		9124.49	11910.7	22926.4	27025.5	23415.6	13254.4	9941.66	14923.7
Q9QWK4	Q9QWK4	CD5L_MOUSE	Cd5l	CD5 antigen-like	1	AGWNLQVSK	AGWNLQVSK	2	AGWNLQVSK2		4715.48		5920.94									2458.92	6164.06				4054.1
Q8K093	Q8K093	TRHDE_MOUSE	Trhde	Thyrotropin-releasing hormone-degrading ectoenzyme	1	AGYLPQNIPLEIIR	AGYLPQNIPLEIIR	2	AGYLPQNIPLEIIR2				1017.9	1224.07	1515.98
Q8R0X7	Q8R0X7	SGPL1_MOUSE	Sgpl1	Sphingosine-1-phosphate lyase 1	1	AGYPLEKPFDFR	AGYPLEKPFDFR	2	AGYPLEKPFDFR2				3667.13		2759.27
Q8R0X7	Q8R0X7	SGPL1_MOUSE	Sgpl1	Sphingosine-1-phosphate lyase 1	1	AGYPLEKPFDFR	AGYPLEKPFDFR	3	AGYPLEKPFDFR3				6945.34
P17182	P17182	ENOA_MOUSE	Eno1	Alpha-enolase	1	AGYTDQVVIGMDVAASEFYR	AGYTDQVVIGMDVAASEFYR	2	AGYTDQVVIGMDVAASEFYR2	1712.29	3151.72							1966.44			2538.1	2945.37	2511.26	2963.89		3010.97	2750.27			3148.14	7058.1	1981.88	2478.03
P17182	P17182	ENOA_MOUSE	Eno1	Alpha-enolase	1	AGYTDQVVIGMDVAASEFYR	AGYTDQVVIGMDVAASEFYR	3	AGYTDQVVIGMDVAASEFYR3	2636.14	4155.5	1506.96			1629.75	1723.23		1780.06			1849.52	2851.44	2395.4	2431.22	1893.48	2594.92	2567.78		1283.27	2595.79	5889.85	1394.64	2651.04
P17182	P17182	ENOA_MOUSE	Eno1	Alpha-enolase	1	AGYTDQVVIGMDVAASEFYR	AGYTDQVVIGM(UniMod:35)DVAASEFYR	2	AGYTDQVVIGM(UniMod:35)DVAASEFYR2	2004.23	4251.09	1283.35	2266.33	2506.46	2786.14	3754.67	2115.6	3745.82	2507.5	4167.08	5001.37	5508.46	3820.48	3064.47	3383.31	3678.36	3652.75	5799.08	5476.92	4907.54	13786.7	5962.66	5266.51
P17182	P17182	ENOA_MOUSE	Eno1	Alpha-enolase	1	AGYTDQVVIGMDVAASEFYR	AGYTDQVVIGM(UniMod:35)DVAASEFYR	3	AGYTDQVVIGM(UniMod:35)DVAASEFYR3	1258.15	1727.31		1024.22					1428.84
Q9WVR4	Q9WVR4	FXR2_MOUSE	Fxr2	Fragile X mental retardation syndrome-related protein 2	1	AGYTTDESSSSSLHTTR	AGYTTDESSSSSLHTTR	3	AGYTTDESSSSSLHTTR3			210.79	1060.55	1449.29	1137.7									697.457			586.354
F6SEU4	F6SEU4	SYGP1_MOUSE	Syngap1	Ras/Rap GTPase-activating protein SynGAP	1	AGYVGLVTVPVATLAGR	AGYVGLVTVPVATLAGR	2	AGYVGLVTVPVATLAGR2	3971.89	4315.6	5401.95	3411.2	3684.1	3873.16	6133.47	5258.81	4714.43	4122.05	2687.12	2823.69	2164.94	2731.66	2697.53	3380.62	2411.77	2632.13	3431.05	3135.66	4953.54	2124.99	1852.89	3481.77
Q9Z2W9	Q9Z2W9	GRIA3_MOUSE	Gria3	Glutamate receptor 3	1	AGYWNEYER	AGYWNEYER	2	AGYWNEYER2	1519.6	2332.77					612372	692864	628207							259675	239547	285712
O88342	O88342	WDR1_MOUSE	Wdr1	WD repeat-containing protein 1	1	AHDGGIYAISWSPDSTHLLSASGDK	AHDGGIYAISWSPDSTHLLSASGDK	4	AHDGGIYAISWSPDSTHLLSASGDK4		1494.55	776.332						1009.06
Q91WA3	Q91WA3	HDA11_MOUSE	Hdac11	Histone deacetylase 11	1	AHDIPILMVTSGGYQK	AHDIPILM(UniMod:35)VTSGGYQK	3	AHDIPILM(UniMod:35)VTSGGYQK3			1805.29	1855.5
Q9QWI6	Q9QWI6	SRCN1_MOUSE	Srcin1	SRC kinase signaling inhibitor 1	1	AHFPGLQSK	AHFPGLQSK	2	AHFPGLQSK2		2043.24	6193.39						2879.34
B5TVM2	B5TVM2	ILDR2_MOUSE	Ildr2	Immunoglobulin-like domain-containing receptor 2	1	AHGAFYQDGSLDEYYGR	AHGAFYQDGSLDEYYGR	3	AHGAFYQDGSLDEYYGR3	1562.38	1475.88	1882.45	3693.86	1171.69	2472.71	1875.85				1789.77	1370.26	2048.45	2838.97	1207.88	1588.33	1490.97	2272.08	1561.93			859.917	1237.86	1475.25
P35486	P35486	ODPA_MOUSE	Pdha1	Pyruvate dehydrogenase E1 component subunit alpha, somatic form, mitochondrial	1	AHGFTFTR	AHGFTFTR	2	AHGFTFTR2	11263.6	11985.2	12485.1	8033.56	8042.08		10527	12859.4	14931.6		10499.3	9362.1			7159.31		9739.26	8025.04		8098.77	9851.16	8164.59	4474.73
P56480	P56480	ATPB_MOUSE	Atp5f1b	ATP synthase subunit beta, mitochondrial	1	AHGGYSVFAGVGER	AHGGYSVFAGVGER	2	AHGGYSVFAGVGER2	3573.64	6602.1	2640.93	5448.96	4228.34	2958.98	4307.53	2863.12	2479.78	4272.29	5334.85	4227.79	5013.96	4287.41	3861.29	3959.27	4420.06	3759.42	2178.76	2847.32	2487.58	4280.26	2317.25	3324.07
P56480	P56480	ATPB_MOUSE	Atp5f1b	ATP synthase subunit beta, mitochondrial	1	AHGGYSVFAGVGER	AHGGYSVFAGVGER	3	AHGGYSVFAGVGER3	32347.2	25345	10561.2	24020.6	29681.6	26453.6	25787.8	22434.2	25601.9	26079.4	37555.5	34911.9	31250.8	30541.9	29687.5	29929.9	42226.8	30169.5	22593.6	21464.2	28156.4	57578	31429.5	26709.7
Q9QZX7	Q9QZX7	SRR_MOUSE	Srr	Serine racemase	1	AHINIQDSIHLTPVLTSSILNQIAGR	AHINIQDSIHLTPVLTSSILNQIAGR	4	AHINIQDSIHLTPVLTSSILNQIAGR4			717.16	461.774
Q9D6F4	Q9D6F4	GBRA4_MOUSE	Gabra4	Gamma-aminobutyric acid receptor subunit alpha-4	1	AHLASSPNPFSR	AHLASSPNPFSR	2	AHLASSPNPFSR2	12998.1	13095.4	13808.2	5208.68							2854.63	1590.3
Q9D6F4	Q9D6F4	GBRA4_MOUSE	Gabra4	Gamma-aminobutyric acid receptor subunit alpha-4	1	AHLASSPNPFSR	AHLASSPNPFSR	3	AHLASSPNPFSR3	5590.02
P62267	P62267	RS23_MOUSE	Rps23	40S ribosomal protein S23	1	AHLGTALK	AHLGTALK	2	AHLGTALK2				2184.97
O89116	O89116	VTI1A_MOUSE	Vti1a	Vesicle transport through interaction with t-SNAREs homolog 1A	1	AHLLDNTERLER	AHLLDNTERLER	3	AHLLDNTERLER3		2397.78		1943.48
P27659	P27659	RL3_MOUSE	Rpl3	60S ribosomal protein L3	1	AHLMEIQVNGGTVAEK	AHLM(UniMod:35)EIQVNGGTVAEK	3	AHLM(UniMod:35)EIQVNGGTVAEK3				2496.44	2466.01
P97384	P97384	ANX11_MOUSE	Anxa11	Annexin A11	1	AHLVAVFNEYQR	AHLVAVFNEYQR	3	AHLVAVFNEYQR3		838.439
Q68FD5	Q68FD5	CLH1_MOUSE	Cltc	Clathrin heavy chain 1	1	AHMGMFTELAILYSK	AHM(UniMod:35)GMFTELAILYSK	3	AHM(UniMod:35)GMFTELAILYSK3			1001.23
Q68FD5	Q68FD5	CLH1_MOUSE	Cltc	Clathrin heavy chain 1	1	AHMGMFTELAILYSK	AHMGM(UniMod:35)FTELAILYSK	3	AHMGM(UniMod:35)FTELAILYSK3		730.15	1757.12						575.591
Q68FD5	Q68FD5	CLH1_MOUSE	Cltc	Clathrin heavy chain 1	1	AHMGMFTELAILYSK	AHM(UniMod:35)GM(UniMod:35)FTELAILYSK	3	AHM(UniMod:35)GM(UniMod:35)FTELAILYSK3	6135.13	4802.62	5998.38	6548.93	8623.52	6588.52	9228.27	3616.16	5998.25		9710.98	6636.57	6262.73	3552.3	4271.27	6888.52	6900.32	5716.81	4701.5	1525.65	4922.03	2760.21	4259.44	4772.16
P11352	P11352	GPX1_MOUSE	Gpx1	Glutathione peroxidase 1	1	AHPLFTFLR	AHPLFTFLR	2	AHPLFTFLR2	1941.08		1750.77
Q3TDN2	Q3TDN2	FAF2_MOUSE	Faf2	FAS-associated factor 2	1	AHPVFYQGTYSQALNDAK	AHPVFYQGTYSQALNDAK	3	AHPVFYQGTYSQALNDAK3					766.876				880.719						1046.74			937.702				780.262
A2AP18	A2AP18	PLCH2_MOUSE	Plch2	1-phosphatidylinositol 4,5-bisphosphate phosphodiesterase eta-2	1	AHQILQQKPTQYLR	AHQILQQKPTQYLR	3	AHQILQQKPTQYLR3				926.132	1117.69
Q61595	Q61595	KTN1_MOUSE	Ktn1	Kinectin	1	AHQLSVTSQVQELQNLLR	AHQLSVTSQVQELQNLLR	3	AHQLSVTSQVQELQNLLR3				524.915
Q8CAQ8	Q8CAQ8	MIC60_MOUSE	Immt	MICOS complex subunit Mic60	1	AHQLWLSVEALK	AHQLWLSVEALK	2	AHQLWLSVEALK2	1684.24	1605.66	2205.95	1466.05	1469.56	1028.14	543.863		1050.51		771.006	1027.59	571.593			690.962	758.007	1030.8					1066.96	1148.73
Q8CAQ8	Q8CAQ8	MIC60_MOUSE	Immt	MICOS complex subunit Mic60	1	AHQLWLSVEALK	AHQLWLSVEALK	3	AHQLWLSVEALK3	1473.1	1341.41	3242.72	1699.13	1166.8	2090.17	1629.79		1391.86			1286.73	1105.34
Q9CPU4	Q9CPU4	MGST3_MOUSE	Mgst3	Microsomal glutathione S-transferase 3	1	AHQNTLEVYPPFLFFLTVGGVYHPR	AHQNTLEVYPPFLFFLTVGGVYHPR	4	AHQNTLEVYPPFLFFLTVGGVYHPR4				460.983	565.425
O09044	O09044	SNP23_MOUSE	Snap23	Synaptosomal-associated protein 23	1	AHQVTDESLESTRR	AHQVTDESLESTRR	3	AHQVTDESLESTRR3			460.725		430.537						671.857
P62137;P62141;P63087	P62137;P62141;P63087	PP1A_MOUSE;PP1B_MOUSE;PP1G_MOUSE	Ppp1ca;Ppp1cb;Ppp1cc	Serine/threonine-protein phosphatase PP1-alpha catalytic subunit	0	AHQVVEDGYEFFAK	AHQVVEDGYEFFAK	2	AHQVVEDGYEFFAK2	1689.79	1831.59	1211.99	1826.04	985.379	1538.93	1333.47	1422.69	1977.52	1343.69	796.218	1644.33	1485.5	867.563	1365.06	807.362	1275.38	628.539	1934.59		1644.62	919.448	790.523	1230.8
P62137;P62141;P63087	P62137;P62141;P63087	PP1A_MOUSE;PP1B_MOUSE;PP1G_MOUSE	Ppp1ca;Ppp1cb;Ppp1cc	Serine/threonine-protein phosphatase PP1-alpha catalytic subunit	0	AHQVVEDGYEFFAK	AHQVVEDGYEFFAK	3	AHQVVEDGYEFFAK3	1677.79	2054.17	1292.55	2332.2			2605.11		3150.42		1701.65	1642.45		1464.06	1148.21		1299.78			1376.97	1855.73	1774.1	1145.36	1322.72
P62137;P62141;P63087	P62137;P62141;P63087	PP1A_MOUSE;PP1B_MOUSE;PP1G_MOUSE	Ppp1ca;Ppp1cb;Ppp1cc	Serine/threonine-protein phosphatase PP1-alpha catalytic subunit	0	AHQVVEDGYEFFAKR	AHQVVEDGYEFFAKR	3	AHQVVEDGYEFFAKR3		750.489	585.878
P12960	P12960	CNTN1_MOUSE	Cntn1	Contactin-1	1	AHSDGGDGVVSQVK	AHSDGGDGVVSQVK	3	AHSDGGDGVVSQVK3								2051.65		1387.38	1924.98	1531.09									1502.83
P53995	P53995	APC1_MOUSE	Anapc1	Anaphase-promoting complex subunit 1	1	AHSPALGVHSFSGAQR	AHSPALGVHSFSGAQR	3	AHSPALGVHSFSGAQR3			672.639
P09411	P09411	PGK1_MOUSE	Pgk1	Phosphoglycerate kinase 1	1	AHSSMVGVNLPQK	AHSSMVGVNLPQK	2	AHSSMVGVNLPQK2		1056.25
P09411	P09411	PGK1_MOUSE	Pgk1	Phosphoglycerate kinase 1	1	AHSSMVGVNLPQK	AHSSM(UniMod:35)VGVNLPQK	2	AHSSM(UniMod:35)VGVNLPQK2		167161																				1110.4
P09411	P09411	PGK1_MOUSE	Pgk1	Phosphoglycerate kinase 1	1	AHSSMVGVNLPQK	AHSSM(UniMod:35)VGVNLPQK	3	AHSSM(UniMod:35)VGVNLPQK3						1431.27	1883.37	1175.32	2102.49		2304.44	2913.26					2583.08		1773.47	1399.36	2152.2	4648.98	1234.74
Q3TLI0	Q3TLI0	TPC10_MOUSE	Trappc10	Trafficking protein particle complex subunit 10	1	AHSSVDWLIVVVENDAK	AHSSVDWLIVVVENDAK	3	AHSSVDWLIVVVENDAK3		406.593	453.85
Q91W50	Q91W50	CSDE1_MOUSE	Csde1	Cold shock domain-containing protein E1	1	AHSVNGITEEANPTIYSGK	AHSVNGITEEANPTIYSGK	3	AHSVNGITEEANPTIYSGK3			582.872
Q3TY86	Q3TY86	AIFM3_MOUSE	Aifm3	Apoptosis-inducing factor 3	1	AHSVSVVELEETPFRR	AHSVSVVELEETPFRR	3	AHSVSVVELEETPFRR3			2193.83
P61202	P61202	CSN2_MOUSE	Cops2	COP9 signalosome complex subunit 2	1	AHTDFFEAFK	AHTDFFEAFK	2	AHTDFFEAFK2		1195.44	859.134						1600.06
P61202	P61202	CSN2_MOUSE	Cops2	COP9 signalosome complex subunit 2	1	AHTDFFEAFK	AHTDFFEAFK	3	AHTDFFEAFK3	1374.45	648.227	587.367				661.289
Q68FD5	Q68FD5	CLH1_MOUSE	Cltc	Clathrin heavy chain 1	1	AHTMTDDVTFWK	AHTMTDDVTFWK	2	AHTMTDDVTFWK2		793.28	1129.03
Q68FD5	Q68FD5	CLH1_MOUSE	Cltc	Clathrin heavy chain 1	1	AHTMTDDVTFWK	AHTMTDDVTFWK	3	AHTMTDDVTFWK3			718.637
Q68FD5	Q68FD5	CLH1_MOUSE	Cltc	Clathrin heavy chain 1	1	AHTMTDDVTFWK	AHTM(UniMod:35)TDDVTFWK	2	AHTM(UniMod:35)TDDVTFWK2	1412.88	1926.33	2347.9		1123.22		1264.81	1343.05	1707.39	1501.91	1105.38		926.937	1110.79	1650.91	1028.37		868.999	1166.26	1234.75		818.89
Q68FD5	Q68FD5	CLH1_MOUSE	Cltc	Clathrin heavy chain 1	1	AHTMTDDVTFWK	AHTM(UniMod:35)TDDVTFWK	3	AHTM(UniMod:35)TDDVTFWK3	3642.62	3667.23	5104.48	2629.65	2818.02		2270.44	1824.97	3139.03	2395.66	2433.97	1520.65		1424.75	2063.6	1924.57	1481.77	1752.8		1187.09	2539.89	1736.68	1586.41	1489.7
Q01853	Q01853	TERA_MOUSE	Vcp	Transitional endoplasmic reticulum ATPase	1	AHVIVMAATNRPNSIDPALR	AHVIVM(UniMod:35)AATNRPNSIDPALR	3	AHVIVM(UniMod:35)AATNRPNSIDPALR3		473.141							689.236
Q61301	Q61301	CTNA2_MOUSE	Ctnna2	Catenin alpha-2	1	AHVLAASVEQATQNFLEK	AHVLAASVEQATQNFLEK	3	AHVLAASVEQATQNFLEK3	1203.83	1009.06	1120.11						970.148
Q8BPM0	Q8BPM0	DAAM1_MOUSE	Daam1	Disheveled-associated activator of morphogenesis 1	1	AHVLAHSESINVIAQSLSTENIK	AHVLAHSESINVIAQSLSTENIK	4	AHVLAHSESINVIAQSLSTENIK4			1224.98
Q80U19	Q80U19	DAAM2_MOUSE	Daam2	Disheveled-associated activator of morphogenesis 2	1	AHVLAQPEAISIIAQSLR	AHVLAQPEAISIIAQSLR	3	AHVLAQPEAISIIAQSLR3	876.77	837.135	1647.28	1429.41			869.717		1024.48
E9Q6P5	E9Q6P5	TTC7B_MOUSE	Ttc7b	Tetratricopeptide repeat protein 7B	1	AHVLYFK	AHVLYFK	2	AHVLYFK2			1028.29
Q8VHP6	Q8VHP6	CDHR1_MOUSE	Cdhr1	Cadherin-related family member 1	1	AHYITVIAK	AHYITVIAK	2	AHYITVIAK2				532.239
Q8BJH1	Q8BJH1	ZC21A_MOUSE	Zc2hc1a	Zinc finger C2HC domain-containing protein 1A	1	AIAAPQAGANTK	AIAAPQAGANTK	2	AIAAPQAGANTK2	5840.91	5307.18	4626.31	14818.9	12631	17276.1	3138.42	2201.33	4182.87	3002.45	2551.43	1975.45	4360.26	3714.74	5303.31	6163.04	6159.87	6108.13	3760.75	2356.19	2379.28	5280.81	3715.17	6219.28
Q8VC12	Q8VC12	HUTU_MOUSE	Uroc1	Urocanate hydratase	1	AIADGVK	AIADGVK	2	AIADGVK2														5478.85	7037.6
P14152	P14152	MDHC_MOUSE	Mdh1	Malate dehydrogenase, cytoplasmic	1	AIADHIR	AIADHIR	2	AIADHIR2		8395.19				7377.75	4179.26	4955.9					12630.3		8165.68		8732.6	5169.41		10625.7		33931.3	10813.5
P63005	P63005	LIS1_MOUSE	Pafah1b1	Platelet-activating factor acetylhydrolase IB subunit alpha	1	AIADYLR	AIADYLR	2	AIADYLR2									4310.27									3914.39
P56480	P56480	ATPB_MOUSE	Atp5f1b	ATP synthase subunit beta, mitochondrial	1	AIAELGIYPAVDPLDSTSR	AIAELGIYPAVDPLDSTSR	2	AIAELGIYPAVDPLDSTSR2	49323.3	63774.7	26261.3	34073	44576.2	52649.5	49506.3	40871.6	37149.6	53164.1	75291.3	73869.8	68100.9	60778.7	59014.5	56839.7	82756.6	51291.9	59820.1	62708.7	55657.4	144811	67859.7	54313.1
Q8BNU0	Q8BNU0	ARMC6_MOUSE	Armc6	Armadillo repeat-containing protein 6	1	AIAGNDDVKDAIVR	AIAGNDDVKDAIVR	2	AIAGNDDVKDAIVR2	465.22	450.923	752.311
Q8BNU0	Q8BNU0	ARMC6_MOUSE	Armc6	Armadillo repeat-containing protein 6	1	AIAGNDDVKDAIVR	AIAGNDDVKDAIVR	3	AIAGNDDVKDAIVR3	1401.13		1377.44				1236.93
P42932	P42932	TCPQ_MOUSE	Cct8	T-complex protein 1 subunit theta	1	AIAGTGANVIVTGGK	AIAGTGANVIVTGGK	2	AIAGTGANVIVTGGK2	923.788	1335.93	1028.35	1439.78	1136.02	1722.13	1632.09	2412.68	2389.18		960.152	1529.55	1119.36	1095.95	1761.6	2209.86	1169.58	1685.16	1640.51	1543.58	1255.16	2626.73	2361.41	3125.1
P28663;Q9DB05	P28663;Q9DB05	SNAA_MOUSE;SNAB_MOUSE	Napa;Napb	Beta-soluble NSF attachment protein	0	AIAHYEQSADYYK	AIAHYEQSADYYK	2	AIAHYEQSADYYK2	222.997								174.726			464.482
P28663;Q9DB05	P28663;Q9DB05	SNAA_MOUSE;SNAB_MOUSE	Napa;Napb	Beta-soluble NSF attachment protein	0	AIAHYEQSADYYK	AIAHYEQSADYYK	3	AIAHYEQSADYYK3	1532.93	929.31	1297.8	1209.26		584.674	974.325	1457.81	1406.93	1607.28	1730.5	1960.37	702.84	625.528	1033.28		773.281	1022.61	1280.09	1552.33	1673.47	1522.6	1127.2	804.296
P28663;Q9DB05	P28663;Q9DB05	SNAA_MOUSE;SNAB_MOUSE	Napa;Napb	Beta-soluble NSF attachment protein	0	AIAHYEQSADYYKGEESNSSANK	AIAHYEQSADYYKGEESNSSANK	4	AIAHYEQSADYYKGEESNSSANK4												1727.66
P97427	P97427	DPYL1_MOUSE	Crmp1	Dihydropyrimidinase-related protein 1	1	AIAIAGR	AIAIAGR	2	AIAIAGR2		5269.63					8219.01	13179						8178.05					9690.15		8342.37	9611.95
Q69ZK9	Q69ZK9	NLGN2_MOUSE	Nlgn2	Neuroligin-2	1	AIAQSGTAISSWSVNYQPLK	AIAQSGTAISSWSVNYQPLK	2	AIAQSGTAISSWSVNYQPLK2	23556.9	23916	17348.8	33865.8	58049.7	74098.6	900.84			2274.17	1602.1	2598.54	680.564	1130.04					20161	20314.9	21993.1	24003	26780.5	37895.1
Q69ZK9	Q69ZK9	NLGN2_MOUSE	Nlgn2	Neuroligin-2	1	AIAQSGTAISSWSVNYQPLK	AIAQSGTAISSWSVNYQPLK	3	AIAQSGTAISSWSVNYQPLK3	21347.7	17832.6	9085.86	31147.6	34649.7	47914.3						1983.75							7122.25	8130.62	6376.32	9947.36	8415.18	10980.8
Q99K10	Q99K10	NLGN1_MOUSE	Nlgn1	Neuroligin-1	1	AIAQSGTALSSWAVSFQPAK	AIAQSGTALSSWAVSFQPAK	2	AIAQSGTALSSWAVSFQPAK2					2690.58	11665.7				1322.28		1133.84							6264.68	3960.44	3749.81	1407.78	1710.32	1792.41
Q99K10	Q99K10	NLGN1_MOUSE	Nlgn1	Neuroligin-1	1	AIAQSGTALSSWAVSFQPAK	AIAQSGTALSSWAVSFQPAK	3	AIAQSGTALSSWAVSFQPAK3	5946.5	7018.28	4594.47	10153.1	10920.3	17701.9													4823.03	2070.74	3884.8			2015.72
Q9Z0X1	Q9Z0X1	AIFM1_MOUSE	Aifm1	Apoptosis-inducing factor 1, mitochondrial	1	AIASATEGGSVPQIR	AIASATEGGSVPQIR	2	AIASATEGGSVPQIR2	1748.28	1271.32	1262.46	1401.85	3093.76	2764.88	2922.31	3651.9	3203.5	2038.61	2053.04	2248.43	3650.62	3898.59	5357.1	3876.82	2679.49	3308.43	1967.68	1869.41	2146.59	4329	2982.2	3205.39
O88343	O88343	S4A4_MOUSE	Slc4a4	Electrogenic sodium bicarbonate cotransporter 1	1	AIATLMSDEVFHDIAYK	AIATLMSDEVFHDIAYK	2	AIATLMSDEVFHDIAYK2					628.241
O88343	O88343	S4A4_MOUSE	Slc4a4	Electrogenic sodium bicarbonate cotransporter 1	1	AIATLMSDEVFHDIAYK	AIATLMSDEVFHDIAYK	3	AIATLMSDEVFHDIAYK3	1543.16	2006.85	1539.04	3163.05	3284.48
O88343	O88343	S4A4_MOUSE	Slc4a4	Electrogenic sodium bicarbonate cotransporter 1	1	AIATLMSDEVFHDIAYK	AIATLM(UniMod:35)SDEVFHDIAYK	2	AIATLM(UniMod:35)SDEVFHDIAYK2				668.467	1297.68
O88343	O88343	S4A4_MOUSE	Slc4a4	Electrogenic sodium bicarbonate cotransporter 1	1	AIATLMSDEVFHDIAYK	AIATLM(UniMod:35)SDEVFHDIAYK	3	AIATLM(UniMod:35)SDEVFHDIAYK3	5125.93	6170.52	4796.48	17461.5	16005.9	12447.5	1906.25		1710.59		1702.84		3043.11	2605.69	2681.15	6259.22	5307.92	4522.55	2305.7	1608.03		5987.82	2893.02	3445.72
Q8CJG0	Q8CJG0	AGO2_MOUSE	Ago2	Protein argonaute-2	1	AIATPVQGVWDMR	AIATPVQGVWDM(UniMod:35)R	2	AIATPVQGVWDM(UniMod:35)R2	1236.3			1788.38	2290.09	1786.48
P47857	P47857	PFKAM_MOUSE	Pfkm	ATP-dependent 6-phosphofructokinase, muscle type	1	AIAVLTSGGDAQGMNAAVR	AIAVLTSGGDAQGMNAAVR	2	AIAVLTSGGDAQGMNAAVR2	688.817		1968.97	686.787	840.512			1532.38	686.013									550.002
P47857	P47857	PFKAM_MOUSE	Pfkm	ATP-dependent 6-phosphofructokinase, muscle type	1	AIAVLTSGGDAQGMNAAVR	AIAVLTSGGDAQGM(UniMod:35)NAAVR	3	AIAVLTSGGDAQGM(UniMod:35)NAAVR3			1943.49		2552.9	1770.95	1829.35	1958.07				1524.94			1575.18	1785.9
Q9D7N3	Q9D7N3	RT09_MOUSE	Mrps9	28S ribosomal protein S9, mitochondrial	1	AIAYLFPSGLFEK	AIAYLFPSGLFEK	2	AIAYLFPSGLFEK2	1234.76		678.6	2416.62	1804.87	1806.29							935.03	1670.96	2072.6	13588.2	12744.6	14426.5						887.465
Q8CHT0	Q8CHT0	AL4A1_MOUSE	Aldh4a1	Delta-1-pyrroline-5-carboxylate dehydrogenase, mitochondrial	1	AIDAALAAR	AIDAALAAR	2	AIDAALAAR2																						2863.24
Q8C437	Q8C437	PEX5R_MOUSE	Pex5l	PEX5-related protein	1	AIDAFNAALTVRPEDYSLWNR	AIDAFNAALTVRPEDYSLWNR	3	AIDAFNAALTVRPEDYSLWNR3	1158.5	1502.42	2153.89	1136.75			1051.48		1212.71		937.806	1393.46							933.411	1505.09			834.66	1471.9
Q8BFQ8	Q8BFQ8	GALD1_MOUSE	Gatd1	Glutamine amidotransferase-like class 1 domain-containing protein 1	1	AIDFVDVTESNAR	AIDFVDVTESNAR	2	AIDFVDVTESNAR2	1447.24	1660.2	799.924	1636.48						2793.56	2671.1		3187.6				1980.06		2244.67	2348.86	2694.89	2302.65		1488.42
Q9DB05	Q9DB05	SNAA_MOUSE	Napa	Alpha-soluble NSF attachment protein	1	AIDIYEQVGTSAMDSPLLK	AIDIYEQVGTSAMDSPLLK	2	AIDIYEQVGTSAMDSPLLK2		714.091	705.531
Q9DB05	Q9DB05	SNAA_MOUSE	Napa	Alpha-soluble NSF attachment protein	1	AIDIYEQVGTSAMDSPLLK	AIDIYEQVGTSAM(UniMod:35)DSPLLK	2	AIDIYEQVGTSAM(UniMod:35)DSPLLK2	1336.77	1197.4	1093.34	1110.05			1509.2				1837.08	1737.3	971.668						2355.25		2324.22		1288.07
Q99L47	Q99L47	F10A1_MOUSE	St13	Hsc70-interacting protein	1	AIDLFTDAIK	AIDLFTDAIK	2	AIDLFTDAIK2	4887.17	5838.33	2304.08	3548.58	4052.42	5997.32	6301.11	5617.41	4917.53	5652.42	6762.73	6872.15	10374.1	9104.53	7400.24	4572.97	9469.28	6860.31	7762.97	6344.34	6070.3	16540.6	6842.92	5703.88
Q8K0T0	Q8K0T0	RTN1_MOUSE	Rtn1	Reticulon-1	1	AIDLLYWR	AIDLLYWR	2	AIDLLYWR2	4734.63	5591.44	14733.6	4437.44	9057.44	3955.49	5149.02	3793.89	4470.67	3724.59	4627.38	4640.89		5868.41	4709.88	4693.02	4616.42	4958.63	4961.13	5066.32	5654.06	4530.42	2863.17	3770.76
Q8BGA3	Q8BGA3	LRRT2_MOUSE	Lrrtm2	Leucine-rich repeat transmembrane neuronal protein 2	1	AIDLTVFETMPNLK	AIDLTVFETM(UniMod:35)PNLK	2	AIDLTVFETM(UniMod:35)PNLK2							1875		1355.98
P59913	P59913	PCMD1_MOUSE	Pcmtd1	Protein-L-isoaspartate O-methyltransferase domain-containing protein 1	1	AIDRGDYYLEGYR	AIDRGDYYLEGYR	3	AIDRGDYYLEGYR3	905.493		1171.74	2415.19	2925.11	2416.91	3355.14	2429.79	3380.57		2418.39	2648.46	3104.09	3881.33	2271.19	3437.01	2808.14	3199.29	2448.05	1132.8	2017.01	1919.35	3486.92	2510.73
P54227	P54227	STMN1_MOUSE	Stmn1	Stathmin	1	AIEENNNFSK	AIEENNNFSK	2	AIEENNNFSK2	3634.01		3192.49							5061.06					5176.7						4913.81
Q99L47	Q99L47	F10A1_MOUSE	St13	Hsc70-interacting protein	1	AIEINPDSAQPYK	AIEINPDSAQPYK	2	AIEINPDSAQPYK2	2811.18	1688.47	925.478	2668.48	3290.12	3221.46	3472.65	2333.77	3187.85	2927.8	3685.26	4879.12	5451.72	4044.79	3141.3	3897.86	4694.46	3982.01	3284.83	3997.09	3155.14	7614.5	4970.93	3810.15
P28663	P28663	SNAB_MOUSE	Napb	Beta-soluble NSF attachment protein	1	AIEIYEQVGANTMDNPLLK	AIEIYEQVGANTMDNPLLK	2	AIEIYEQVGANTMDNPLLK2		649.687	723.217
P28663	P28663	SNAB_MOUSE	Napb	Beta-soluble NSF attachment protein	1	AIEIYEQVGANTMDNPLLK	AIEIYEQVGANTM(UniMod:35)DNPLLK	2	AIEIYEQVGANTM(UniMod:35)DNPLLK2	1418.19		714.576	588.105				1691.54	1683.31		2674.98	3331.99	1717.25	1791.78	1891.07				3471.24	3379.77	3676.42	4595.22	2630.63	1918.32
Q9DB05	Q9DB05	SNAA_MOUSE	Napa	Alpha-soluble NSF attachment protein	1	AIEIYTDMGR	AIEIYTDMGR	2	AIEIYTDMGR2		1055.33	1156.84
Q9DB05	Q9DB05	SNAA_MOUSE	Napa	Alpha-soluble NSF attachment protein	1	AIEIYTDMGR	AIEIYTDM(UniMod:35)GR	2	AIEIYTDM(UniMod:35)GR2	5590.31	3919.4	3083.53	2739.81		2546.93	4151.91	4873.39	4507.7	5551.79	4442.78	6693.63	2397.94	3419.86	3105.77	3627.12			4626.61	5701.53	6470.41	4846.5	4009.69	4378.89
O70310	O70310	NMT1_MOUSE	Nmt1	Glycylpeptide N-tetradecanoyltransferase 1	1	AIELFSVGQGPAK	AIELFSVGQGPAK	2	AIELFSVGQGPAK2	1767.85	1849.61	1209.73		1919.53	2354.49
Q9EQJ9	Q9EQJ9	MAGI3_MOUSE	Magi3	Membrane-associated guanylate kinase, WW and PDZ domain-containing protein 3	1	AIELIQAGGNK	AIELIQAGGNK	2	AIELIQAGGNK2					2461.25				2433.66
O88952;Q8JZS0	O88952;Q8JZS0	LIN7A_MOUSE;LIN7C_MOUSE	Lin7a;Lin7c	Protein lin-7 homolog C	0	AIELLEK	AIELLEK	2	AIELLEK2		4591.65													4742.5	8142.17	9034.38					9865.45
O08788	O08788	DCTN1_MOUSE	Dctn1	Dynactin subunit 1	1	AIEMELR	AIEMELR	2	AIEMELR2																18879.1	12481.3	13175.8
O08788	O08788	DCTN1_MOUSE	Dctn1	Dynactin subunit 1	1	AIEMELR	AIEM(UniMod:35)ELR	2	AIEM(UniMod:35)ELR2																60940.6	50470	61577.5
Q8VHQ9	Q8VHQ9	ACO11_MOUSE	Acot11	Acyl-coenzyme A thioesterase 11	1	AIEMFHFR	AIEMFHFR	3	AIEMFHFR3			556.897
Q8VHQ9	Q8VHQ9	ACO11_MOUSE	Acot11	Acyl-coenzyme A thioesterase 11	1	AIEMFHFR	AIEM(UniMod:35)FHFR	2	AIEM(UniMod:35)FHFR2			1670.66
P97807	P97807	FUMH_MOUSE	Fh	Fumarate hydratase, mitochondrial	1	AIEMLGGELGSK	AIEM(UniMod:35)LGGELGSK	2	AIEM(UniMod:35)LGGELGSK2			2045.73	1698.54	2546.18			2736.23	2967.07		3764.88	3150.47	2560.46	3134.44		2914	4308.84	3468.03	5967.03	6374.53		16492.2	7286.81	4202.08
Q8CI32	Q8CI32	BAG5_MOUSE	Bag5	BAG family molecular chaperone regulator 5	1	AIEPQVVGFSGLSDDKNYK	AIEPQVVGFSGLSDDKNYK	3	AIEPQVVGFSGLSDDKNYK3	1275.92	1082.74	1600.03	2060.23	1855.71		974.843		1428.33			2049.22	4187.47				1972.9					1324.2	1366.42	2066.06
P61967	P61967	AP1S1_MOUSE	Ap1s1	AP-1 complex subunit sigma-1A	1	AIEQADLLQEEDESPR	AIEQADLLQEEDESPR	2	AIEQADLLQEEDESPR2		790.533	643.523
P61264	P61264	STX1B_MOUSE	Stx1b	Syntaxin-1B	1	AIEQSIEQEEGLNR	AIEQSIEQEEGLNR	2	AIEQSIEQEEGLNR2	34827.5	37256.7	10598.5	42218.5	39440.6	40424.4	28490.5	25046.9	24847.9	35468.6	39577	33853.8	63338.8	44986.3	39097.4	38249.3	52412.4	38526.5	28473.8	32823.6	26751	55972.2	51386.8	37799.5
P61264	P61264	STX1B_MOUSE	Stx1b	Syntaxin-1B	1	AIEQSIEQEEGLNR	AIEQSIEQEEGLNR	3	AIEQSIEQEEGLNR3	5065.28	3947.81	2749.8	4864.7	5640.64	7052.25	3653.67	3450.26	3543.43	6423.47	5420.03	4023.1	8305.41	4674.22	4871.97	5895.78	8597.63	4416.43	3060.26	2856.36	3134.94	5150.17	5836.85	3726
Q3USB7	Q3USB7	PLCL1_MOUSE	Plcl1	Inactive phospholipase C-like protein 1	1	AIESFAWNITVLK	AIESFAWNITVLK	2	AIESFAWNITVLK2										38349.2	27137.6	25626.5	21484.6	10743	13425.5
Q920Q4	Q920Q4	VPS16_MOUSE	Vps16	Vacuolar protein sorting-associated protein 16 homolog	1	AIESGDTDLVFTVLLHLK	AIESGDTDLVFTVLLHLK	3	AIESGDTDLVFTVLLHLK3		168.196	337.79	371.361
Q8BSY0	Q8BSY0	ASPH_MOUSE	Asph	Aspartyl/asparaginyl beta-hydroxylase	1	AIETYQEAADLPDAPTDLVK	AIETYQEAADLPDAPTDLVK	2	AIETYQEAADLPDAPTDLVK2				1027.93
O55142	O55142	RL35A_MOUSE	Rpl35a	60S ribosomal protein L35a	1	AIFAGYK	AIFAGYK	2	AIFAGYK2													1741.76	3981.47				7263.14				3434.51	4281.97
O55142	O55142	RL35A_MOUSE	Rpl35a	60S ribosomal protein L35a	1	AIFAGYKR	AIFAGYKR	2	AIFAGYKR2	1824.57		2145.06	11960	8815.61	6146.37											3029.75
O55142	O55142	RL35A_MOUSE	Rpl35a	60S ribosomal protein L35a	1	AIFAGYKR	AIFAGYKR	3	AIFAGYKR3		1107.31		6539.87	4470.02
Q9Z1E4	Q9Z1E4	GYS1_MOUSE	Gys1	Glycogen [starch] synthase, muscle	1	AIFATQR	AIFATQR	2	AIFATQR2				11042.7	24548.5	35376.5
O54774	O54774	AP3D1_MOUSE	Ap3d1	AP-3 complex subunit delta-1	1	AIFHEEEPR	AIFHEEEPR	2	AIFHEEEPR2														1214.29		1089.21	1636.21	1646.19				650.282
O54774	O54774	AP3D1_MOUSE	Ap3d1	AP-3 complex subunit delta-1	1	AIFHEEEPR	AIFHEEEPR	3	AIFHEEEPR3		1566.03	1628.72	2078.68	1519.37	1418.21
Q9ER39	Q9ER39	TOR1A_MOUSE	Tor1a	Torsin-1A	1	AIFIFLSNAGAER	AIFIFLSNAGAER	2	AIFIFLSNAGAER2		549.327	490.59
Q9WUM3	Q9WUM3	COR1B_MOUSE	Coro1b	Coronin-1B	1	AIFLADGK	AIFLADGK	2	AIFLADGK2					1347.56				2631.41		2507.34		2603.34		3085.46		2825.73		2372.62		2321.13	3835.36	2920.39	2936.36
Q9WUM4	Q9WUM4	COR1C_MOUSE	Coro1c	Coronin-1C	1	AIFLADGNVFTTGFSR	AIFLADGNVFTTGFSR	2	AIFLADGNVFTTGFSR2	5447.02	5330.93	4329.33	5353.57	3553.73	6550.85	5187.58	4429.56	5851.96	6427.33	5557.52	5654.09	4547.93	5025.65	6988.83	6212.62	5201.72	6875.46	4822.41	6267.52	5928.99	5081.68	5625.48	6598.57
P60521	P60521	GBRL2_MOUSE	Gabarapl2	Gamma-aminobutyric acid receptor-associated protein-like 2	1	AIFLFVDK	AIFLFVDK	2	AIFLFVDK2	1251.34	1053.82	489.996				1239.38		1059.12		922.096	1378.64	1170.53	1265.85			1695.45			885.485	1696.99	3745.21		1415.8
Q9DCD0	Q9DCD0	6PGD_MOUSE	Pgd	6-phosphogluconate dehydrogenase, decarboxylating	1	AIFQAIAAK	AIFQAIAAK	2	AIFQAIAAK2		1048.47			615.458																	2602.6
Q99PU8	Q99PU8	DHX30_MOUSE	Dhx30	ATP-dependent RNA helicase DHX30	1	AIFQQPPLGVR	AIFQQPPLGVR	2	AIFQQPPLGVR2				2515.46	2594.47
Q9EPL8	Q9EPL8	IPO7_MOUSE	Ipo7	Importin-7	1	AIFQTIQNR	AIFQTIQNR	2	AIFQTIQNR2	2173.36	2100.27	5136.71	4346.88	9139.76	8502.52	9098.96	9445.47	8292.05	10859.6	13023.2	9396.25	10092.7	7372.99	8472.04	8866.55	8553.56	9862.47	9549.9	12133	9298.22	8777.59	6080.11	8803.52
Q8BKX1	Q8BKX1	BAIP2_MOUSE	Baiap2	Brain-specific angiogenesis inhibitor 1-associated protein 2	1	AIFSHAAGDNSTLLSFK	AIFSHAAGDNSTLLSFK	3	AIFSHAAGDNSTLLSFK3	735.547		327.885				928.25		1657.09
Q8BTG3	Q8BTG3	T11L1_MOUSE	Tcp11l1	T-complex protein 11-like protein 1	1	AIFSVLDLMK	AIFSVLDLM(UniMod:35)K	2	AIFSVLDLM(UniMod:35)K2	1497.31	1119.22	1472.71		1644.45	1374.05	1341.81	1332.82	1106.34		1386.48	1205.63		1538.65	2041.48	1180.64	2290.63			2160.12		1332.46	939.843	1378.97
Q9ES56	Q9ES56	TPPC4_MOUSE	Trappc4	Trafficking protein particle complex subunit 4	1	AIFSVYVVNK	AIFSVYVVNK	2	AIFSVYVVNK2	856.453	1203	1273.79	1237.01	1568.04							1225.17						1920.44	1059.39		1395.2	826.568
P16330	P16330	CN37_MOUSE	Cnp	2',3'-cyclic-nucleotide 3'-phosphodiesterase	1	AIFTGYYGK	AIFTGYYGK	2	AIFTGYYGK2					9221.49	12206.7	15028.7	47165.1	25122.3	32684.7	30369.9	19691.7	14606.8	11935.1	17299.5	11522.7	6225.35	13266	37166.4	33872.1	30452	23428.4	14306	9109.22
P32848	P32848	PRVA_MOUSE	Pvalb	Parvalbumin alpha	1	AIGAFAAADSFDHK	AIGAFAAADSFDHK	3	AIGAFAAADSFDHK3												565.698
P32848	P32848	PRVA_MOUSE	Pvalb	Parvalbumin alpha	1	AIGAFAAADSFDHKK	AIGAFAAADSFDHKK	3	AIGAFAAADSFDHKK3	2259.44	1364.08	1686.75				1879.39	1233.71	881.655	3521.83	2012.99	3836.7									1918.73	1381.17
Q61074	Q61074	PPM1G_MOUSE	Ppm1g	Protein phosphatase 1G	1	AIGDHFYK	AIGDHFYK	2	AIGDHFYK2	1272.58		1168.01	2399.01	1921.57
Q9JM52	Q9JM52	MINK1_MOUSE	Mink1	Misshapen-like kinase 1	1	AIGEDFVLLK	AIGEDFVLLK	2	AIGEDFVLLK2	3886.28	3162.36	2746.82	1325.02	1510.1	2015.61	3446.67		3874.87	2144.46	2463.57	1714.83				1105.34			2544.97	2390.76	2336.34	1236.52
Q8C163	Q8C163	EXOG_MOUSE	Exog	Nuclease EXOG, mitochondrial	1	AIGFQSQLSEFQVSLHDLEK	AIGFQSQLSEFQVSLHDLEK	3	AIGFQSQLSEFQVSLHDLEK3	7858.03	7636.2	5374.36	10167.3	6109.82	8575.13	3056.54	3145.4	3251.46	3748.63		2382.77	2702.39	2432.03	1632.42	3801.46	2673.41	4071.96			2472.74	2200.92	2500.33	3590.67
Q9Z1S5	Q9Z1S5	SEPT3_MOUSE	Septin3	Neuronal-specific septin-3	1	AIGHVIEEGGVK	AIGHVIEEGGVK	2	AIGHVIEEGGVK2	6127.15	6328.31	6445.6	3239	1296.56	2192.93	4642.66	4016.16	5490.6	4160.78	4958.37	4059.53	1936.32	2564.38	2853.33	2010.01	1919.74	2345.46	5796.28	4037.37	4641.95	2230.75	1903.06	2608.73
Q9Z1S5	Q9Z1S5	SEPT3_MOUSE	Septin3	Neuronal-specific septin-3	1	AIGHVIEEGGVK	AIGHVIEEGGVK	3	AIGHVIEEGGVK3	5102.24	5647.41	4603.94		1873.35		6048.82	6310.52	5800.12	4087.19	6815.76	6642.88	2740.84	3019.37	3228.29	3117.81	2843.3	1839.2	5702.46	5367.34	7040.3	3854.39	3559.78	2930.06
Q8BJU0	Q8BJU0	SGTA_MOUSE	Sgta	Small glutamine-rich tetratricopeptide repeat-containing protein alpha	1	AIGIDPGYSK	AIGIDPGYSK	2	AIGIDPGYSK2																	2678.27					5438.45	3101.07
Q5SWU9	Q5SWU9	ACACA_MOUSE	Acaca	Acetyl-CoA carboxylase 1	1	AIGIGAYLVR	AIGIGAYLVR	2	AIGIGAYLVR2		766.021
Q62188	Q62188	DPYL3_MOUSE	Dpysl3	Dihydropyrimidinase-related protein 3	1	AIGKDNFTAIPEGTNGVEER	AIGKDNFTAIPEGTNGVEER	3	AIGKDNFTAIPEGTNGVEER3											1254.51	943.287	380.105		848.72	940.672	2031.92
Q9DCX2	Q9DCX2	ATP5H_MOUSE	Atp5pd	ATP synthase subunit d, mitochondrial	1	AIGNALK	AIGNALK	2	AIGNALK2					2092.14												3001.19
P14873	P14873	MAP1B_MOUSE	Map1b	Microtubule-associated protein 1B	1	AIGNIELGIR	AIGNIELGIR	2	AIGNIELGIR2	5161.79	3900	5048.89	12824.4	12578.1	12634	6104.67	5512.55	6848.57	5290.59	5417.36	5977.84	12289.7	11098.6	11924.1	16304.5	12953.2	10318.6	7266.6	8803.19	7290.76	12973.5	13746.1	18750.6
P52293	P52293	IMA1_MOUSE	Kpna2	Importin subunit alpha-1	1	AIGNIVTGTDEQTQK	AIGNIVTGTDEQTQK	2	AIGNIVTGTDEQTQK2			763.02	1677.19				1137.48				1070.81	1128.55	1251.9	934.634
Q9Z2U1	Q9Z2U1	PSA5_MOUSE	Psma5	Proteasome subunit alpha type-5	1	AIGSASEGAQSSLQEVYHK	AIGSASEGAQSSLQEVYHK	3	AIGSASEGAQSSLQEVYHK3	3801.23	5305.34	2588.77	4192.96	3255.83	3115.65	3013.91	3267.32	2734.88	2875.54	5220.13	3254.1	4620.34	4580.39	3576.95	5230.41	6139.61	5528.66	3023.76	3068.23	4284.71	5736.83	4788.37	3661.87
Q9QYI4	Q9QYI4	DJB12_MOUSE	Dnajb12	DnaJ homolog subfamily B member 12	1	AIGTAYAVLSNPEK	AIGTAYAVLSNPEK	2	AIGTAYAVLSNPEK2			1607.96																1032.39	957.502		2273.77	1385.57
Q9QYI4	Q9QYI4	DJB12_MOUSE	Dnajb12	DnaJ homolog subfamily B member 12	1	AIGTAYAVLSNPEKR	AIGTAYAVLSNPEKR	2	AIGTAYAVLSNPEKR2			390.009	243.302
Q9Z1J3	Q9Z1J3	NFS1_MOUSE	Nfs1	Cysteine desulfurase, mitochondrial	1	AIGTDEDLAHSSIR	AIGTDEDLAHSSIR	2	AIGTDEDLAHSSIR2		373.287	1179.04		614.679						764.957	939.372
Q9Z1J3	Q9Z1J3	NFS1_MOUSE	Nfs1	Cysteine desulfurase, mitochondrial	1	AIGTDEDLAHSSIR	AIGTDEDLAHSSIR	3	AIGTDEDLAHSSIR3	2231.66	2130.73	3292.22	2561.76	1978.22	2706.88	2078.61		2390.75		1831.47	1427.05	2032.99	1929.69		1548.59	1900.06	1567.67	1669.71			2230.63		2015.12
Q9JLF6	Q9JLF6	TGM1_MOUSE	Tgm1	Protein-glutamine gamma-glutamyltransferase K	1	AIGTLIVTK	AIGTLIVTK	2	AIGTLIVTK2										2269.41	1680.13	2096.76	2152.32			1014.32	1713.95	2479.54		1499.52			3460.89
P12382;Q9WUA3	P12382;Q9WUA3	PFKAL_MOUSE;PFKAP_MOUSE	Pfkl;Pfkp	ATP-dependent 6-phosphofructokinase, liver type	0	AIGVLTSGGDAQGMNAAVR	AIGVLTSGGDAQGMNAAVR	2	AIGVLTSGGDAQGMNAAVR2	1377.55	2081.19	5487.07	1018.93	1426.11	630.024	1232.94	1168.58	1643.56	838.542	635.694	870.11	684.202		1136.21		729.332					222.383		507.586
P12382;Q9WUA3	P12382;Q9WUA3	PFKAL_MOUSE;PFKAP_MOUSE	Pfkl;Pfkp	ATP-dependent 6-phosphofructokinase, liver type	0	AIGVLTSGGDAQGMNAAVR	AIGVLTSGGDAQGM(UniMod:35)NAAVR	2	AIGVLTSGGDAQGM(UniMod:35)NAAVR2	9122	7903.66	14230.9	9785.22	9553.22	6271.8	9864.66	7364.15	8588.71	7130.63	6830.12	5975.26	4781.56	4750.77	4968.35	6910.48	6477.25	7761.23	5833.51	6490.98	6112.32	3545.1	5052.84	4715.01
P12382;Q9WUA3	P12382;Q9WUA3	PFKAL_MOUSE;PFKAP_MOUSE	Pfkl;Pfkp	ATP-dependent 6-phosphofructokinase, liver type	0	AIGVLTSGGDAQGMNAAVR	AIGVLTSGGDAQGM(UniMod:35)NAAVR	3	AIGVLTSGGDAQGM(UniMod:35)NAAVR3			3567.43		3922.65		4698.9
Q99K70	Q99K70	RRAGC_MOUSE	Rragc	Ras-related GTP-binding protein C	1	AIHEVFEVGVTSHR	AIHEVFEVGVTSHR	3	AIHEVFEVGVTSHR3		1109.97	819.485	1267.55								1532.51						1564.47
Q99N87	Q99N87	RT05_MOUSE	Mrps5	28S ribosomal protein S5, mitochondrial	1	AIHYLHYIER	AIHYLHYIER	2	AIHYLHYIER2																		949.681
B9EKR1	B9EKR1	PTPRZ_MOUSE	Ptprz1	Receptor-type tyrosine-protein phosphatase zeta	1	AIIDGTESVSR	AIIDGTESVSR	2	AIIDGTESVSR2	3706.53	4161.63	3266.08				3383.17													3122.38
Q9QWY8	Q9QWY8	ASAP1_MOUSE	Asap1	Arf-GAP with SH3 domain, ANK repeat and PH domain-containing protein 1	1	AIIEDVQR	AIIEDVQR	2	AIIEDVQR2			2115.37				2309.95										2112.19
P28660	P28660	NCKP1_MOUSE	Nckap1	Nck-associated protein 1	1	AIIGLYNYAHEMTHGASDR	AIIGLYNYAHEM(UniMod:35)THGASDR	3	AIIGLYNYAHEM(UniMod:35)THGASDR3	1320.22	1176.93							1193.51
P28660	P28660	NCKP1_MOUSE	Nckap1	Nck-associated protein 1	1	AIIGLYNYAHEMTHGASDR	AIIGLYNYAHEM(UniMod:35)THGASDR	4	AIIGLYNYAHEM(UniMod:35)THGASDR4			332.12
Q68EF4	Q68EF4	GRM4_MOUSE	Grm4	Metabotropic glutamate receptor 4	1	AIIIFANEDDIRR	AIIIFANEDDIRR	3	AIIIFANEDDIRR3				1387.38	1083.53
P62082	P62082	RS7_MOUSE	Rps7	40S ribosomal protein S7	1	AIIIFVPVPQLK	AIIIFVPVPQLK	2	AIIIFVPVPQLK2	10184.3	8381.61	6882.94	28073.7	30026.2	34981.1	5497.34	4409.32	7483.2	5183.09	6190.86	5732.36	12300.4	14511.3	16976.4	19729.5	18809.1	20928.2	6056.77	5181.42	5317.01	14057.6	16510.8	17824.1
Q9Z2Y3	Q9Z2Y3	HOME1_MOUSE	Homer1	Homer protein homolog 1	1	AIINSTITPNMTFTK	AIINSTITPNM(UniMod:35)TFTK	2	AIINSTITPNM(UniMod:35)TFTK2	2441.97	2064.22										1921.13							4160.56	3456.41	2790.88	2942.04	1544.73	2338.29
Q99JP6	Q99JP6	HOME3_MOUSE	Homer3	Homer protein homolog 3	1	AIINSTVTPNMTFTK	AIINSTVTPNM(UniMod:35)TFTK	2	AIINSTVTPNM(UniMod:35)TFTK2	785.99	533.701	495.379									726.066								757.347
Q8BYM5	Q8BYM5	NLGN3_MOUSE	Nlgn3	Neuroligin-3	1	AIIQSGSALSSWAVNYQPVK	AIIQSGSALSSWAVNYQPVK	2	AIIQSGSALSSWAVNYQPVK2	2059.19	1822.09	1995.74	692.033	8771.65	21040				3324.12	2431.22	3175.47	1537.15	2050.29	2591.13				9306.53	7011.56	8461.11	5030.62	3943.4	6184.58
Q8BYM5	Q8BYM5	NLGN3_MOUSE	Nlgn3	Neuroligin-3	1	AIIQSGSALSSWAVNYQPVK	AIIQSGSALSSWAVNYQPVK	3	AIIQSGSALSSWAVNYQPVK3	32526.2	25376.4	31982.2	16796	21953.1	30331.1				3586.29	3339.85	3856.72	2698.01	2796.71	3601.2				7392.5	7935.59	7539.05	3605.82	4291.37	5851.93
B0F2B4	B0F2B4	NLGN4_MOUSE	Nlgn4l	Neuroligin 4-like	1	AIIQSGTALSSWAVNYQPAR	AIIQSGTALSSWAVNYQPAR	2	AIIQSGTALSSWAVNYQPAR2	811.57	867.696	1359.73	994.89	10201.1	17401.9						700.019							3665.49	2033.17	2917.64	1512.33	2002.64	3500.38
B0F2B4	B0F2B4	NLGN4_MOUSE	Nlgn4l	Neuroligin 4-like	1	AIIQSGTALSSWAVNYQPAR	AIIQSGTALSSWAVNYQPAR	3	AIIQSGTALSSWAVNYQPAR3	7739	8383.96	5380.06	24512.8	20093.7	30461.2						1705.99							4162.22	2865.74	3963.8	3564.65	2258.05	4022.25
O08585	O08585	CLCA_MOUSE	Clta	Clathrin light chain A	1	AIKELEEWYAR	AIKELEEWYAR	2	AIKELEEWYAR2	2807.02	3125.53	3266	2636.9	1922.87		2368.29		1949.91	2229.33		2899.06		2163.82	2228.25		3629.94		2458.39		2939.55		2359.49
O08585	O08585	CLCA_MOUSE	Clta	Clathrin light chain A	1	AIKELEEWYAR	AIKELEEWYAR	3	AIKELEEWYAR3		2393.79	2775.22		1868.34	1957.79	3432.48		1991.96			2378.33		1241.36						2122.72	1662.04			2662.28
P35486	P35486	ODPA_MOUSE	Pdha1	Pyruvate dehydrogenase E1 component subunit alpha, somatic form, mitochondrial	1	AILAELTGR	AILAELTGR	2	AILAELTGR2	32016.2	30176.8	20754.3	23458.1	24673.5	28342.5	46229.5	40315.1	44709.2	46812.3	53163.8	42965	35620.7	29448.5	41634.1	35108.5	34670.3	34124.9	52164.7	42138.6	44956.8	41227.2	29947.1	26620.2
P35486	P35486	ODPA_MOUSE	Pdha1	Pyruvate dehydrogenase E1 component subunit alpha, somatic form, mitochondrial	1	AILAELTGRR	AILAELTGRR	2	AILAELTGRR2		905.022
P58802	P58802	TB10A_MOUSE	Tbc1d10a	TBC1 domain family member 10A	1	AILDAEPGPRPALQPSPSIR	AILDAEPGPRPALQPSPSIR	3	AILDAEPGPRPALQPSPSIR3			645.016
Q91WC3	Q91WC3	ACSL6_MOUSE	Acsl6	Long-chain-fatty-acid--CoA ligase 6	1	AILDDMVMLGK	AILDDM(UniMod:35)VM(UniMod:35)LGK	2	AILDDM(UniMod:35)VM(UniMod:35)LGK2			4099.64	2910.34	5762.3	3841.85	2808.26		2348.78		3056.37		2907.35	2617.98	3963.65	4249.56	4247.93	4266.54	2295.01	2773.01	2334.66	4222.49	4093.31	3616.19
P39087	P39087	GRIK2_MOUSE	Grik2	Glutamate receptor ionotropic, kainate 2	1	AILDLVQFFK	AILDLVQFFK	2	AILDLVQFFK2				189.641			286.955
P15307	P15307	REL_MOUSE	Rel	Proto-oncogene c-Rel	1	AILEPVTVK	AILEPVTVK	2	AILEPVTVK2																	2259.72
Q9DCR2	Q9DCR2	AP3S1_MOUSE	Ap3s1	AP-3 complex subunit sigma-1	1	AILIFNNHGKPR	AILIFNNHGKPR	3	AILIFNNHGKPR3	4405.71	3952.17	5513.87	3890.8	1705.39	2972.96	3061.59		2851.35	3609.71	3349.28	3491.9		1889.23	2999.79	3012.47	3113.58	2832.6	3316.46		2046.53		2210.55	2154.52
P61924	P61924	COPZ1_MOUSE	Copz1	Coatomer subunit zeta-1	1	AILILDNDGDRLFAK	AILILDNDGDRLFAK	2	AILILDNDGDRLFAK2			470.069
P61924	P61924	COPZ1_MOUSE	Copz1	Coatomer subunit zeta-1	1	AILILDNDGDRLFAK	AILILDNDGDRLFAK	3	AILILDNDGDRLFAK3	2610.29	2640.5	5485.25	3184.02	3511.16	3234.85	3257.07	3359.63		5126.31	4673.56		3341.2	3731.95	3964.86			3736.07				3799.89	3751.47	3497.3
Q60949	Q60949	TBCD1_MOUSE	Tbc1d1	TBC1 domain family member 1	1	AILQQILLLR	AILQQILLLR	2	AILQQILLLR2			470.816	631.755
A2CG49	A2CG49	KALRN_MOUSE	Kalrn	Kalirin	1	AILSELLQR	AILSELLQR	2	AILSELLQR2	1655.73	1595.36	2747.41						1688.18										1494.86	1803.88
P42227	P42227	STAT3_MOUSE	Stat3	Signal transducer and activator of transcription 3	1	AILSTKPPGTFLLR	AILSTKPPGTFLLR	3	AILSTKPPGTFLLR3				1026.24	1151.57
P24472	P24472	GSTA4_MOUSE	Gsta4	Glutathione S-transferase A4	1	AILSYLAAK	AILSYLAAK	2	AILSYLAAK2																	1409.67					3908.67
A0A0A6YXA5	A0A0A6YXA5	A0A0A6YXA5_MOUSE	Ighv1-15	Ig-like domain-containing protein	1	AILTADK	AILTADK	2	AILTADK2	14882.4	10726.3	10912.8	15508.2	9396.99	16017	13787.4	14921.1	11107.8	19601.7	19857.6	18293.1	14078.2		14728.4	12349.8	11386.5	17722.1	18143.6	21072		12770.3	13083.7	16326.6
Q9CRA8	Q9CRA8	EXOS5_MOUSE	Exosc5	Exosome complex component RRP46	1	AILTFALDSAEQK	AILTFALDSAEQK	2	AILTFALDSAEQK2				1215.4	950.971	1584.29
Q9CZ42	Q9CZ42	NNRD_MOUSE	Naxd	ATP-dependent (S)-NAD(P)H-hydrate dehydratase	1	AILTPNHVEFSR	AILTPNHVEFSR	2	AILTPNHVEFSR2			338.077
Q9CZ42	Q9CZ42	NNRD_MOUSE	Naxd	ATP-dependent (S)-NAD(P)H-hydrate dehydratase	1	AILTPNHVEFSR	AILTPNHVEFSR	3	AILTPNHVEFSR3	1503.31	1557.21	972.01	714.791			1242.14		925.654					1482.67			1086.38		1226		1209.11	1653.17	859.461
Q8R3Q2	Q8R3Q2	PP6R2_MOUSE	Ppp6r2	Serine/threonine-protein phosphatase 6 regulatory subunit 2	1	AILTTIGVLEEPLGNAR	AILTTIGVLEEPLGNAR	2	AILTTIGVLEEPLGNAR2																						808.733
P99024;Q7TMM9;Q9CWF2;Q9ERD7	P99024;Q7TMM9;Q9CWF2;Q9ERD7	TBB2A_MOUSE;TBB2B_MOUSE;TBB3_MOUSE;TBB5_MOUSE	Tubb2a;Tubb2b;Tubb3;Tubb5	Tubulin beta-5 chain	0	AILVDLEPGTMDSVR	AILVDLEPGTMDSVR	2	AILVDLEPGTMDSVR2	118420	176189	387609	62490.6	143596	88240.3	110392	180586	167873	50427.8	44438.7	71819.3	90399.9	113877	78412	95111.4	87742.9	48325.5	21473.8	28462.9	65094.8	49282.8	27355.7	55665.9
P99024;Q7TMM9;Q9CWF2;Q9ERD7	P99024;Q7TMM9;Q9CWF2;Q9ERD7	TBB2A_MOUSE;TBB2B_MOUSE;TBB3_MOUSE;TBB5_MOUSE	Tubb2a;Tubb2b;Tubb3;Tubb5	Tubulin beta-5 chain	0	AILVDLEPGTMDSVR	AILVDLEPGTM(UniMod:35)DSVR	2	AILVDLEPGTM(UniMod:35)DSVR2	819308	615387	719178	532895	1.00079e+06	796849	817476	1.12683e+06	740650	984649	1.04555e+06	949835	926992	867071	1.01014e+06	1.00917e+06	737132	931354	896590	1.07522e+06	1.02369e+06	925137	1.01614e+06	1.29814e+06
P61211	P61211	ARL1_MOUSE	Arl1	ADP-ribosylation factor-like protein 1	1	AILVVFANK	AILVVFANK	2	AILVVFANK2	1390.51		2138.99	768.87		2325.4	2454.24	3727.28	2166.21	2925.96	2622.8	3178.63	2884.91	2729.53	2713.9	2037.28	1865.55	4236.69		3590.53	2213.62		3180.54	3415.12
O08917	O08917	FLOT1_MOUSE	Flot1	Flotillin-1	1	AIMAHMTVEEIYK	AIMAHM(UniMod:35)TVEEIYK	3	AIMAHM(UniMod:35)TVEEIYK3			1239.76				1178.46
O08917	O08917	FLOT1_MOUSE	Flot1	Flotillin-1	1	AIMAHMTVEEIYKDR	AIMAHMTVEEIYKDR	3	AIMAHMTVEEIYKDR3	3144.42	2966.24	6146.28		1796.28		2287.92	3069.49	4149.24	3703.87	1724.47	2048.54		2391.04	2209.54
O08917	O08917	FLOT1_MOUSE	Flot1	Flotillin-1	1	AIMAHMTVEEIYKDR	AIMAHM(UniMod:35)TVEEIYKDR	3	AIMAHM(UniMod:35)TVEEIYKDR3	14709.5	3765.02	13359.9	5468.13	4713.09	4778.76	8993.65	7891.31	5921.38	13466.1	12848.5	13283.7	5828.57	6753.22	6435.15	4898.02	3930.44	4065.33	5828.12	6892.77	16791.3	2030.99
O08917	O08917	FLOT1_MOUSE	Flot1	Flotillin-1	1	AIMAHMTVEEIYKDR	AIMAHM(UniMod:35)TVEEIYKDR	4	AIMAHM(UniMod:35)TVEEIYKDR4	2226.77		2868.53						3616.97
Q61301	Q61301	CTNA2_MOUSE	Ctnna2	Catenin alpha-2	1	AIMAQLPQEEK	AIMAQLPQEEK	2	AIMAQLPQEEK2			701.072
Q61301	Q61301	CTNA2_MOUSE	Ctnna2	Catenin alpha-2	1	AIMAQLPQEEK	AIM(UniMod:35)AQLPQEEK	2	AIM(UniMod:35)AQLPQEEK2	3134.88	2457.82	3977.68		2960.94		4022.08	3487.22	3049.06	3759.49		3167.8	2691.58	2754.75		1750.41		2018.13	3579.48	4847.07	3394.15	2503.77	3068.13
P26231	P26231	CTNA1_MOUSE	Ctnna1	Catenin alpha-1	1	AIMAQLPQEQK	AIM(UniMod:35)AQLPQEQK	2	AIM(UniMod:35)AQLPQEQK2			1705.91		2621.69							1823.91		3130.52			1741.38					2983.39	2179.05	3508.69
Q64521	Q64521	GPDM_MOUSE	Gpd2	Glycerol-3-phosphate dehydrogenase, mitochondrial	1	AIMNLDVEQYR	AIMNLDVEQYR	2	AIMNLDVEQYR2	1362.13	2780.67	1711.64			1473.92	1422.9		1680.71			1088.51	1862.6
Q64521	Q64521	GPDM_MOUSE	Gpd2	Glycerol-3-phosphate dehydrogenase, mitochondrial	1	AIMNLDVEQYR	AIM(UniMod:35)NLDVEQYR	2	AIM(UniMod:35)NLDVEQYR2	6682.89	7992.39	5213.54	5606.86	4355.48	3754.52	8788.79	7291.88	6139.01	5689.25	9111.55	6017.09	7823.27	4413.99	6679.79	4261.51	5272.93	6327.08	4849.22	6436.31	5186.89	7466.75	4627.72	4807.07
P57780;Q7TPR4	P57780;Q7TPR4	ACTN1_MOUSE;ACTN4_MOUSE	Actn1;Actn4	Alpha-actinin-4	0	AIMTYVSSFYHAFSGAQK	AIM(UniMod:35)TYVSSFYHAFSGAQK	3	AIM(UniMod:35)TYVSSFYHAFSGAQK3	1351.24	1303.01
P14824	P14824	ANXA6_MOUSE	Anxa6	Annexin A6	1	AINEAYKEDYHK	AINEAYKEDYHK	3	AINEAYKEDYHK3		951.891																				1922.09
Q8BML9	Q8BML9	SYQ_MOUSE	Qars	Glutamine--tRNA ligase	1	AINFNFGYAK	AINFNFGYAK	2	AINFNFGYAK2					850.21		707.788
Q80ZJ6	Q80ZJ6	ZER1_MOUSE	Zer1	Protein zer-1 homolog	1	AINLLFDIAR	AINLLFDIAR	2	AINLLFDIAR2	870.208		722.411	678.234			784.791		743.257
Q8R5L3	Q8R5L3	VPS39_MOUSE	Vps39	Vam6/Vps39-like protein	1	AINLLPANTQINDIR	AINLLPANTQINDIR	2	AINLLPANTQINDIR2			2326.26		1202.11											1683.59	1724.88
Q5FWK3	Q5FWK3	RHG01_MOUSE	Arhgap1	Rho GTPase-activating protein 1	1	AINPINTFTK	AINPINTFTK	2	AINPINTFTK2	5710.58	5069.61	10371.6	6558.89	11414	6939.96	5795.88	6667.12	4514.04	7651.56	7674.88	7033.09	11909.3	9645.87	10910.2	8074.6	6469.03	7267.53	5227.9	5724.33	5584.05	8662.32	9518.24	10696.7
Q9QUM9	Q9QUM9	PSA6_MOUSE	Psma6	Proteasome subunit alpha type-6	1	AINQGGLTSVAVR	AINQGGLTSVAVR	2	AINQGGLTSVAVR2	2534.57	3628.86	1331.57	2600.77	2453.47	2532.7	2933.81	1948.66	3290.18	2841.88	4865.82	4145.71	4274.39	4145.77	3201.23	4588.42	6723.34	6524.69	3881.9	4194.82	3364.78	5135.5	6333.29	2725.41
P28660	P28660	NCKP1_MOUSE	Nckap1	Nck-associated protein 1	1	AINQIAAALFTIHK	AINQIAAALFTIHK	2	AINQIAAALFTIHK2			508.104	524.833			687.303		1018.54
P28660	P28660	NCKP1_MOUSE	Nckap1	Nck-associated protein 1	1	AINQIAAALFTIHK	AINQIAAALFTIHK	3	AINQIAAALFTIHK3	969.872	493.925	820.233	371.769	517.611	410.182	754.949		1348.75			532.677
Q3U0V1	Q3U0V1	FUBP2_MOUSE	Khsrp	Far upstream element-binding protein 2	1	AINQQTGAFVEISR	AINQQTGAFVEISR	2	AINQQTGAFVEISR2	1226.83	1720.01		2048.35	1039.09		1957.98	1157.25	1494.95	1121.91	1582.11	1558.66	2014.37	1919.97	1837.85	1419.89	1707.92	2049.26	1280.39	1095.75	1260.67	2122.34	1371.74	2488.52
Q9JKY5	Q9JKY5	HIP1R_MOUSE	Hip1r	Huntingtin-interacting protein 1-related protein	1	AINSQEAPVKEK	AINSQEAPVKEK	2	AINSQEAPVKEK2			245.621
Q8BWW4	Q8BWW4	LARP4_MOUSE	Larp4	La-related protein 4	1	AINTFFAK	AINTFFAK	2	AINTFFAK2				883.802
Q60899;Q61701	Q60899;Q61701	ELAV2_MOUSE;ELAV4_MOUSE	Elavl2;Elavl4	ELAV-like protein 2	0	AINTLNGLR	AINTLNGLR	2	AINTLNGLR2			766.404		1624.88
Q8VE70	Q8VE70	PDC10_MOUSE	Pdcd10	Programmed cell death protein 10	1	AINVFISANR	AINVFISANR	2	AINVFISANR2		1152.08	2258.93		2206.52		3942.26		4332.35	3051.41	3969.58	4186					2692.69		2111.2	3559.26	4060.63
P16546	P16546	SPTN1_MOUSE	Sptan1	Spectrin alpha chain, non-erythrocytic 1	1	AINVQEEK	AINVQEEK	2	AINVQEEK2										3539.53
Q61838	Q61838	PZP_MOUSE	Pzp	Pregnancy zone protein	1	AINYLISGYQR	AINYLISGYQR	2	AINYLISGYQR2				1409.58	2188.29	2418.83								2734.74			3300.61				1773.01	4548.04
Q64727	Q64727	VINC_MOUSE	Vcl	Vinculin	1	AIPDLTAPVAAVQAAVSNLVR	AIPDLTAPVAAVQAAVSNLVR	3	AIPDLTAPVAAVQAAVSNLVR3		422.899		318.38																			265.694
Q8R366	Q8R366	IGSF8_MOUSE	Igsf8	Immunoglobulin superfamily member 8	1	AIPEAPVGR	AIPEAPVGR	2	AIPEAPVGR2					5519.81	8383.37	3991.93		3334.1		4461.84	3763.25	6368.45	5873.34	7275.03			6423.58	3021.57	3212.67		8475.61	6168.96	3779.78
Q02248	Q02248	CTNB1_MOUSE	Ctnnb1	Catenin beta-1	1	AIPELTK	AIPELTK	2	AIPELTK2																						5953.19	7506.24	7630.17
P39054	P39054	DYN2_MOUSE	Dnm2	Dynamin-2	1	AIPNQGEILVIR	AIPNQGEILVIR	2	AIPNQGEILVIR2	1724.52	1082.15	3836.33	3689.69	6274.86	3630.82								3073.47	3225.44	2297.24	2404.38	3159.26
A0A1W2P7S4	A0A1W2P7S4	A0A1W2P7S4_MOUSE	Tle7	WD_REPEATS_REGION domain-containing protein	1	AIPPIPDEAVVK	AIPPIPDEAVVK	2	AIPPIPDEAVVK2		2375.62	2359.98	3360.19
Q9CR16	Q9CR16	PPID_MOUSE	Ppid	Peptidyl-prolyl cis-trans isomerase D	1	AIQAELLK	AIQAELLK	2	AIQAELLK2	1002.2											1986.22							2079.08			4777.56
Q3UUI3	Q3UUI3	THEM4_MOUSE	Them4	Acyl-coenzyme A thioesterase THEM4	1	AIQEFQTLFVDSK	AIQEFQTLFVDSK	2	AIQEFQTLFVDSK2	1341.1	1881.49	1152.24	629.043	851.512	1667.27			1456.66		2112.77	2057.17	1336.86	1958.04	761.144		1292.56		2213.29		2869.58	1935.65		2331.57
Q8CGC7	Q8CGC7	SYEP_MOUSE	Eprs	Bifunctional glutamate/proline--tRNA ligase	1	AIQGATSHHLGQNFSK	AIQGATSHHLGQNFSK	3	AIQGATSHHLGQNFSK3	1851.66	2278.69	1758.35	2438.46	1741.43	1614.14			1744.34	2082.58			2426.79		1044.62	1809.91	1532.85	1660.27	1155.69	1278.02
Q8CGY8	Q8CGY8	OGT1_MOUSE	Ogt	UDP-N-acetylglucosamine--peptide N-acetylglucosaminyltransferase 110 kDa subunit	1	AIQINPAFADAHSNLASIHK	AIQINPAFADAHSNLASIHK	3	AIQINPAFADAHSNLASIHK3	1039.63	810.757	980.248				1634.55
Q8CGY8	Q8CGY8	OGT1_MOUSE	Ogt	UDP-N-acetylglucosamine--peptide N-acetylglucosaminyltransferase 110 kDa subunit	1	AIQINPAFADAHSNLASIHK	AIQINPAFADAHSNLASIHK	4	AIQINPAFADAHSNLASIHK4	1940.46	2280.79	1898.73	1511.62	916.26			29163			1051.62	1317.69								1596.72
P14685	P14685	PSMD3_MOUSE	Psmd3	26S proteasome non-ATPase regulatory subunit 3	1	AIQLEYSEAR	AIQLEYSEAR	2	AIQLEYSEAR2	1504.81		2437.92	1927.04	2887.11	2193.84	1965.72		2470.16									2454.14	1756.95	1742.59		2095.37	2358.7	2403.06
P14685	P14685	PSMD3_MOUSE	Psmd3	26S proteasome non-ATPase regulatory subunit 3	1	AIQLEYSEARR	AIQLEYSEARR	3	AIQLEYSEARR3	1319.73		2142.59
Q91Z38	Q91Z38	TTC1_MOUSE	Ttc1	Tetratricopeptide repeat protein 1	1	AIQLNPTYIR	AIQLNPTYIR	2	AIQLNPTYIR2		1644.3	881.732			941.303	1220.82	1326.58	1055.82	2994.32	2087.14	2256.55	1875.02	1282.44	1214.57		2667.75		2127.35	2358.2		3092.56	3336.23
Q9WVM3	Q9WVM3	APC7_MOUSE	Anapc7	Anaphase-promoting complex subunit 7	1	AIQLNSNSVQALLLK	AIQLNSNSVQALLLK	2	AIQLNSNSVQALLLK2			585.56
O88544	O88544	CSN4_MOUSE	Cops4	COP9 signalosome complex subunit 4	1	AIQLSGTEQLEALK	AIQLSGTEQLEALK	2	AIQLSGTEQLEALK2	1650.69	994.403	827.118	1082.32	868.194		1418.66	1658.37	2226.3	1232.41	1408.66	2064.22	1427.25	1171.4	1431.19		1404.85	1275.15		1750.27	922.591		958.473	1427.91
Q8CCB4	Q8CCB4	VPS53_MOUSE	Vps53	Vacuolar protein sorting-associated protein 53 homolog	1	AIQQLFGK	AIQQLFGK	2	AIQQLFGK2			3652.19
Q3TCH7	Q3TCH7	CUL4A_MOUSE	Cul4a	Cullin-4A	1	AIQSSTSIR	AIQSSTSIR	2	AIQSSTSIR2			639.082
Q9EQI8	Q9EQI8	RM46_MOUSE	Mrpl46	39S ribosomal protein L46, mitochondrial	1	AIQTESDLGVK	AIQTESDLGVK	2	AIQTESDLGVK2				2491.1		1603.38										1654.55					506.791	1543.44		1278.48
Q6PDI5	Q6PDI5	ECM29_MOUSE	Ecpas	Proteasome adapter and scaffold protein ECM29	1	AIQTLGYFPVGDGVFPHQK	AIQTLGYFPVGDGVFPHQK	3	AIQTLGYFPVGDGVFPHQK3		614.351	875.692
P14685	P14685	PSMD3_MOUSE	Psmd3	26S proteasome non-ATPase regulatory subunit 3	1	AIRDGVIEASINHEK	AIRDGVIEASINHEK	3	AIRDGVIEASINHEK3	1846.06	1874.49	2827.59		1877.91		1705.54				1358.49	1473.48	2249.78	1549.22	2254.69	1840.92	1788.35			1051.33		1276.19
P14685	P14685	PSMD3_MOUSE	Psmd3	26S proteasome non-ATPase regulatory subunit 3	1	AIRDGVIEASINHEK	AIRDGVIEASINHEK	4	AIRDGVIEASINHEK4			1747.08
Q3UHD9	Q3UHD9	AGAP2_MOUSE	Agap2	Arf-GAP with GTPase, ANK repeat and PH domain-containing protein 2	1	AISAFGPSASINGLVK	AISAFGPSASINGLVK	2	AISAFGPSASINGLVK2	1224.2	1419.84	1492.54	1052.68	2190.27	2065.03	1027.98		1057.23						574.02						448.509
P97411	P97411	ICA69_MOUSE	Ica1	Islet cell autoantigen 1	1	AISDTWLTVNR	AISDTWLTVNR	2	AISDTWLTVNR2		802.555							874.081
P60954	P60954	NOL4_MOUSE	Nol4	Nucleolar protein 4	1	AISESYAFLPR	AISESYAFLPR	2	AISESYAFLPR2	2668.39	2145.84	1634.36	4742.73	3801.65	6866.83
Q9EQ20	Q9EQ20	MMSA_MOUSE	Aldh6a1	Methylmalonate-semialdehyde dehydrogenase [acylating], mitochondrial	1	AISFVGSNQAGEYIFER	AISFVGSNQAGEYIFER	2	AISFVGSNQAGEYIFER2	2885.33	2869.29	4493.27	1994.62	2236.16	2444.91	1543.41	2955.97	1092.14	2209.12	1779.63	2386.79	2987.77	2295.73	2477.54		1633.56	1376.49	2121.6	2169.59	1583.82	2189.28	2776.63	2122.47
P0C7L0	P0C7L0	WIPF3_MOUSE	Wipf3	WAS/WASL-interacting protein family member 3	1	AISGPLPAPASPR	AISGPLPAPASPR	2	AISGPLPAPASPR2	3826.4		1967.79		1127.15							3399.4							4501.6	4061.95		1772.6		1735.7
Q9Z0N1	Q9Z0N1;Q9Z0N2	IF2G_MOUSE	Eif2s3x	Eukaryotic translation initiation factor 2 subunit 3, X-linked	0	AISGVHTVR	AISGVHTVR	2	AISGVHTVR2			394.301
Q76MZ3	Q76MZ3	2AAA_MOUSE	Ppp2r1a	Serine/threonine-protein phosphatase 2A 65 kDa regulatory subunit A alpha isoform	1	AISHEHSPSDLEAHFVPLVK	AISHEHSPSDLEAHFVPLVK	4	AISHEHSPSDLEAHFVPLVK4	5170.38	5321.86	4328.17	6296.3	3568.55	3045.13			2496.04	6491.81	5524.57	4874.46	8528.09	4667.92	5003.95	2997.75	1800.17	3753.37	3390.35	3908.26	3782.59	3318.37	3272.03	2336.37
Q76MZ3	Q76MZ3	2AAA_MOUSE	Ppp2r1a	Serine/threonine-protein phosphatase 2A 65 kDa regulatory subunit A alpha isoform	1	AISHEHSPSDLEAHFVPLVKR	AISHEHSPSDLEAHFVPLVKR	4	AISHEHSPSDLEAHFVPLVKR4		2166.59	3135.91	983.463			1181.63						1756.02				983.714		1138.67
Q3UH99	Q3UH99	SHSA6_MOUSE	Shisa6	Protein shisa-6	1	AISHTDVFVSTPVLDR	AISHTDVFVSTPVLDR	2	AISHTDVFVSTPVLDR2							2804.82	1914.44	4203.22
Q3UH99	Q3UH99	SHSA6_MOUSE	Shisa6	Protein shisa-6	1	AISHTDVFVSTPVLDR	AISHTDVFVSTPVLDR	3	AISHTDVFVSTPVLDR3	4836.18	1896.57	5741.8		1377.24		41110.9	51952.4	36373.1			1657.66
Q3UH99	Q3UH99	SHSA6_MOUSE	Shisa6	Protein shisa-6	1	AISHTDVFVSTPVLDRYR	AISHTDVFVSTPVLDRYR	3	AISHTDVFVSTPVLDRYR3			1112.79				7224.67	2788.45
Q3UH99	Q3UH99	SHSA6_MOUSE	Shisa6	Protein shisa-6	1	AISHTDVFVSTPVLDRYR	AISHTDVFVSTPVLDRYR	4	AISHTDVFVSTPVLDRYR4		1660.42	3829.21				17849.8	9160.42	4854.88
Q91XM9	Q91XM9	DLG2_MOUSE	Dlg2	Disks large homolog 2	1	AISLEGEPR	AISLEGEPR	2	AISLEGEPR2							8148.03		5534.19
Q99104	Q99104	MYO5A_MOUSE	Myo5a	Unconventional myosin-Va	1	AISPTSATSSGR	AISPTSATSSGR	2	AISPTSATSSGR2			882.827	2055.82	1629.08										1130.67								771.236
O35857	O35857	TIM44_MOUSE	Timm44	Mitochondrial import inner membrane translocase subunit TIM44	1	AISQGVESVK	AISQGVESVK	2	AISQGVESVK2	1302.92			1802.25	2288.23
O35857	O35857	TIM44_MOUSE	Timm44	Mitochondrial import inner membrane translocase subunit TIM44	1	AISQGVESVKK	AISQGVESVKK	2	AISQGVESVKK2			93.8454
Q80ZI6	Q80ZI6	LRSM1_MOUSE	Lrsam1	E3 ubiquitin-protein ligase LRSAM1	1	AISQILQESVMQK	AISQILQESVM(UniMod:35)QK	2	AISQILQESVM(UniMod:35)QK2			1402.08
Q61037	Q61037	TSC2_MOUSE	Tsc2	Tuberin	1	AISSEGARPAVDLSFQPSQPLSK	AISSEGARPAVDLSFQPSQPLSK	3	AISSEGARPAVDLSFQPSQPLSK3			845.951
Q6NVF9	Q6NVF9	CPSF6_MOUSE	Cpsf6	Cleavage and polyadenylation specificity factor subunit 6	1	AISSSAISR	AISSSAISR	2	AISSSAISR2	6794.27	5852.37	4249.52	10411.6	6383.04				3347.16		3426.53	2898.14						5133.92				4447.23		5692.59
Q5SFM8;Q6NZN0	Q5SFM8;Q6NZN0	RBM26_MOUSE;RBM27_MOUSE	Rbm26;Rbm27	RNA-binding protein 27	0	AISSTEAVLNNR	AISSTEAVLNNR	2	AISSTEAVLNNR2		669.41		1538.29	1377.83	2162.93								1209.8		1634.63		915.286
Q9CTY5	Q9CTY5	MICU3_MOUSE	Micu3	Calcium uptake protein 3, mitochondrial	1	AITEDLDLYATSR	AITEDLDLYATSR	2	AITEDLDLYATSR2	2034.49	1973.92	1775.19	2568	1929.97	1306.12	1459.92		1411.39		1090.73	1290.49	1251.94		1736.45							1194.7	1897.51	1427.05
Q8BP67	Q8BP67	RL24_MOUSE	Rpl24	60S ribosomal protein L24	1	AITGASLADIMAK	AITGASLADIMAK	2	AITGASLADIMAK2			1082.45	1838.24	2630.33	1855.06											955.17
Q8BP67	Q8BP67	RL24_MOUSE	Rpl24	60S ribosomal protein L24	1	AITGASLADIMAK	AITGASLADIM(UniMod:35)AK	2	AITGASLADIM(UniMod:35)AK2	4386.81	3533.49	2629.4	11028.2	12885.3	6167.64	1262.58		1311.57									2222.6				2564.62	2481.06	3006.79
E9Q557	E9Q557	DESP_MOUSE	Dsp	Desmoplakin	1	AITGFDDPFSGK	AITGFDDPFSGK	2	AITGFDDPFSGK2	1092.91	1110.2	930.205			1256.25	1429.22		2271.31	846.384	836.876	1226.68	808.132	3003.85		1293.25	27589.6	1387.47	1152.06	1495.6	1447.55		1240.98
Q60759	Q60759	GCDH_MOUSE	Gcdh	Glutaryl-CoA dehydrogenase, mitochondrial	1	AITGIQAFTVGK	AITGIQAFTVGK	2	AITGIQAFTVGK2	1457.44	1734.58	1805.86	1168.32	1408.4	1796.22		7230.94			1366.41	1246.61					2761.07		1345.03	1089.87		1210.19
Q8R081	Q8R081	HNRPL_MOUSE	Hnrnpl	Heterogeneous nuclear ribonucleoprotein L	1	AITHLNNNFMFGQK	AITHLNNNFM(UniMod:35)FGQK	3	AITHLNNNFM(UniMod:35)FGQK3	1939.07	1544.34	709.65	2109.25	1740.49	3016.38			1232.73					999.64	1127.36	2713.35	1515.16	2030.78
P46638	P46638;P62492;Q9WTL2	RB11B_MOUSE	Rab11b	Ras-related protein Rab-11B	0	AITSAYYR	AITSAYYR	2	AITSAYYR2						9641.21	10258.8	9278.12	9428.58	9697.01	7436.49	12789.4	13460.8	11725.4	12776.2	10710.8	10790.8	10204.7	6556.45	9844.01		18532.3	12333.9	10406
P35438	P35438	NMDZ1_MOUSE	Grin1	Glutamate receptor ionotropic, NMDA 1	1	AITSTLASSFK	AITSTLASSFK	2	AITSTLASSFK2	1685.85			1400.11						6336.34
Q9Z2U0	Q9CWH6;Q9Z2U0	PSA7_MOUSE	Psma7	Proteasome subunit alpha type-7	0	AITVFSPDGHLFQVEYAQEAVKK	AITVFSPDGHLFQVEYAQEAVKK	3	AITVFSPDGHLFQVEYAQEAVKK3	1000.26			1200.08			1229		785.295		880.632	1245.47					1779.75	1451.05		1089.59		2153.87	1501.96
Q9Z2U0	Q9CWH6;Q9Z2U0	PSA7_MOUSE	Psma7	Proteasome subunit alpha type-7	0	AITVFSPDGHLFQVEYAQEAVKK	AITVFSPDGHLFQVEYAQEAVKK	4	AITVFSPDGHLFQVEYAQEAVKK4	502.814	705.514	197.009	356.207													727.298	840.341		709.71	554.216	1050.83
Q80TZ3	Q80TZ3	AUXI_MOUSE	Dnajc6	Putative tyrosine-protein phosphatase auxilin	1	AITVSPVPFFNK	AITVSPVPFFNK	2	AITVSPVPFFNK2	4757.84	5074.39	4678	3056.37	6276.33	7045.42	10343.6	8919.04	7574.89	7056.38	8847.51	6379.96	4990.7	4860.28	4990.44	7012.79	6010.27	6983.86	6324.92	5077.75	4289.41	5795.99	4090.85	3397.85
E9Q7X7	E9Q7X7	NRX2A_MOUSE	Nrxn2	Neurexin-2	1	AIVADPVTFK	AIVADPVTFK	2	AIVADPVTFK2	4736.23	3460.81	3017.18		3744.24
P97447	P97447	FHL1_MOUSE	Fhl1	Four and a half LIM domains protein 1	1	AIVAGDQNVEYK	AIVAGDQNVEYK	2	AIVAGDQNVEYK2	1474.95	1181.57	1157.08		1203.82		1679.67	1798.99	2570.37	2919.64	1530.56	2808.54	2614.16	2554	2269.16	2236.65	2213.65	1946.56	2181.69	2287.51	2313.82	2724.05	1890.3	2712.34
P14206	P14206	RSSA_MOUSE	Rpsa	40S ribosomal protein SA	1	AIVAIENPADVSVISSR	AIVAIENPADVSVISSR	2	AIVAIENPADVSVISSR2	14359.3	8001.47	8361.86	19251.8	27400.1	25433.1	2308.91	2789.26	2794.45	3166.49	3451.39	2918.41	11956.6	7790.44	7423.93	13224.3	8762.37	10787.5	2874.73	4256.34	3523.27	10660.6	8121.6	7513.98
Q6ZQ18	Q6ZQ18	EFR3B_MOUSE	Efr3b	Protein EFR3 homolog B	1	AIVDSVAVEEQER	AIVDSVAVEEQER	2	AIVDSVAVEEQER2			417.489
Q6ZQ18	Q6ZQ18	EFR3B_MOUSE	Efr3b	Protein EFR3 homolog B	1	AIVDSVAVEEQERER	AIVDSVAVEEQERER	3	AIVDSVAVEEQERER3	2151.27	1643.48	6247.85	2345.1	4763.6		3035.95		5298.19			2672.12	2612.21			2732.81				2638.58	2008.2		1861.71	2162.14
Q8VHQ9	Q8VHQ9	ACO11_MOUSE	Acot11	Acyl-coenzyme A thioesterase 11	1	AIVNNAFK	AIVNNAFK	2	AIVNNAFK2			5314.36		6266.45	3312.9							3142.82		3983.38		3227.88
O08599	O08599	STXB1_MOUSE	Stxbp1	Syntaxin-binding protein 1	1	AIVPILLDANVSTYDK	AIVPILLDANVSTYDK	2	AIVPILLDANVSTYDK2	8270.86	3444.38	3486.13	8020.4	10441.5	10813.6	6318.15	7633.32	10478.5	9399.6	5317.99	8040.83	8022.72	10364	11444.5	10469.2	8150.4	10445.1		9157.25	5316.51	9765.88	11372.8	7560.51
O08599	O08599	STXB1_MOUSE	Stxbp1	Syntaxin-binding protein 1	1	AIVPILLDANVSTYDKIR	AIVPILLDANVSTYDKIR	2	AIVPILLDANVSTYDKIR2	3296.37	2038.63	1941.04	4753.91	2050.04	2165.38	1773.95	1159.62	1451.88		1066.03	1720.15	1978.28			2904.18	2748.17	1316.15				1645.82		1961.6
O08599	O08599	STXB1_MOUSE	Stxbp1	Syntaxin-binding protein 1	1	AIVPILLDANVSTYDKIR	AIVPILLDANVSTYDKIR	3	AIVPILLDANVSTYDKIR3	17867.8	15297.7	9941.63	17780	14040.1	18299.9	12954.4	12136.6	14551.2	8686.47	10064.4	13003.5	17666.6	12185.5	13037.8	19225	18382.7	15638	9005.09	9791.38	7845.92	10004.9	10100.5	13882.2
P09671	P09671	SODM_MOUSE	Sod2	Superoxide dismutase [Mn], mitochondrial	1	AIWNVINWENVTER	AIWNVINWENVTER	2	AIWNVINWENVTER2	5875.78	7486.23	3784.03	3528.04	4560.48	5398.88	5980.68	3481.98	3688.77	6925.37	6121.37	13644.9	11413.7	10028.1	4431.6	4372.07	15306.1	5718.52	8619.89	8594.19	8465.03	33440.7	17450.7	5255.08
O55234	O55234	PSB5_MOUSE	Psmb5	Proteasome subunit beta type-5	1	AIYQATYR	AIYQATYR	2	AIYQATYR2		1399.1																				4438.23
Q3TCJ1	Q3TCJ1	ABRX2_MOUSE	Abraxas2	BRISC complex subunit Abraxas 2	1	AIYQVYNALQEK	AIYQVYNALQEK	2	AIYQVYNALQEK2	1096.47	1255.06	708.731		1311.77		1300.87
Q9CQF0	Q9CQF0	RM11_MOUSE	Mrpl11	39S ribosomal protein L11, mitochondrial	1	AKDDAFAMQDVPLSSVVR	AKDDAFAM(UniMod:35)QDVPLSSVVR	3	AKDDAFAM(UniMod:35)QDVPLSSVVR3				1096.97	1187.45
G5E8K5	G5E8K5	ANK3_MOUSE	Ank3	Ankyrin-3	1	AKDDQTPLHISAR	AKDDQTPLHISAR	3	AKDDQTPLHISAR3			1204.57
O35129	O35129	PHB2_MOUSE	Phb2	Prohibitin-2	1	AKDFSLILDDVAITELSFSR	AKDFSLILDDVAITELSFSR	3	AKDFSLILDDVAITELSFSR3	2184.55	1386.9	1351.52	2626.27	2841.16	6143.11	4785.86	2111.81	4033.47	6993.27	6548.4	4596.97	7238.71	8523.57	11682.5	7603.27	7452.31	11319.2	5169.62	6196.56	6205.39	6250.18	7715.53	9498.88
Q99KI0	Q99KI0	ACON_MOUSE	Aco2	Aconitate hydratase, mitochondrial	1	AKDINQEVYNFLATAGAK	AKDINQEVYNFLATAGAK	3	AKDINQEVYNFLATAGAK3	3087.29	9837.93	1804.32	2625.35	1741.42	1792.35	3496.42	2291.16	3469.91	1601.73	4593.54	2447.29	3269.18	2572.75	1695.28	754.027	3573.9	2278.43	2135.47	3148.84	2887	6990.15	1328.43	1179.55
Q9D8N0	Q9D8N0	EF1G_MOUSE	Eef1g	Elongation factor 1-gamma	1	AKDPFAHLPK	AKDPFAHLPK	3	AKDPFAHLPK3	1085.27											1392.18
Q8CIB5	Q8CIB5	FERM2_MOUSE	Fermt2	Fermitin family homolog 2	1	AKDQNESLDEEMFYK	AKDQNESLDEEM(UniMod:35)FYK	3	AKDQNESLDEEM(UniMod:35)FYK3			583.502
P35803	P35803	GPM6B_MOUSE	Gpm6b	Neuronal membrane glycoprotein M6-b	1	AKEEQELQDIQSR	AKEEQELQDIQSR	2	AKEEQELQDIQSR2	379.659	561.885					635.897		227.892			607.969
P35803	P35803	GPM6B_MOUSE	Gpm6b	Neuronal membrane glycoprotein M6-b	1	AKEEQELQDIQSR	AKEEQELQDIQSR	3	AKEEQELQDIQSR3	11151	10736	8138.61	1942.19	1788.87	2694.16	10261.3	6227.99	7807.61	11516.9	10356.9		2957.46	3100.83	2122.66		3101.9	2902.66	10664.3	11212	12537.9	2864.38	2943.04
O08788	O08788	DCTN1_MOUSE	Dctn1	Dynactin subunit 1	1	AKEEQQDDTVYMGK	AKEEQQDDTVYMGK	3	AKEEQQDDTVYMGK3																3172.29	2038.21	1478.29
O08788	O08788	DCTN1_MOUSE	Dctn1	Dynactin subunit 1	1	AKEEQQDDTVYMGK	AKEEQQDDTVYM(UniMod:35)GK	2	AKEEQQDDTVYM(UniMod:35)GK2																757.29	440.184	445.352
O08788	O08788	DCTN1_MOUSE	Dctn1	Dynactin subunit 1	1	AKEEQQDDTVYMGK	AKEEQQDDTVYM(UniMod:35)GK	3	AKEEQQDDTVYM(UniMod:35)GK3	582.025		516.722	865.603	786.485	1971.79	1571.67		1402.84							13403.4	11655.5	12285.1
P29341	P29341;Q6PHQ9;Q9D4E6	PABP1_MOUSE	Pabpc1	Polyadenylate-binding protein 1	0	AKEFTNVYIK	AKEFTNVYIK	2	AKEFTNVYIK2	1220.16	1540.91	964.461	2971.35	2025.14	2214							1009.71			1015.78		1411.42				900.931		1294.32
O55042	O55042	SYUA_MOUSE	Snca	Alpha-synuclein	1	AKEGVVAAAEK	AKEGVVAAAEK	2	AKEGVVAAAEK2	10871.9	4978.45	11344.7	5197.45	4890.77	10785.4	12485	10949.7	7464.28	20312.3	16472.1	10812.1	9190.08	5229.24	8817.78	9748.27	13336.7	10208.5	15437.4	15832	14622.9	7378.56	7432.32	8564.02
O55042	O55042	SYUA_MOUSE	Snca	Alpha-synuclein	1	AKEGVVAAAEK	AKEGVVAAAEK	3	AKEGVVAAAEK3	3785.25		2483.96	1889.83		2293.95	3086.36		1867.81	3833.8	3867.31		2645.28				3173.28	2958.69		2709.66	2464.06
Q9EPW0	Q9EPW0	INP4A_MOUSE	Inpp4a	Inositol polyphosphate-4-phosphatase type I A	1	AKEIIAQINTLK	AKEIIAQINTLK	2	AKEIIAQINTLK2		362.814	608.904	570.792
P50516	P50516	VATA_MOUSE	Atp6v1a	V-type proton ATPase catalytic subunit A	1	AKEILQEEEDLAEIVQLVGK	AKEILQEEEDLAEIVQLVGK	3	AKEILQEEEDLAEIVQLVGK3	6097.76	14333.8	5503.23	5120.86	3856.58		8328.31		4088.43		4966.84	5357.76	3630.46				3904.74
Q8R1B4	Q8R1B4	EIF3C_MOUSE	Eif3c	Eukaryotic translation initiation factor 3 subunit C	1	AKELLGQGLLLR	AKELLGQGLLLR	2	AKELLGQGLLLR2	1660.06	1531.99	1547.67	1610.81	930.567		840.081
Q8R1B4	Q8R1B4	EIF3C_MOUSE	Eif3c	Eukaryotic translation initiation factor 3 subunit C	1	AKELLGQGLLLR	AKELLGQGLLLR	3	AKELLGQGLLLR3	2202.63	2122.98	1695.08	1910.79
Q6P1Y8	Q6P1Y8	INP4B_MOUSE	Inpp4b	Type II inositol 3,4-bisphosphate 4-phosphatase	1	AKEVLSSINQLQPLIATHADLLLTSASQR	AKEVLSSINQLQPLIATHADLLLTSASQR	4	AKEVLSSINQLQPLIATHADLLLTSASQR4				1461.12
D3Z7P3	D3Z7P3	GLSK_MOUSE	Gls	Glutaminase kidney isoform, mitochondrial	1	AKGPGAGGLSSSPSEILQELGK	AKGPGAGGLSSSPSEILQELGK	3	AKGPGAGGLSSSPSEILQELGK3	604.315	601.457	995.435						525.585
O70622	O70622	RTN2_MOUSE	Rtn2	Reticulon-2	1	AKIPGTGTLAPTASVSGSK	AKIPGTGTLAPTASVSGSK	3	AKIPGTGTLAPTASVSGSK3			504.792
Q8CI94	Q8CI94	PYGB_MOUSE	Pygb	Glycogen phosphorylase, brain form	1	AKPLTDSER	(UniMod:1)AKPLTDSER	2	(UniMod:1)AKPLTDSER2	13373.6	12962.4	12992.6	7355.9	7330.49	7192.4	11262	10578.7	11059.1	9260.88	9613.89	7109.37	6944.6		5527.74	6264.03	4718.95		10358.1	8649.03	9728.82	7617.83	4368.25	6074.16
P28660	P28660	NCKP1_MOUSE	Nckap1	Nck-associated protein 1	1	AKPSYLIDK	AKPSYLIDK	2	AKPSYLIDK2	4431.38	5426.29							5588.64										4324.93	3064.04
Q9JKK7	Q9JKK7	TMOD2_MOUSE	Tmod2	Tropomodulin-2	1	AKPVFEEPPNPTNVEASLQQMK	AKPVFEEPPNPTNVEASLQQMK	3	AKPVFEEPPNPTNVEASLQQMK3			930.314
Q9JKK7	Q9JKK7	TMOD2_MOUSE	Tmod2	Tropomodulin-2	1	AKPVFEEPPNPTNVEASLQQMK	AKPVFEEPPNPTNVEASLQQM(UniMod:35)K	3	AKPVFEEPPNPTNVEASLQQM(UniMod:35)K3		2640.4					3663.11		3693.29								2060.02			1704.8	1742.24	1631.27	1583.6	1865.93
Q9WUM5	Q9WUM5	SUCA_MOUSE	Suclg1	Succinate--CoA ligase [ADP/GDP-forming] subunit alpha, mitochondrial	1	AKPVVSFIAGITAPPGR	AKPVVSFIAGITAPPGR	2	AKPVVSFIAGITAPPGR2		911.797		1169.68	886.988				858.799								667.487
Q9WUM5	Q9WUM5	SUCA_MOUSE	Suclg1	Succinate--CoA ligase [ADP/GDP-forming] subunit alpha, mitochondrial	1	AKPVVSFIAGITAPPGR	AKPVVSFIAGITAPPGR	3	AKPVVSFIAGITAPPGR3	3658.7	3534.18	4932.77	6364.5	3105.63	2050.29	2829.51		4102.91		1967.24	2023.6	1964.74		2996.87	2681.01	2944.04					3200.41
P43274;P43277	P15864;P43274;P43277;Q07133	H13_MOUSE;H14_MOUSE	H1-3;H1-4	Histone H1.4	0	ALAAAGYDVEK	ALAAAGYDVEK	2	ALAAAGYDVEK2	1428.38	1027.41	1212.46	9491.95	9351.11	10287.7	1664.4		1701.74				3017.6	3948.25	2899.59	3745.55	3694.98	4646.34	2097.87			5911.53	7938.44	4560.46
P43274;P43277	P15864;P43274;P43277;Q07133	H13_MOUSE;H14_MOUSE	H1-3;H1-4	Histone H1.4	0	ALAAAGYDVEKNNSR	ALAAAGYDVEKNNSR	2	ALAAAGYDVEKNNSR2				398.936	1011.59	788.664																310.319		199.536
P43274;P43277	P15864;P43274;P43277;Q07133	H13_MOUSE;H14_MOUSE	H1-3;H1-4	Histone H1.4	0	ALAAAGYDVEKNNSR	ALAAAGYDVEKNNSR	3	ALAAAGYDVEKNNSR3																						2193.41	1124.23	2217.84
Q91XU0	Q91XU0	WRIP1_MOUSE	Wrnip1	ATPase WRNIP1	1	ALAAEEIR	ALAAEEIR	2	ALAAEEIR2															571.271
P03995	P03995	GFAP_MOUSE	Gfap	Glial fibrillary acidic protein	1	ALAAELNQLR	ALAAELNQLR	2	ALAAELNQLR2	8057.49	8260.1	5981.82	5111.2	8829.56	11996.8	10671.4	9548.33	9369.86	6442.78	8940.32	6558.81	10098.8	8671.95	9814.84	11160.6	10066.3	10287.6	9222.16	6701.73	9416.33	8968.84	9537.47	10699.2
Q9CZX8	Q9CZX8	RS19_MOUSE	Rps19	40S ribosomal protein S19	1	ALAAFLK	ALAAFLK	2	ALAAFLK2	1864.64				8690.49	10210.1							3575.05	4694.01	3753.54	5073.13	4505.91	5224.09				3893.74	6435.9	5805.41
Q9CZX8	Q9CZX8	RS19_MOUSE	Rps19	40S ribosomal protein S19	1	ALAAFLKK	ALAAFLKK	2	ALAAFLKK2	7061.44	5257.13	5101.82	27121.6	18605.7	22150.9		2338.22		1927.3			7899.27	6095.8	5505.63	7418.34	9388.21	11294.1				7632.92		10440.5
Q9CPW4	Q9CPW4	ARPC5_MOUSE	Arpc5	Actin-related protein 2/3 complex subunit 5	1	ALAAGGVGSIVR	ALAAGGVGSIVR	2	ALAAGGVGSIVR2	12191.9	10915.5	10946.2		3598.17	4632.31	12405.6	12979.5	12817.3	11636.6	10564.4	13431.4		3770.47	3843.78	5255.3	7336.5	5441.63	19410.5	19012.4	17740	10938.5	7736.75	7695.99
Q3UH99	Q3UH99	SHSA6_MOUSE	Shisa6	Protein shisa-6	1	ALADILR	ALADILR	2	ALADILR2	5157.74							122243			5559.79
A0A0J9YTR2	A0A0J9YTR2	A0A0J9YTR2_MOUSE	0610012G03Rik	RIKEN cDNA 0610012G03 gene	1	ALADQPPGALR	ALADQPPGALR	2	ALADQPPGALR2	1352.6								681.528										1423.1				1101.04	2199.14
Q8C1A5	Q8C1A5	THOP1_MOUSE	Thop1	Thimet oligopeptidase	1	ALADVEVTYTVQR	ALADVEVTYTVQR	2	ALADVEVTYTVQR2																						976.314
O88485	O88485	DC1I1_MOUSE	Dync1i1	Cytoplasmic dynein 1 intermediate chain 1	1	ALAEDSDIFFDYSGR	ALAEDSDIFFDYSGR	2	ALAEDSDIFFDYSGR2	2791.2	1267.7	1722.8	2441.38	2454.97	1715.36	3125	2687.79	3783.95	3422.05	3203.93	3665.17	2524.93	3579.93	3979.13	3376.43	3075.42	2573.72	4336.89	3686.66	3756.08	2926.81	4049.94	3533.93
A2BDX3	A2BDX3	MOCS3_MOUSE	Mocs3	Adenylyltransferase and sulfurtransferase MOCS3	1	ALAEDWALDLVR	ALAEDWALDLVR	2	ALAEDWALDLVR2	728.039		945.547
Q9D0M3	Q9D0M3	CY1_MOUSE	Cyc1	Cytochrome c1, heme protein, mitochondrial	1	ALAEEVEVQDGPNDDGEMFMRPGK	ALAEEVEVQDGPNDDGEM(UniMod:35)FM(UniMod:35)RPGK	3	ALAEEVEVQDGPNDDGEM(UniMod:35)FM(UniMod:35)RPGK3		1382.19	513.575	4203.8	1533.88	957.002	1064.9		1012.15	630.52	949.09		1543.89	1273.68	1395.75	1175.17	1288.96	1146.86				663.819	871.738	732.286
P42932	P42932	TCPQ_MOUSE	Cct8	T-complex protein 1 subunit theta	1	ALAENSGVK	ALAENSGVK	2	ALAENSGVK2																		3487.69					1588.83
Q921J2	Q921J2	RHEB_MOUSE	Rheb	GTP-binding protein Rheb	1	ALAESWNAAFLESSAK	ALAESWNAAFLESSAK	2	ALAESWNAAFLESSAK2			1139.06									1599.27										2724.91	1809.24
Q922J9	Q922J9	FACR1_MOUSE	Far1	Fatty acyl-CoA reductase 1	1	ALAEYVVQQEGAK	ALAEYVVQQEGAK	2	ALAEYVVQQEGAK2	1235.84	940.316
E9Q512	E9Q512	E9Q512_MOUSE	Trip11	GRIP domain-containing protein	1	ALAFEQLLK	ALAFEQLLK	2	ALAFEQLLK2	1159.79
O55106	O55106	STRN_MOUSE	Strn	Striatin	1	ALAFHPIEPVLITASEDHTLK	ALAFHPIEPVLITASEDHTLK	3	ALAFHPIEPVLITASEDHTLK3		1354.3	934.664
Q9ERG2	Q9ERG2	STRN3_MOUSE	Strn3	Striatin-3	1	ALAFHPVEPVLVTASEDHTLK	ALAFHPVEPVLVTASEDHTLK	3	ALAFHPVEPVLVTASEDHTLK3		769.364					741.925										944.154
Q9ERG2	Q9ERG2	STRN3_MOUSE	Strn3	Striatin-3	1	ALAFHPVEPVLVTASEDHTLK	ALAFHPVEPVLVTASEDHTLK	4	ALAFHPVEPVLVTASEDHTLK4			998.658
B2RWC4	B2RWC4	B2RWC4_MOUSE	Lrrc73	Gm88 protein	1	ALAGATSLAQLNLNLGVVSSPSR	ALAGATSLAQLNLNLGVVSSPSR	3	ALAGATSLAQLNLNLGVVSSPSR3			931.922
Q6P9K8	Q6P9K8	CSKI1_MOUSE	Caskin1	Caskin-1	1	ALAGLQSSSATPSPVPSPAR	ALAGLQSSSATPSPVPSPAR	2	ALAGLQSSSATPSPVPSPAR2	1253.26	1979.59	4278.29	2906.91	2323.94	2273.79	2037.58	1597.65	2173.93		1491.32	2115.95	1737.41	937.977	1786.69	1807.47	1554.27	1357.22	1939.42	1518.72	1967.29	1057.1	1248.41	1916.41
Q8BKX1	Q8BKX1	BAIP2_MOUSE	Baiap2	Brain-specific angiogenesis inhibitor 1-associated protein 2	1	ALAGVTFAAK	ALAGVTFAAK	2	ALAGVTFAAK2	3177.02	2036.74						4871.29		2803.87													2440.62
Q3UPH7	Q3UPH7	ARH40_MOUSE	Arhgef40	Rho guanine nucleotide exchange factor 40	1	ALALDLGSPAALR	ALALDLGSPAALR	2	ALALDLGSPAALR2			472.022
Q3TZZ7	Q3TZZ7	ESYT2_MOUSE	Esyt2	Extended synaptotagmin-2	1	ALALLEDEEQAVR	ALALLEDEEQAVR	2	ALALLEDEEQAVR2	1052.92	454.949				813.312	1137.26		885.306	991.534		529.858
Q9QYR6	Q9QYR6	MAP1A_MOUSE	Map1a	Microtubule-associated protein 1A	1	ALALVPGTPTR	ALALVPGTPTR	2	ALALVPGTPTR2	6230.48	3093.2	10286	8872.34	20161.7	21046.7	11535.8	11973.9	8749.04	12427	12656.6	11197.3	15301.1	17062.2	15184	18564.6	16838.7	16658.4	17722	14198.4	12344.3	14518.4	20055.4	23679.4
Q99JY0	Q99JY0	ECHB_MOUSE	Hadhb	Trifunctional enzyme subunit beta, mitochondrial	1	ALAMGYKPK	ALAMGYKPK	2	ALAMGYKPK2		847.841	1396.48
Q99JY0	Q99JY0	ECHB_MOUSE	Hadhb	Trifunctional enzyme subunit beta, mitochondrial	1	ALAMGYKPK	ALAM(UniMod:35)GYKPK	2	ALAM(UniMod:35)GYKPK2			742.648	1320.15		1217.15							657.521											1127.01
Q91ZM2	Q91ZM2	SH2B1_MOUSE	Sh2b1	SH2B adapter protein 1	1	ALANDGTSPGER	ALANDGTSPGER	2	ALANDGTSPGER2		366.343		289.044
O35382	O35382	EXOC4_MOUSE	Exoc4	Exocyst complex component 4	1	ALANMHESLEWLAGR	ALANMHESLEWLAGR	3	ALANMHESLEWLAGR3			598.304
P09103	P09103	PDIA1_MOUSE	P4hb	Protein disulfide-isomerase	1	ALAPEYAK	ALAPEYAK	2	ALAPEYAK2												2772.46							2345.23
O88712;P56546	O88712;P56546	CTBP1_MOUSE;CTBP2_MOUSE	Ctbp1;Ctbp2	C-terminal-binding protein 1	0	ALAQALKEGR	ALAQALKEGR	2	ALAQALKEGR2	556.031	747.125	2503.87	590.254	547.987
P13595	P13595	NCAM1_MOUSE	Ncam1	Neural cell adhesion molecule 1	1	ALASEWKPEIR	ALASEWKPEIR	2	ALASEWKPEIR2	1645.24	2246.94	1312.92	1521.47		1652.66							2394.13	2102.44	1714.69		3075.88				2123.32	4544.27	2344.69	2451.67
P13595	P13595	NCAM1_MOUSE	Ncam1	Neural cell adhesion molecule 1	1	ALASEWKPEIR	ALASEWKPEIR	3	ALASEWKPEIR3	3209.64	3828.06		3268.54	4735.48	5775.98	3543.75	2633.36	3409.35	3700.38	3993.89	3054.85	5012.63	4385.36	4384.64	3487.52	5344.56	3713.53	2519.93	3435.08	3510	13065.9	5718.47	4144.52
Q9D3A9	Q9D3A9	TTYH1_MOUSE	Ttyh1	Protein tweety homolog 1	1	ALASIHSQLQGLER	ALASIHSQLQGLER	2	ALASIHSQLQGLER2	656.56	705.768	1126.42	562.965			752.833		516.295		966.344	944.611		841.582					601.48	1130.06		538.253		648.039
Q9D3A9	Q9D3A9	TTYH1_MOUSE	Ttyh1	Protein tweety homolog 1	1	ALASIHSQLQGLER	ALASIHSQLQGLER	3	ALASIHSQLQGLER3	4835.7	4605.47	5820.55	1576.94			2853.91	3775.26	2964.75	4271.47	5392.64	5126.12	3370.92	3167.73	2341.08	2784.12	3483.84	2534.8	4029.02	4227.11	3983.44	3623.26	3500.4	2071.39
P26443	P26443	DHE3_MOUSE	Glud1	Glutamate dehydrogenase 1, mitochondrial	1	ALASLMTYK	ALASLMTYK	2	ALASLMTYK2	1434.75	3451.2	1616.26	1526.54								1992.92	3330.18
P26443	P26443	DHE3_MOUSE	Glud1	Glutamate dehydrogenase 1, mitochondrial	1	ALASLMTYK	ALASLM(UniMod:35)TYK	2	ALASLM(UniMod:35)TYK2	11225.3	11388.1	4363.54	7097.64	12325.1	11529.5	13987.3	10935.2	12954.8	12448.4	17627	15724.6	19592.4	11775.6	18124.8	12083.1	16712.2	14486.2	19900.4	18285.3	17167.6	43655.7	17244.8	15732.3
Q64727	Q64727	VINC_MOUSE	Vcl	Vinculin	1	ALASQLQDSLK	ALASQLQDSLK	2	ALASQLQDSLK2																							1607.31
Q64727	Q64727	VINC_MOUSE	Vcl	Vinculin	1	ALASQLQDSLKDLK	ALASQLQDSLKDLK	3	ALASQLQDSLKDLK3		596.767
Q8VHQ9	Q8VHQ9	ACO11_MOUSE	Acot11	Acyl-coenzyme A thioesterase 11	1	ALATFVAHR	ALATFVAHR	2	ALATFVAHR2	2239.42		6316.13	3881.98	5967.19
Q3TC72	Q3TC72	FAHD2_MOUSE	Fahd2	Fumarylacetoacetate hydrolase domain-containing protein 2A	1	ALATQLPVIPR	ALATQLPVIPR	2	ALATQLPVIPR2	3564.22	4383.08	2740.88	3727.36	6035.29	5953.37	5028.31	3526.23	3244.82	4222.77	6668.73	4373.48	5396.28	6294.19	6074.5	6270.71	6055.33	5292.01	4543.75	4420.23	4104.97	5714.92	4046.13	4952.13
Q9D898	Q9D898	ARP5L_MOUSE	Arpc5l	Actin-related protein 2/3 complex subunit 5-like protein	1	ALAVGGLGSIIR	ALAVGGLGSIIR	2	ALAVGGLGSIIR2	10690.8	11800.4	8354.66	6208.8	6570.39	9736.47	12223.4	10380.3	10521.8	19828.6	13641.8	11638.7	13823.7	11813	10129.4	9001.44	12084	10424.6	14447.4	15622.5	14553.2	20318.9	14333.8	12638.5
A2A699	A2A699	F1712_MOUSE	Fam171a2	Protein FAM171A2	1	ALAVGTSIPAWR	ALAVGTSIPAWR	2	ALAVGTSIPAWR2	2266.2	2273.53	1955.73	1331.17	1183.41			1488.15
Q05920	Q05920	PYC_MOUSE	Pc	Pyruvate carboxylase, mitochondrial	1	ALAVSDLNR	ALAVSDLNR	2	ALAVSDLNR2					6913.69	5626.78	4512.28		5952.31	4757.85	4541.96	3427.27	5969.24	3940.32	5992.25	5659.87	5679.95	5125.39		3444.99	4101.53	5848.79	5259.51	5599.72
Q9JJA9	Q9JJA9	GRASP_MOUSE	Grasp	General receptor for phosphoinositides 1-associated scaffold protein	1	ALAVSGGTLPR	ALAVSGGTLPR	2	ALAVSGGTLPR2			1352.46	1664.01	2491.07		3147.96		2904.27							2546.09	3699.04	3200.91	3552.12	3043.08	3517.67		2775.21	2205.22
Q921I9	Q921I9	EXOS4_MOUSE	Exosc4	Exosome complex component RRP41	1	ALAVVYGPHEIR	ALAVVYGPHEIR	2	ALAVVYGPHEIR2				681.798	740.784
Q9JIG8	Q9JIG8	PRAF2_MOUSE	Praf2	PRA1 family protein 2	1	ALDDFVLGSAR	ALDDFVLGSAR	2	ALDDFVLGSAR2	2252.17	3685.96	2428.83	1930.41	2036.62	2460.31	4365.76				4893.85	4358.82	4943.88	3629.51			6427.67					11744.2	6088.59	3444.56
Q8CG16	Q8CFG9;Q8CG16	C1RA_MOUSE	C1ra	Complement C1r-A subcomponent	0	ALDEFTIIQDPQPQYQFR	ALDEFTIIQDPQPQYQFR	2	ALDEFTIIQDPQPQYQFR2									1324.24							1619.99
P46471	P46471	PRS7_MOUSE	Psmc2	26S proteasome regulatory subunit 7	1	ALDEGDIALLK	ALDEGDIALLK	2	ALDEGDIALLK2	4103.45	3295.85	7127.67	5420.85	8254.12	4895.39	3721.34	4766.93	3432.93		2847.79	3441.05	4287.95	5810.89	4685.66	3587.21	4339.56		3628.39	3727.85	3462.92	4950.49	5571.53	8405.1
P50516	P50516	VATA_MOUSE	Atp6v1a	V-type proton ATPase catalytic subunit A	1	ALDEYYDK	ALDEYYDK	2	ALDEYYDK2	7876.1	1434.1	6216.18	3807.43	4216.48	4316.65	6176.22	6403.95	7525.86	6879.19	8682.44	7999.55	5180.61	5401.98	6113.24	8052.26	10440	8873.38	10198.4	10338.3	9482.92	14858.7	7385.63	7207.2
P50516	P50516	VATA_MOUSE	Atp6v1a	V-type proton ATPase catalytic subunit A	1	ALDEYYDKHFTEFVPLR	ALDEYYDKHFTEFVPLR	3	ALDEYYDKHFTEFVPLR3	1255.15	2125.79	1400.88	1671.67	942.65		2080.94		1411.7			1531.87	2134.66				1241.54	1864.2	1275.63	989.975
P50516	P50516	VATA_MOUSE	Atp6v1a	V-type proton ATPase catalytic subunit A	1	ALDEYYDKHFTEFVPLR	ALDEYYDKHFTEFVPLR	4	ALDEYYDKHFTEFVPLR4		769.852	849.718	746.096					844.46		932.483						683.548
P21460	P21460	CYTC_MOUSE	Cst3	Cystatin-C	1	ALDFAVSEYNK	ALDFAVSEYNK	2	ALDFAVSEYNK2	2133.72	2066.17	879.294	1464.12			1550.26	1940.7	1580.94	2435.91	2343.21	3176.2		2225.15		1911.96	4364.37	1429.29	2797.6	1782.58	2001.91	7812.54	2027.12	1748.57
P57780;Q7TPR4	O88990;P57780;Q7TPR4	ACTN1_MOUSE;ACTN4_MOUSE	Actn1;Actn4	Alpha-actinin-4	0	ALDFIASK	ALDFIASK	2	ALDFIASK2	7376.89	6324.33	5867.34	2095			3457.57		3812.38		2792.08	2741.37				1945.59			3933.73		5624.09	4525.73		2930.03
P62196	P62196	PRS8_MOUSE	Psmc5	26S proteasome regulatory subunit 8	1	ALDGPEQMELEEGK	(UniMod:1)ALDGPEQM(UniMod:35)ELEEGK	2	(UniMod:1)ALDGPEQM(UniMod:35)ELEEGK2												878.956		1639.08	1420.21							1137.31	1513.58
Q924C1	Q924C1	XPO5_MOUSE	Xpo5	Exportin-5	1	ALDIVESEK	ALDIVESEK	2	ALDIVESEK2	3530.71		1587.44		5925.83	7877.69
Q8VD33	Q8VD33	SGTB_MOUSE	Sgtb	Small glutamine-rich tetratricopeptide repeat-containing protein beta	1	ALDLDPENDSYK	ALDLDPENDSYK	2	ALDLDPENDSYK2	1786.9						1811.76			3575.35	2247.7	3227.38	3028.63	2747.66			2880.53		1844.24	3463.15	2546.57	2875.94	2676.03
Q8BWT1	Q8BWT1	THIM_MOUSE	Acaa2	3-ketoacyl-CoA thiolase, mitochondrial	1	ALDLDPSK	ALDLDPSK	2	ALDLDPSK2														3345.25								4325.14
Q8BWT1	Q8BWT1	THIM_MOUSE	Acaa2	3-ketoacyl-CoA thiolase, mitochondrial	1	ALDLDPSKTNVSGGAIALGHPLGGSGSR	ALDLDPSKTNVSGGAIALGHPLGGSGSR	4	ALDLDPSKTNVSGGAIALGHPLGGSGSR4			1479	1143.73	1062.94
P63085	P63085	MK01_MOUSE	Mapk1	Mitogen-activated protein kinase 1	1	ALDLLDK	ALDLLDK	2	ALDLLDK2	8156.71	9095.86	8201.75	5977.81	9088.05	9648.66	10812.7	20253.3		10906.6	9158.87	9652.94	10215.2	7292.23	8711.42	10035	9665.71	13499.1	10119.1	11241.9	11112	11931.3	9778.54	11660.6
Q63844	Q63844	MK03_MOUSE	Mapk3	Mitogen-activated protein kinase 3	1	ALDLLDR	ALDLLDR	2	ALDLLDR2	3817.11	3635.92	2802.77			3926.77	6347.8	6246.66	5590.97		2202.02				3926.8	5135.37	5390.24			4500.84				4202.94
O54774	O54774	AP3D1_MOUSE	Ap3d1	AP-3 complex subunit delta-1	1	ALDLLYGMVSK	ALDLLYGM(UniMod:35)VSK	2	ALDLLYGM(UniMod:35)VSK2	1277.07	1438.64	2087.03	2695.07	3552.43
Q9D855	Q9D855	QCR7_MOUSE	Uqcrb	Cytochrome b-c1 complex subunit 7	1	ALDLTMR	ALDLTM(UniMod:35)R	2	ALDLTM(UniMod:35)R2										7258.81												12634	8661.38
D3YZU1	D3YZU1	SHAN1_MOUSE	Shank1	SH3 and multiple ankyrin repeat domains protein 1	1	ALDPASPLGLALAAR	ALDPASPLGLALAAR	2	ALDPASPLGLALAAR2	560.41	378.348	721.659				537.065		520.114										806.106
Q9JHK4	Q9JHK4	PGTA_MOUSE	Rabggta	Geranylgeranyl transferase type-2 subunit alpha	1	ALDPLLYEKETLEYFSTLK	ALDPLLYEKETLEYFSTLK	3	ALDPLLYEKETLEYFSTLK3		363.307
E9PXF0	E9PXF0	E9PXF0_MOUSE	Pcdh17	Protocadherin 17	1	ALDSDFGESGR	ALDSDFGESGR	2	ALDSDFGESGR2	1012.66	1195.99			2031.15
Q3UVL4	Q3UVL4	VPS51_MOUSE	Vps51	Vacuolar protein sorting-associated protein 51 homolog	1	ALDSDMQTLVYENYNK	ALDSDM(UniMod:35)QTLVYENYNK	2	ALDSDM(UniMod:35)QTLVYENYNK2			2303.74		760.592
Q8BPN8	Q8BPN8	DMXL2_MOUSE	Dmxl2	DmX-like protein 2	1	ALDTLLEQTPKEDDEQQVIIK	ALDTLLEQTPKEDDEQQVIIK	3	ALDTLLEQTPKEDDEQQVIIK3	709.795	513.344	609.721
P29341	P29341;Q62029;Q9D4E6	PABP1_MOUSE	Pabpc1	Polyadenylate-binding protein 1	0	ALDTMNFDVIK	ALDTMNFDVIK	2	ALDTMNFDVIK2		1345.48	1165.89		1491.25
P29341	P29341;Q62029;Q9D4E6	PABP1_MOUSE	Pabpc1	Polyadenylate-binding protein 1	0	ALDTMNFDVIK	ALDTM(UniMod:35)NFDVIK	2	ALDTM(UniMod:35)NFDVIK2	4360.23	3885.87	2613.06	8403.94	6662.56	10492.4	2312.32		2134.5	2185.62		1865.94	3885.42	3519.62	4281.74	3449.16	3225.39	4661.5	1877.21		2034.37	2692.23	4193.92	4519.34
Q6PHQ9	Q6PHQ9	Q6PHQ9_MOUSE	Pabpc4	Polyadenylate-binding protein	1	ALDTMNFDVMK	ALDTM(UniMod:35)NFDVM(UniMod:35)K	2	ALDTM(UniMod:35)NFDVM(UniMod:35)K2				1144.38	1220.8
P70302	P70302	STIM1_MOUSE	Stim1	Stromal interaction molecule 1	1	ALDTVLFGPPLLTR	ALDTVLFGPPLLTR	2	ALDTVLFGPPLLTR2	1984.03	3088.17	4888.57	2512.64	1995.37	2629.53	3705.39	4435.59	2557.53	2035.21	2868.32	3006.95	3623.23	2528.11	2768.16	2776.48	3075.09		2315.06	2459.21	2245.24	1807.92	2088.3	2711.65
Q6NZB0	Q6NZB0	DNJC8_MOUSE	Dnajc8	DnaJ homolog subfamily C member 8	1	ALDVIQAGK	ALDVIQAGK	2	ALDVIQAGK2													3833.3				2359.28					3820.54		3451.91
Q3TMH2	Q3TMH2	SCRN3_MOUSE	Scrn3	Secernin-3	1	ALDVIVDLLEK	ALDVIVDLLEK	2	ALDVIVDLLEK2																						504.922
Q00915	Q00915	RET1_MOUSE	Rbp1	Retinol-binding protein 1	1	ALDVNVALR	ALDVNVALR	2	ALDVNVALR2																						2314.56
P46660	P46660	AINX_MOUSE	Ina	Alpha-internexin	1	ALEAELAALR	ALEAELAALR	2	ALEAELAALR2	3300.79	2547.41	2993.44	1442.05			3390.05	2668.6	3173.65		2310.95	2567.08	1419.95		2478.86	3284.14	3779.6	3751.44	3665.28	3045.12	3330.9	1405.63		2486.38
Q71LX4	Q71LX4	TLN2_MOUSE	Tln2	Talin-2	1	ALEATIEYIK	ALEATIEYIK	2	ALEATIEYIK2	581.644	462.483			1243		967.938
Q3UMG5	Q3UMG5	LRCH2_MOUSE	Lrch2	Leucine-rich repeat and calponin homology domain-containing protein 2	1	ALEEAGNSGILSLSGR	ALEEAGNSGILSLSGR	2	ALEEAGNSGILSLSGR2			404.603
Q61879	Q61879	MYH10_MOUSE	Myh10	Myosin-10	1	ALEEALEAKEEFER	ALEEALEAKEEFER	2	ALEEALEAKEEFER2			280.834												522.732									528.398
Q61879	Q61879	MYH10_MOUSE	Myh10	Myosin-10	1	ALEEALEAKEEFER	ALEEALEAKEEFER	3	ALEEALEAKEEFER3		1246.83	1512.07	1650.68
Q6IFX2	Q6IFX2	K1C42_MOUSE	Krt42	Keratin, type I cytoskeletal 42	1	ALEEANADLEVK	ALEEANADLEVK	2	ALEEANADLEVK2	95898.7	84779	37674.7	110700	81815.6	72431.1	174734	109317	169049	175388	108051	139656	112056	372289	124682	138000	827665	219021	169229	238633	214026	91365.4	157804	151381
Q61781;Q9QWL7	Q61781;Q9QWL7	K1C14_MOUSE;K1C17_MOUSE	Krt14;Krt17	Keratin, type I cytoskeletal 14	0	ALEEANTELEVK	ALEEANTELEVK	2	ALEEANTELEVK2	5584.31	7357.62	4137.03	7481.43	14480.2	10286.4	13335	7810.82	15200.8	19089.6	11396.1	16791.9	9306.73	36315.2	15062	11981	252462	19884.4	23481.4	18471.6	14148.1	7638.24	13539.9	8204.68
Q61781;Q9QWL7	Q61781;Q9QWL7	K1C14_MOUSE;K1C17_MOUSE	Krt14;Krt17	Keratin, type I cytoskeletal 14	0	ALEEANTELEVKIR	ALEEANTELEVKIR	3	ALEEANTELEVKIR3																	1227.13
Q80YA9	Q80YA9	CNKR2_MOUSE	Cnksr2	Connector enhancer of kinase suppressor of ras 2	1	ALEEASLSPLGEHR	ALEEASLSPLGEHR	2	ALEEASLSPLGEHR2		791.904	2005.84				1146.91	1453.26							737.895
Q80YA9	Q80YA9	CNKR2_MOUSE	Cnksr2	Connector enhancer of kinase suppressor of ras 2	1	ALEEASLSPLGEHR	ALEEASLSPLGEHR	3	ALEEASLSPLGEHR3			2563.88					1626.44
Q8BMK4	Q8BMK4	CKAP4_MOUSE	Ckap4	Cytoskeleton-associated protein 4	1	ALEELQR	ALEELQR	2	ALEELQR2				9087.23	7955.42		4004.02									11147.3		10822.7	3584.52	4747.18			5807.22
P55821	P55821	STMN2_MOUSE	Stmn2	Stathmin-2	1	ALEENNNFSK	ALEENNNFSK	2	ALEENNNFSK2	3774.38	3944.64		5659.75	4551.55	6192.49	4056.24	3406.46	2837.28		4223.56	6991.02	11303	9955.29		4717.38	15911.9	5235.99	4918.44	6815.49		20291.1	12052.3	6867.55
O70166	O70166	STMN3_MOUSE	Stmn3	Stathmin-3	1	ALEENNNFSR	ALEENNNFSR	2	ALEENNNFSR2		1756.78				1397.9	1330.67	1087.55	1251.01			1576.87		1284.47					1476.8	1619.44	1846.6	1053.73		1436.35
Q80TR1	Q80TR1	AGRL1_MOUSE	Adgrl1	Adhesion G protein-coupled receptor L1	1	ALEEPLLLPR	ALEEPLLLPR	2	ALEEPLLLPR2	2630.95	2117.39	3888.14	1512.39	2240.21	2013.85	4301.98	2776.04	3571.45		2700.56	2279.93	1600.38		1845.25	2171.26	1933.8		3645.5		2104.67		1489.85	1219.11
P02535	P02535	K1C10_MOUSE	Krt10	Keratin, type I cytoskeletal 10	1	ALEESNYELEGK	ALEESNYELEGK	2	ALEESNYELEGK2	241828	295728	210245	397114	235272	325698	361415	262425	458036	533405	517648	511597	482002	475029	350878	416796	583476	694611		551795	459564	359830	641611	437680
P02535	P02535	K1C10_MOUSE	Krt10	Keratin, type I cytoskeletal 10	1	ALEESNYELEGKIK	ALEESNYELEGKIK	2	ALEESNYELEGKIK2		1653.88	468.14				641.742				867.542					719.287	1447.39	602.746			824.349		2382.34
P02535	P02535	K1C10_MOUSE	Krt10	Keratin, type I cytoskeletal 10	1	ALEESNYELEGKIK	ALEESNYELEGKIK	3	ALEESNYELEGKIK3		5430.02	1148.44	965.416			2409.52				3458.94	1588.11			594.382	2371.67	4736.47	1866.72	1268.33		2200.12		9888.87
Q64521	Q64521	GPDM_MOUSE	Gpd2	Glycerol-3-phosphate dehydrogenase, mitochondrial	1	ALEHFPMLQK	ALEHFPM(UniMod:35)LQK	3	ALEHFPM(UniMod:35)LQK3	1095.19	1205.56
Q68FD5	Q68FD5	CLH1_MOUSE	Cltc	Clathrin heavy chain 1	1	ALEHFTDLYDIK	ALEHFTDLYDIK	2	ALEHFTDLYDIK2	581.191	331.449	937.612	672.272	920.082	656.944	901.707	941.114	836.181		1007.68	674.759	763.646		948.375		819.777	631.483	997.687	530.878	1102.99	486.72	972.949
Q68FD5	Q68FD5	CLH1_MOUSE	Cltc	Clathrin heavy chain 1	1	ALEHFTDLYDIK	ALEHFTDLYDIK	3	ALEHFTDLYDIK3	553.345	490.133	633.802	593.329	562.991		772.145	823.987	677.068	590.202	444.975	487.464	716.425	382.296	770.518		337.294						559.79
Q68FD5	Q68FD5	CLH1_MOUSE	Cltc	Clathrin heavy chain 1	1	ALEHFTDLYDIKR	ALEHFTDLYDIKR	2	ALEHFTDLYDIKR2		347.767		649.264
Q68FD5	Q68FD5	CLH1_MOUSE	Cltc	Clathrin heavy chain 1	1	ALEHFTDLYDIKR	ALEHFTDLYDIKR	3	ALEHFTDLYDIKR3	16958.4	19635.8	20039.2	19498.2	15103.7	14761.1	19499.9	13144.1	18014.1	13778.8	18366.9	16985.9	15111.5	15237.3	15108.9	18129.1	18486.5	13477.4	16512.7	14133	16526	10356.1	10882.8	11844
Q68FD5	Q68FD5	CLH1_MOUSE	Cltc	Clathrin heavy chain 1	1	ALEHFTDLYDIKR	ALEHFTDLYDIKR	4	ALEHFTDLYDIKR4	7202.92	7239.27	8992.56	7796.99	5915.13	6051.01	8234.81	4490.78	6511.13	5327.51	6573.6	5956.86	5403.95	5316.63	5469.34	6941.23	6508.7	5052.36	5239.58	4680.86	5193.62	4018.25	4455.25	4173.22
P70698	P70303;P70698	PYRG1_MOUSE	Ctps1	CTP synthase 1	0	ALEHSALAINHK	ALEHSALAINHK	3	ALEHSALAINHK3	543.264		792.779		709.623		941.113
F8VPN4	F8VPN4	F8VPN4_MOUSE	Agl	Amylo-1,6-glucosidase, 4-alpha-glucanotransferase	1	ALEIAEKK	ALEIAEKK	2	ALEIAEKK2	2131.64	1753.16									2908.53	2552.43				1460.23		2153.87	3183.83		2364.69	1887.64	1126.58
Q8K0U4	Q8K0U4	HS12A_MOUSE	Hspa12a	Heat shock 70 kDa protein 12A	1	ALEIFAYALQYFK	ALEIFAYALQYFK	2	ALEIFAYALQYFK2	1272.65	799.184		574.876					4066.84
P80313	P80313	TCPH_MOUSE	Cct7	T-complex protein 1 subunit eta	1	ALEIIPR	ALEIIPR	2	ALEIIPR2	8022.13	8134.18	6118.73	5242.25	5894.24	7817.38	5859.31	10033.3	6631.1		8292.78	8062.4			14938.3	9025.89	7213.39		9816.18	8540.79		9881.03	8949.71	9121.84
Q8C437	Q8C437	PEX5R_MOUSE	Pex5l	PEX5-related protein	1	ALEIQPGFIR	ALEIQPGFIR	2	ALEIQPGFIR2	7769.81	8779.27	18590	5125.23	5331.39	4034.99	7929.58	9917.05	6820.79	6744.11	8636.47	6673.33	4762.35	6067.07	4566.1	5041.43	4230.77	4752.42	6533.77	6286.75	8444.41	3899.88	6007.4	4548.31
O88448	O88448	KLC2_MOUSE	Klc2	Kinesin light chain 2	1	ALEIYATR	ALEIYATR	2	ALEIYATR2	33056.9	19768.9	17967.7	30595.9	42247.1	51807	1866.57				1751.42			2604.61	2525.84	3267.08	2724.84				2241.73	2387.65	2701.64	3379.28
Q9WUD1	Q9WUD1	CHIP_MOUSE	Stub1	STIP1 homology and U box-containing protein 1	1	ALELDGQSVK	ALELDGQSVK	2	ALELDGQSVK2			1552.04
O08638;Q61879	O08638;Q61879	MYH10_MOUSE;MYH11_MOUSE	Myh10;Myh11	Myosin-11	0	ALELDPNLYR	ALELDPNLYR	2	ALELDPNLYR2	3327.31	3190.8	3116.19	2919.71	2777.73	5314.11	2955.34		4754.76	2005.34	2280.24	2595.27	4006.05	3816.12	5482.02	5657.62	4390.36		3033.86		3134.45	5670.48	7225.9	8317.84
Q8VDD5	Q8VDD5	MYH9_MOUSE	Myh9	Myosin-9	1	ALELDSNLYR	ALELDSNLYR	2	ALELDSNLYR2	1703.96	1992.38	2516.3	1998.47		3637.67	1650.65		1950.1				2768.7	2775.94	4093.18	5716.2	3365.45	2767.47	1741.11			3845.28	4515.17	4717
P30416	P30416	FKBP4_MOUSE	Fkbp4	Peptidyl-prolyl cis-trans isomerase FKBP4	1	ALELDSNNEK	ALELDSNNEK	2	ALELDSNNEK2																						1361.37	933.999
Q3V0I2	Q3V0I2	PRR7_MOUSE	Prr7	Proline-rich protein 7	1	ALELEPLELEGSLAGSPPGLAPPPPPHR	ALELEPLELEGSLAGSPPGLAPPPPPHR	3	ALELEPLELEGSLAGSPPGLAPPPPPHR3							1731.8		1637.98
Q3V0I2	Q3V0I2	PRR7_MOUSE	Prr7	Proline-rich protein 7	1	ALELEPLELEGSLAGSPPGLAPPPPPHR	ALELEPLELEGSLAGSPPGLAPPPPPHR	4	ALELEPLELEGSLAGSPPGLAPPPPPHR4									1000.11
P09405	P09405	NUCL_MOUSE	Ncl	Nucleolin	1	ALELTGLK	ALELTGLK	2	ALELTGLK2	4318.62	4153.57	4545.21	25472.8	29737.7	27110.8			3016.35		1848.96		13784.4	11799.7	10966.5	15031.9	10984.8	17433.7			3035.8	12788.9	14943.8	14796.2
Q5RJI5	Q5RJI5	BRSK1_MOUSE	Brsk1	Serine/threonine-protein kinase BRSK1	1	ALEMAQHSQR	ALEMAQHSQR	2	ALEMAQHSQR2			466.135
Q6PB44	Q6PB44	PTN23_MOUSE	Ptpn23	Tyrosine-protein phosphatase non-receptor type 23	1	ALENPDTASLLGR	ALENPDTASLLGR	2	ALENPDTASLLGR2		1042.14	916.742	1553.87					1419.24
P27773	P27773	PDIA3_MOUSE	Pdia3	Protein disulfide-isomerase A3	1	ALEQFLQEYFDGNLKR	ALEQFLQEYFDGNLKR	3	ALEQFLQEYFDGNLKR3	2631.96	2837.61	1337.2	2017.6	1738.27	1832.73	1936.39	1615.14	1726.35	1144.65	2446.77	2021.06	2131.8	2319.77	2099.2	2244.23	3470.36		3327.22	2096.87	1919.9	2935.59	1983.17	1928.78
Q810J8	Q810J8	ZFYV1_MOUSE	Zfyve1	Zinc finger FYVE domain-containing protein 1	1	ALEQLLENNTTR	ALEQLLENNTTR	2	ALEQLLENNTTR2			2161.54																					1525.33
Q8VDD5	Q8VDD5	MYH9_MOUSE	Myh9	Myosin-9	1	ALEQQVEEMK	ALEQQVEEM(UniMod:35)K	2	ALEQQVEEM(UniMod:35)K2																								1488.62
Q61879	Q61879	MYH10_MOUSE	Myh10	Myosin-10	1	ALEQQVEEMR	ALEQQVEEM(UniMod:35)R	2	ALEQQVEEM(UniMod:35)R2																							2018.15	1195.14
P28738;Q61768	P28738;Q61768	KIF5C_MOUSE;KINH_MOUSE	Kif5b;Kif5c	Kinesin heavy chain isoform 5C	0	ALESALKEAK	ALESALKEAK	2	ALESALKEAK2		692.296	735.847
Q9WTM5	Q9WTM5	RUVB2_MOUSE	Ruvbl2	RuvB-like 2	1	ALESDMAPVLIMATNR	ALESDM(UniMod:35)APVLIM(UniMod:35)ATNR	2	ALESDM(UniMod:35)APVLIM(UniMod:35)ATNR2			685.041						1000.38														1523.89
P09411	P09411	PGK1_MOUSE	Pgk1	Phosphoglycerate kinase 1	1	ALESPERPFLAILGGAK	ALESPERPFLAILGGAK	3	ALESPERPFLAILGGAK3	8062.85	19948.2		1381.81	5414.1	7196.49	10560.9		6747.39	4927.07	15216	17799.4	13875.9	3271.48	2687.29	6885.63	17439	3960.74	2468.54	3387.39	3726.68	9009.63	2804.1	3058.31
P60122	P60122	RUVB1_MOUSE	Ruvbl1	RuvB-like 1	1	ALESSIAPIVIFASNR	ALESSIAPIVIFASNR	2	ALESSIAPIVIFASNR2		1017.79													1636.18							1044.39	922.246
P60122	P60122	RUVB1_MOUSE	Ruvbl1	RuvB-like 1	1	ALESSIAPIVIFASNR	ALESSIAPIVIFASNR	3	ALESSIAPIVIFASNR3	427.864		680.84	693.342													847.394
Q9CPX6	Q9CPX6	ATG3_MOUSE	Atg3	Ubiquitin-like-conjugating enzyme ATG3	1	ALEVAEYLTPVLK	ALEVAEYLTPVLK	2	ALEVAEYLTPVLK2	1696.7	1230.82	1963.93	1534.23	1438.56	1373.47	1261.85	1561.26	1158.92	964.45	1724.97	1928.68	1721.92	1844.78	1954.34	1098.33	1316.14	1285.52	1281.81	2810.28	1499.95	2222.6	1732.5	2458.23
P55937	P55937	GOGA3_MOUSE	Golga3	Golgin subfamily A member 3	1	ALEVELQNVGQSK	ALEVELQNVGQSK	2	ALEVELQNVGQSK2			343.208
P23116	P23116	EIF3A_MOUSE	Eif3a	Eukaryotic translation initiation factor 3 subunit A	1	ALEVIRPAHILQEK	ALEVIRPAHILQEK	3	ALEVIRPAHILQEK3			940.711
Q5IRJ6	Q5IRJ6	ZNT9_MOUSE	Slc30a9	Zinc transporter 9	1	ALEVWGSLEALAR	ALEVWGSLEALAR	2	ALEVWGSLEALAR2		634.595										743.196							714.401	1133.13		1119.25		1059.71
P01786	A0A075B5R2;A0A075B5R3;P01786	HVM17_MOUSE	-	Ig heavy chain V region MOPC 47A	0	ALEWLGFIR	ALEWLGFIR	2	ALEWLGFIR2	46145.3	37490.5	24021.2	76218.1	55533.2	77957.5	44399.7	34296.8	41449.1	55610.2	59615.3	47560.1	70695.8	78683.4	72002.9	75358	67747.5	75729	50854.5	44318.8	44949	44482.8	63984.1	69306.9
P84751	P84751	HVM63_MOUSE	-	Ig heavy chain Mem5	1	ALEWLGLIR	ALEWLGLIR	2	ALEWLGLIR2	2510.71	1435.81	1304.88	1193.63	1219.49	1513.45	2099.05	1761.19	1974.26		3298.12	2339.83		1566.02			1011.8		2207.76		1961.46
Q8K268	Q8K268	ABCF3_MOUSE	Abcf3	ATP-binding cassette sub-family F member 3	1	ALFARPDLLLLDEPTNMLDVR	ALFARPDLLLLDEPTNM(UniMod:35)LDVR	3	ALFARPDLLLLDEPTNM(UniMod:35)LDVR3					555.77
Q9CQF3	Q9CQF3	CPSF5_MOUSE	Nudt21	Cleavage and polyadenylation specificity factor subunit 5	1	ALFAVPK	ALFAVPK	2	ALFAVPK2		1338.63		1970.49																				2370.23
P54285;Q8CC27;Q8R0S4;Q8R3Z5	P54285;Q8CC27;Q8R0S4;Q8R3Z5	CACB1_MOUSE;CACB2_MOUSE;CACB3_MOUSE;CACB4_MOUSE	Cacnb1;Cacnb2;Cacnb3;Cacnb4	Voltage-dependent L-type calcium channel subunit beta-3	0	ALFDFLK	ALFDFLK	2	ALFDFLK2	5619.1	5505.22	4739.26	4931.03	6527.51	8944.71	6081.07		3539.04	3053.09	2778.95	3180.4		3252.6	3403.47	4956.55	3048.93	4243.17		2621.4	2402.91	2089.37		4409.1
P62484	P62484	ABI2_MOUSE	Abi2	Abl interactor 2	1	ALFDSYTNLER	ALFDSYTNLER	2	ALFDSYTNLER2	4932.24	4432.36	3183.77	1571.19	2260.11	3139.89	4255.25	4743.74	4040.29	2751.85	2958.45	4034.59	3065.75	2779.66	3125.84	2461.55	2625.48		4220.21	4380.11	3571.41	2266.9	3002.67	2653.78
Q62108;Q811D0	Q62108;Q811D0	DLG1_MOUSE;DLG4_MOUSE	Dlg1;Dlg4	Disks large homolog 4	0	ALFDYDK	ALFDYDK	2	ALFDYDK2							9440.5	7632.1	11244.3								4484.92	8332.18
Q62108;Q811D0	Q62108;Q811D0	DLG1_MOUSE;DLG4_MOUSE	Dlg1;Dlg4	Disks large homolog 4	0	ALFDYDKTK	ALFDYDKTK	2	ALFDYDKTK2	2708.22	1887.88	2509.38	3072.15	3439.84	3310.63	33078.8	28719.8	28970.7						2058.97	21030.9	18498.1	20793		2520.41				1773.27
Q62108;Q811D0	Q62108;Q811D0	DLG1_MOUSE;DLG4_MOUSE	Dlg1;Dlg4	Disks large homolog 4	0	ALFDYDKTK	ALFDYDKTK	3	ALFDYDKTK3	1218.47		832.695				14872.6	11379.4	11396.3							6255.61	5452.72	7260.86
P70175	P70175	DLG3_MOUSE	Dlg3	Disks large homolog 3	1	ALFDYDR	ALFDYDR	2	ALFDYDR2								7063.13	6445.67		2074.83					4094.14		4218.38	2971.01
P83510;Q9JM52	P83510;P97820;Q9JM52	MINK1_MOUSE;TNIK_MOUSE	Mink1;Tnik	Traf2 and NCK-interacting protein kinase	0	ALFLIPR	ALFLIPR	2	ALFLIPR2		1918.52	4582.56	4386.72	6224.44	10006.1	6316.2		5938.06
A0A2I3BR81	A0A2I3BR81	A0A2I3BR81_MOUSE	Nt5dc2	5'-nucleotidase domain-containing 2	1	ALFNAQFGSIFR	ALFNAQFGSIFR	2	ALFNAQFGSIFR2																	823.953
P29391	P29391;P49945	FRIL1_MOUSE	Ftl1	Ferritin light chain 1	0	ALFQDVQKPSQDEWGK	ALFQDVQKPSQDEWGK	3	ALFQDVQKPSQDEWGK3		360.566															1669.19	1208.4				2203.98
Q9CY28	Q9CY28	GTPB8_MOUSE	Gtpbp8	GTP-binding protein 8	1	ALFSLAPDVEVR	ALFSLAPDVEVR	2	ALFSLAPDVEVR2			716.123
P49443	P49443	PPM1A_MOUSE	Ppm1a	Protein phosphatase 1A	1	ALGDFDYK	ALGDFDYK	2	ALGDFDYK2			769.565													900.491
Q9CZU6	Q80X68;Q9CZU6	CISY_MOUSE	Cs	Citrate synthase, mitochondrial	0	ALGFPLERPK	ALGFPLERPK	2	ALGFPLERPK2	7430.48	12611.1	5022.69	3446.43		4512.43	5844.28		6055.03	2920.62	6389.67	8355.94	10234.5	9938.03	4455.04		7736.28		7321.25		8387.39	21417.7
Q9CZU6	Q80X68;Q9CZU6	CISY_MOUSE	Cs	Citrate synthase, mitochondrial	0	ALGFPLERPK	ALGFPLERPK	3	ALGFPLERPK3	6778.17	11284.8	3497.13	2401.02			2107.79								3133.83				4553.12	4908.52	5754.56	19547.7	5060.01
O35857	O35857	TIM44_MOUSE	Timm44	Mitochondrial import inner membrane translocase subunit TIM44	1	ALGFQFHSR	ALGFQFHSR	2	ALGFQFHSR2			2295.49
A2A5N3	A2A5N3	A2A5N3_MOUSE	Pabpc1l	Polyadenylate-binding protein	1	ALGFTNIYVK	ALGFTNIYVK	2	ALGFTNIYVK2				3474.64								4763.07
Q3UN16	Q3UN16	GP162_MOUSE	Gpr162	Probable G-protein coupled receptor 162	1	ALGGPPEYLGQR	ALGGPPEYLGQR	2	ALGGPPEYLGQR2					2060.23																	1175.58
Q5XJV6	Q5XJV6	LMTK3_MOUSE	Lmtk3	Serine/threonine-protein kinase LMTK3	1	ALGGVGTAPAGGPASAVDAK	ALGGVGTAPAGGPASAVDAK	2	ALGGVGTAPAGGPASAVDAK2		1276.05	1278.64
E9Q3L2	E9Q3L2	PI4KA_MOUSE	Pi4ka	Phosphatidylinositol 4-kinase alpha	1	ALGHIAVALR	ALGHIAVALR	2	ALGHIAVALR2			583.932
A2ACQ1	A2ACQ1	A2ACQ1_MOUSE	Dhx35	DEAH (Asp-Glu-Ala-His) box polypeptide 35	1	ALGIDNVLR	ALGIDNVLR	2	ALGIDNVLR2															1231.65	2165.79								1375.79
O35954	O35954	PITM1_MOUSE	Pitpnm1	Membrane-associated phosphatidylinositol transfer protein 1	1	ALGIGVYPVR	ALGIGVYPVR	2	ALGIGVYPVR2	3090.05	2674.94	6383.73	4256.57	5151.37	3831.56	3642.21	4406.01	3542.49	4217.6	4592.32		2838.44	2899.39	2592.14	3548.32	3227.19	2479.02		2783.74			2059.7
Q6GQS1	Q6GQS1	SCMC3_MOUSE	Slc25a23	Calcium-binding mitochondrial carrier protein SCaMC-3	1	ALGISISLEQAEK	ALGISISLEQAEK	2	ALGISISLEQAEK2	989.592		1170.49
Q3ULJ0	Q3ULJ0	GPD1L_MOUSE	Gpd1l	Glycerol-3-phosphate dehydrogenase 1-like protein	1	ALGITLIK	ALGITLIK	2	ALGITLIK2	2445.02	2268.79	2251.53	1181.7	1489.39		2874.15		2104.46	1981.96	2054.93	2878.12				1297.34	2095.98		1688.55		2004.59	3898.98	2425.96	2001.94
O88447	O88447	KLC1_MOUSE	Klc1	Kinesin light chain 1	1	ALGIYQTK	ALGIYQTK	2	ALGIYQTK2											2201.2			2550.94		2325.76			2350.11					2342.94
Q8VIM9	Q8VIM9	IRGQ_MOUSE	Irgq	Immunity-related GTPase family Q protein	1	ALGLAPGVLATR	ALGLAPGVLATR	2	ALGLAPGVLATR2	4448.53	2986.77	10801.3	2889.56	4886.27	2054.71	5229.28	5804.1	4185.25	4847.51	5311.42	5300.11	2836.37	5205.41	5648.83	3814.91	2811.86	2358.86	5835.29	5922.34	5582.18	4224.13	4493.59	6664.96
F8VPP8	F8VPP8	F8VPP8_MOUSE	Zc3h7b	Zinc finger CCCH type-containing 7B	1	ALGLDGESIR	ALGLDGESIR	2	ALGLDGESIR2				1718.2	1858.74
Q9QYR6	Q9QYR6	MAP1A_MOUSE	Map1a	Microtubule-associated protein 1A	1	ALGLEESPEEEGKAR	ALGLEESPEEEGKAR	3	ALGLEESPEEEGKAR3	1614.02	1141.41	1371.52	2664.44	1468.19	2189.08	1603.25	2150.35			2704.17	1963.1	3791.43	2687.08	1917.58				2086.26			2052.31	2836.94	2178.62
Q8VIM9	Q8VIM9	IRGQ_MOUSE	Irgq	Immunity-related GTPase family Q protein	1	ALGLEPAAVAR	ALGLEPAAVAR	2	ALGLEPAAVAR2	1720.9										3077.02	3769.38								3360.23				4662.44
O88737	O88737	BSN_MOUSE	Bsn	Protein bassoon	1	ALGMDMTTAPR	ALGM(UniMod:35)DM(UniMod:35)TTAPR	2	ALGM(UniMod:35)DM(UniMod:35)TTAPR2	591.244						812.4
P36916	P36916	GNL1_MOUSE	Gnl1	Guanine nucleotide-binding protein-like 1	1	ALGPEQLLR	ALGPEQLLR	2	ALGPEQLLR2			1939.06	2638.39
Q60605	Q60605;Q8CI43	MYL6_MOUSE	Myl6	Myosin light polypeptide 6	0	ALGQNPTNAEVLK	ALGQNPTNAEVLK	2	ALGQNPTNAEVLK2	33101.9	22431.8	29739.6	53264.6	34778.6	46833.1	30182.5	33955.2	28847.4	54152.7	48785.8	36838.2	51353.1	63264.5	46399.4	55238.8	57545	57528	35539.4	37082.4	46150.6	46858.1	66015.9	72431.2
A0A494B9C2	A0A494B9C2	A0A494B9C2_MOUSE	B830017H08Rik	RIKEN cDNA B830017H08 gene	1	ALGTVNALVSSSR	ALGTVNALVSSSR	2	ALGTVNALVSSSR2				5828.87	2475.78	5235.35							4181.53	5503.09	3603.2	2787.09	4505.05	2749.85				2434.28	3974.98	3664.47
Q8VDS8	Q8VDS8	STX18_MOUSE	Stx18	Syntaxin-18	1	ALGVAVGGGADGSRDELFR	ALGVAVGGGADGSRDELFR	3	ALGVAVGGGADGSRDELFR3			1179.92
P51880	P51880	FABP7_MOUSE	Fabp7	Fatty acid-binding protein, brain	1	ALGVGFATR	ALGVGFATR	2	ALGVGFATR2				19691.1	27474.5								38314.8	44981			67539.8					118685	63555.5	36007.6
Q9CZU6	Q9CZU6	CISY_MOUSE	Cs	Citrate synthase, mitochondrial	1	ALGVLAQLIWSR	ALGVLAQLIWSR	2	ALGVLAQLIWSR2		660.774		597.151	959.887		1156		985.074				1082.98				1979.15					2482
G5E895	G5E895;P45377	G5E895_MOUSE	Akr1b10	Aldo_ket_red domain-containing protein	0	ALGVSNFNHFQIER	ALGVSNFNHFQIER	3	ALGVSNFNHFQIER3		2327.81
Q9Z2I0	Q9Z2I0	LETM1_MOUSE	Letm1	Mitochondrial proton/calcium exchanger protein	1	ALGVTEDRLK	ALGVTEDRLK	2	ALGVTEDRLK2	2220.48	2483.39	3910.12	2141.53	1785.79		2876.3	3011.01	2451.7		2449.71	1945.3	1894.79	2129.42		2218.76	2925.11	1575.92		2482.06	1802.1	1805.8	1159.89
Q9Z2I0	Q9Z2I0	LETM1_MOUSE	Letm1	Mitochondrial proton/calcium exchanger protein	1	ALGVTEDRLK	ALGVTEDRLK	3	ALGVTEDRLK3			1941.86
O35684	O35684	NEUS_MOUSE	Serpini1	Neuroserpin	1	ALGVTEIFIK	ALGVTEIFIK	2	ALGVTEIFIK2				366.756
P58281	P58281	OPA1_MOUSE	Opa1	Dynamin-like 120 kDa protein, mitochondrial	1	ALGYFAVVTGK	ALGYFAVVTGK	2	ALGYFAVVTGK2	9161.73	7770.33	7795.14	5647.41	6691.92	6759.2	8173.68	10209	7622.4	6534.66	8135.14	8320.72	4308.02	5937.48	6728.52	6478.73	5141.33	6072.9	9535.99	7002.51	7442.37	5854.61	6147.48	8665.92
P51660	P51660	DHB4_MOUSE	Hsd17b4	Peroxisomal multifunctional enzyme type 2	1	ALHGEQYLELYKPLPR	ALHGEQYLELYKPLPR	4	ALHGEQYLELYKPLPR4		1038.63
Q80WG5	Q80WG5	LRC8A_MOUSE	Lrrc8a	Volume-regulated anion channel subunit LRRC8A	1	ALHLGNNVLQSLPSR	ALHLGNNVLQSLPSR	3	ALHLGNNVLQSLPSR3				811.987			725.456		782.907						588.918		563.336
Q811D0	Q811D0	DLG1_MOUSE	Dlg1	Disks large homolog 1	1	ALHLLEEYR	ALHLLEEYR	2	ALHLLEEYR2			1084.81	1142.64			5045.56	3656.22	3534.81							2954.28	3332.57	4397.93
Q811D0	Q811D0	DLG1_MOUSE	Dlg1	Disks large homolog 1	1	ALHLLEEYR	ALHLLEEYR	3	ALHLLEEYR3							1877.43									2185.46	1630.95	2384.16
Q61097	Q61097	KSR1_MOUSE	Ksr1	Kinase suppressor of Ras 1	1	ALHSFITPPTTPQLR	ALHSFITPPTTPQLR	3	ALHSFITPPTTPQLR3			1003.21
Q8BP00	Q8BP00	IQCB1_MOUSE	Iqcb1	IQ calmodulin-binding motif-containing protein 1	1	ALHSILDEILFK	ALHSILDEILFK	2	ALHSILDEILFK2			595.989	443.408
Q9D8N0	Q9D8N0	EF1G_MOUSE	Eef1g	Elongation factor 1-gamma	1	ALIAAQYSGAQVR	ALIAAQYSGAQVR	2	ALIAAQYSGAQVR2	11359	12337.4	3153.53		2899.86	5789.98	9859.01	9925.8	12022.2	13373.5	12562.9	13853.8	9247.13	10719.9	12103.6	11643.5	11625.4	8990.8	14028.1	13793.9	14811	14583.1	11836	15260.8
Q9Z2I9	Q9Z2I9	SUCB1_MOUSE	Sucla2	Succinate--CoA ligase [ADP-forming] subunit beta, mitochondrial	1	ALIADSGLK	ALIADSGLK	2	ALIADSGLK2	17018.4	6789.98	32833.6	17443.5	53489.1	37585.1	30795.4	36824.4	30615.4	41137.9	35091.7	35431.5	29076.1	45085.7	50264.1	42071.3	37227.2	43209.3	40919.7	41052.4	39976	46783.8	41143	52807.1
P80315	P80315	TCPD_MOUSE	Cct4	T-complex protein 1 subunit delta	1	ALIAGGGAPEIELALR	ALIAGGGAPEIELALR	2	ALIAGGGAPEIELALR2	903.037	455.043	655.279		1329.85	1278	1109.46	3769.6	577.575	1972.7	1878.89	1477.34	1249.86	3502.34	3392.69	1917	947.476	1494.22	3512.67	4458.28	3671.74	5708.11	4509.23	4163.74
P58404	P58404	STRN4_MOUSE	Strn4	Striatin-4	1	ALIASAGADALAK	ALIASAGADALAK	2	ALIASAGADALAK2					1721.65			3255.05	2097.53						1653.32				3010.16	1875.49		2111.73
Q8R092	Q8R092	CA043_MOUSE	MGI:1914027	Uncharacterized protein C1orf43 homolog	1	ALIDTLLDGYETAR	ALIDTLLDGYETAR	2	ALIDTLLDGYETAR2	1669.29		1660.73	1451.22	1423.57																			1377.52
Q9WTL7	Q9WTL7	LYPA2_MOUSE	Lypla2	Acyl-protein thioesterase 2	1	ALIEHEMK	ALIEHEMK	2	ALIEHEMK2			801.875
Q99K48	Q99K48	NONO_MOUSE	Nono	Non-POU domain-containing octamer-binding protein	1	ALIEMEKQQQDQVDR	ALIEM(UniMod:35)EKQQQDQVDR	3	ALIEM(UniMod:35)EKQQQDQVDR3		833.998	592.075														1123.89
Q8K394	Q8K394	PLCL2_MOUSE	Plcl2	Inactive phospholipase C-like protein 2	1	ALIENADAVYEK	ALIENADAVYEK	2	ALIENADAVYEK2	1065.11	967.564	1271.88				1400.06		1400.19	64188.1	44895.5	27278	16590.2	11619.3	14420.8
Q8CBW3	Q8CBW3	ABI1_MOUSE	Abi1	Abl interactor 1	1	ALIESYQNLTR	ALIESYQNLTR	2	ALIESYQNLTR2	9344.02	8757.72	6473.49	2876.22	4212	4587.74	7484.56	9456.21	6637.08	7378.8	6750.18	7427.24	4187.13	4119.62	4191.42	3893.19		4187.97	7701.18	8145.21	8820.79	3995.11	3855.23	3745.19
Q9WV85	Q9WV85	NDK3_MOUSE	Nme3	Nucleoside diphosphate kinase 3	1	ALIGATDPGDAMPGTIR	ALIGATDPGDAM(UniMod:35)PGTIR	2	ALIGATDPGDAM(UniMod:35)PGTIR2		358.681												745.299										451.782
Q8BZR9	Q8BZR9	NCBP3_MOUSE	Ncbp3	Nuclear cap-binding protein subunit 3	1	ALIGDDVGLTSYK	ALIGDDVGLTSYK	2	ALIGDDVGLTSYK2				2076.53	3068.31								1808.7				2654.03
Q9CR62	Q9CR62	M2OM_MOUSE	Slc25a11	Mitochondrial 2-oxoglutarate/malate carrier protein	1	ALIGMTAGATGAFVGTPAEVALIR	ALIGMTAGATGAFVGTPAEVALIR	2	ALIGMTAGATGAFVGTPAEVALIR2	946.855	834.856	3106.65		2466.56		1228.53	1449.74	1727.66			711.249	1403.26	1460.32		1318.11	1513.79				731.051	442.005		1381.42
Q9CR62	Q9CR62	M2OM_MOUSE	Slc25a11	Mitochondrial 2-oxoglutarate/malate carrier protein	1	ALIGMTAGATGAFVGTPAEVALIR	ALIGMTAGATGAFVGTPAEVALIR	3	ALIGMTAGATGAFVGTPAEVALIR3	1440.83	1841.92	5487.09	8474.93	4532.2	3499.57		4587.01	3475.06					4154.59	3798.28	4800.21	8245.98	3915.92
Q9CR62	Q9CR62	M2OM_MOUSE	Slc25a11	Mitochondrial 2-oxoglutarate/malate carrier protein	1	ALIGMTAGATGAFVGTPAEVALIR	ALIGM(UniMod:35)TAGATGAFVGTPAEVALIR	2	ALIGM(UniMod:35)TAGATGAFVGTPAEVALIR2	5345.47	4516.75	11847.9	6005.72	9079.07	5481.23	6662.5	4154.63	5728.5	4474.04	5806.34	5142.65	3796.97	3692.31	2963.39	6190.78	5906.13	4860.58	5319.23	3655.93	4307.44	3481.23	4687.57	7588.73
Q9CR62	Q9CR62	M2OM_MOUSE	Slc25a11	Mitochondrial 2-oxoglutarate/malate carrier protein	1	ALIGMTAGATGAFVGTPAEVALIR	ALIGM(UniMod:35)TAGATGAFVGTPAEVALIR	3	ALIGM(UniMod:35)TAGATGAFVGTPAEVALIR3	15917	11636.9	25746	16605.9	22813.7	16683.6	16918.4	16151.7	14315.9	11665.9	13553.4	14040.3	8495.33	12364.3	13528	16041.7	11843	12988.4	17006.2	16329	13559.1	12513.7	13072.6	17426.6
Q9QUG9	Q9QUG9	GRP2_MOUSE	Rasgrp2	RAS guanyl-releasing protein 2	1	ALILGIYK	ALILGIYK	2	ALILGIYK2					1694.1
Q8BTZ7	Q8BTZ7	GMPPB_MOUSE	Gmppb	Mannose-1-phosphate guanyltransferase beta	1	ALILVGGYGTR	ALILVGGYGTR	2	ALILVGGYGTR2		1080.32	1052.74				926.773	841.176
P16546	P16546	SPTN1_MOUSE	Sptan1	Spectrin alpha chain, non-erythrocytic 1	1	ALINADELANDVAGAEALLDR	ALINADELANDVAGAEALLDR	3	ALINADELANDVAGAEALLDR3														832.438
P16546	P16546	SPTN1_MOUSE	Sptan1	Spectrin alpha chain, non-erythrocytic 1	1	ALINADELANDVAGAEALLDRHQEHK	ALINADELANDVAGAEALLDRHQEHK	4	ALINADELANDVAGAEALLDRHQEHK4	723.662	1116.59	906.73
Q8BZR9	Q8BZR9	NCBP3_MOUSE	Ncbp3	Nuclear cap-binding protein subunit 3	1	ALINMSSLPAQDK	ALINM(UniMod:35)SSLPAQDK	2	ALINM(UniMod:35)SSLPAQDK2														1160.94
P97823	P97823	LYPA1_MOUSE	Lypla1	Acyl-protein thioesterase 1	1	ALINPANVTFK	ALINPANVTFK	2	ALINPANVTFK2	1334.33	1107.27	1370.96	1127.65	2253.11	1415.51	1024.42					1099.07	3000.17			1906.32	2137.28		2040.53			4143.98	2257.62	2119.2
Q80TE7	Q80TE7	LRRC7_MOUSE	Lrrc7	Leucine-rich repeat-containing protein 7	1	ALIPLQTEAHPETK	ALIPLQTEAHPETK	3	ALIPLQTEAHPETK3			837.5						981.281
Q99LD4	Q99LD4	CSN1_MOUSE	Gps1	COP9 signalosome complex subunit 1	1	ALIQYFSPYVSADMHK	ALIQYFSPYVSADMHK	3	ALIQYFSPYVSADMHK3		722.379	822.639
Q99LD4	Q99LD4	CSN1_MOUSE	Gps1	COP9 signalosome complex subunit 1	1	ALIQYFSPYVSADMHK	ALIQYFSPYVSADM(UniMod:35)HK	3	ALIQYFSPYVSADM(UniMod:35)HK3	2143.08	1973.28	1223.65	1253.03			2469.65	1589.04	2064.62		1366.4	1301.39		843.321	1643.13		1284.49		907.795				880.906	962.69
Q9DAM5	Q9DAM5	TPC_MOUSE	Slc25a19	Mitochondrial thiamine pyrophosphate carrier	1	ALISPLDVIK	ALISPLDVIK	2	ALISPLDVIK2	771.403	629.392	2515.17	887.302	942.635
Q8BJ71	Q8BJ71	NUP93_MOUSE	Nup93	Nuclear pore complex protein Nup93	1	ALITFAGMIPYR	ALITFAGM(UniMod:35)IPYR	2	ALITFAGM(UniMod:35)IPYR2			1083.8	714.079	723.935
Q91VR5	Q91VR5	DDX1_MOUSE	Ddx1	ATP-dependent RNA helicase DDX1	1	ALIVEPSR	ALIVEPSR	2	ALIVEPSR2		1894.97	3558.92	5452.8	12646.8	14999.6	6474.88	5075.16	7323.77	14884.7	7605.28	6993.6	18192	10582	12423.4	9490.42	10630.3	9668.53				7364.6	11413.8	10322
Q64669	Q64669	NQO1_MOUSE	Nqo1	NAD(P)H dehydrogenase [quinone] 1	1	ALIVLAHSEK	ALIVLAHSEK	2	ALIVLAHSEK2				1181.23	953.872	1398.97							2631.11	2238.21	2149.67		2027.42	1217.85				6130.52	1784.67	1667.09
Q8BHS6	Q8BHS6	ARMX3_MOUSE	Armcx3	Armadillo repeat-containing X-linked protein 3	1	ALIVLNNLSVNAENQR	ALIVLNNLSVNAENQR	2	ALIVLNNLSVNAENQR2			693.897						552.217								456.862							534.701
E9Q6E5	E9Q6E5	E9Q6E5_MOUSE	Srsf11	RRM domain-containing protein	1	ALIVVPYAEGVIPDETK	ALIVVPYAEGVIPDETK	2	ALIVVPYAEGVIPDETK2		606.066			918.516
Q80UW8	Q80UW8	RPAB1_MOUSE	Polr2e	DNA-directed RNA polymerases I, II, and III subunit RPABC1	1	ALIVVQQGMTPSAK	ALIVVQQGM(UniMod:35)TPSAK	2	ALIVVQQGM(UniMod:35)TPSAK2	727.393																							588.471
Q60714	Q60714	S27A1_MOUSE	Slc27a1	Long-chain fatty acid transport protein 1	1	ALIYGGEMAAAVAEVSEQLGK	ALIYGGEMAAAVAEVSEQLGK	3	ALIYGGEMAAAVAEVSEQLGK3			227.15
Q60714	Q60714	S27A1_MOUSE	Slc27a1	Long-chain fatty acid transport protein 1	1	ALIYGGEMAAAVAEVSEQLGK	ALIYGGEM(UniMod:35)AAAVAEVSEQLGK	3	ALIYGGEM(UniMod:35)AAAVAEVSEQLGK3			762.187	1032.46	1324.94													1647.77
A0A140T8P1	A0A140T8P1	A0A140T8P1_MOUSE	Igkv6-14	Ig-like domain-containing protein	1	ALIYLASNR	ALIYLASNR	2	ALIYLASNR2	66546.9	34896.1	26895.9	38473.1	51978.9	80097.7	77573.9	71775.3	67397.9	140830	111182	90727.9	88439.3	85801.7	91530	81075.1	77225	91010.9	108706	93499.2	116850	48063.8	86038.9	87645.5
A0A140T8M5	A0A140T8M5	A0A140T8M5_MOUSE	Igkv6-15	Ig-like domain-containing protein	1	ALIYSASYR	ALIYSASYR	2	ALIYSASYR2	152124	66742.2	136464	161111	204425	285002	257771	209033	248752	505945	432260	328756	311693	371727	331649	271719	257678	308170	343230	295096	359344	176159	311247	302779
Q6VNS1	Q6VNS1	NTRK3_MOUSE	Ntrk3	NT-3 growth factor receptor	1	ALKDPTLAAR	ALKDPTLAAR	2	ALKDPTLAAR2		846.342
Q60865	Q60865	CAPR1_MOUSE	Caprin1	Caprin-1	1	ALKEIVER	ALKEIVER	2	ALKEIVER2				5715.02	3102.41								3628.83			3615.29	3698.19
Q60865	Q60865	CAPR1_MOUSE	Caprin1	Caprin-1	1	ALKEIVER	ALKEIVER	3	ALKEIVER3				5328.52
P63038	P63038	CH60_MOUSE	Hspd1	60 kDa heat shock protein, mitochondrial	1	ALKIPAMTIAK	ALKIPAMTIAK	2	ALKIPAMTIAK2			1687.86
P63038	P63038	CH60_MOUSE	Hspd1	60 kDa heat shock protein, mitochondrial	1	ALKIPAMTIAK	ALKIPAMTIAK	3	ALKIPAMTIAK3			507.499
P63038	P63038	CH60_MOUSE	Hspd1	60 kDa heat shock protein, mitochondrial	1	ALKIPAMTIAK	ALKIPAM(UniMod:35)TIAK	2	ALKIPAM(UniMod:35)TIAK2	8294.06	9036.6	11763.7	6154.66	2626.66	4049.92	5769.25	5443.19	3662.35		6770.08	6615.73	5440.19	5183.9	4522.37	5142.58	6780.99	7621.88	4646.62	5842.68		6856.1	4149.12	6669.39
P63038	P63038	CH60_MOUSE	Hspd1	60 kDa heat shock protein, mitochondrial	1	ALKIPAMTIAK	ALKIPAM(UniMod:35)TIAK	3	ALKIPAM(UniMod:35)TIAK3	2566.19	5141.71	6882.56	2966.45	2098.32	3113.82					6148.35	4638.43		3352.52	2950.16	4696.66			4542.92	4582.85	3087.59	4302.65	3471.41	3059.59
P23819	P23819	GRIA2_MOUSE	Gria2	Glutamate receptor 2	1	ALKQVQVEGLSGNIK	ALKQVQVEGLSGNIK	2	ALKQVQVEGLSGNIK2							1156.69	861.144	1010.62
P23819	P23819	GRIA2_MOUSE	Gria2	Glutamate receptor 2	1	ALKQVQVEGLSGNIK	ALKQVQVEGLSGNIK	3	ALKQVQVEGLSGNIK3							8292.42	4931.54										1567.83
Q8VE22	Q8VE22	RT23_MOUSE	Mrps23	28S ribosomal protein S23, mitochondrial	1	ALLAEGIILR	ALLAEGIILR	2	ALLAEGIILR2	2444.12	1486.44	1308.82	3378.55	3422.8	5032.98	1714.47		1767.9	1051.2	1257.82	1199.23	3379.06	2719.83	2529.43	18062.5	24087.2	25260.5	2106.12		1341.39	1823.32	3751.21	2933.71
Q8VE22	Q8VE22	RT23_MOUSE	Mrps23	28S ribosomal protein S23, mitochondrial	1	ALLAEGIILRR	ALLAEGIILRR	3	ALLAEGIILRR3																	2920.94	2122.54
Q9JL62	Q9JL62	GLTP_MOUSE	Gltp	Glycolipid transfer protein	1	ALLAEHLLKPLPADR	(UniMod:1)ALLAEHLLKPLPADR	3	(UniMod:1)ALLAEHLLKPLPADR3		1538.91	915.166	496.321								1300.66
E9Q6P5	E9Q6P5	TTC7B_MOUSE	Ttc7b	Tetratricopeptide repeat protein 7B	1	ALLAFQR	ALLAFQR	2	ALLAFQR2	3612.57	4280.61	6312.85	2634.64	4494.26	2848.93	2531.51	4725.79		4262.54		3543.94			4331.17	4085.73			3326.12			2810.72	3513.82	4103.55
P38647	P38647	GRP75_MOUSE	Hspa9	Stress-70 protein, mitochondrial	1	ALLAGKDSETGENIR	ALLAGKDSETGENIR	2	ALLAGKDSETGENIR2	1370.87	1113.17	863.076	1520.08	1215.12		1155.32		860.123	671.339	1224.21	584.834	1101.27		449.599	711.625	978.833	436.309	592.893	840.643	747.874	328.608		965.177
P38647	P38647	GRP75_MOUSE	Hspa9	Stress-70 protein, mitochondrial	1	ALLAGKDSETGENIR	ALLAGKDSETGENIR	3	ALLAGKDSETGENIR3	16548.7	8796.12	18744.2	21839.9	26109.8	28648.1	25951.1	20628.8	20056.1	20882.9	25310.9	21570.5	20807.7	18811.2	18603.3	19935.5	19638.5	16256.3	20018.9	21920.4	22463.9	14552.8	11370.2	16917.9
Q9CR67	Q9CR67	TMM33_MOUSE	Tmem33	Transmembrane protein 33	1	ALLANALTSALR	ALLANALTSALR	2	ALLANALTSALR2	5040.13	3345.5	6865.7	7660.28	9497.66	8201.89	7633.15	5034.83	6986.2	4872.68	6541.84	5946.58	8466.28	7526.07	6785.03	8609.75	7685.37	7337.79	4662.88	3980.14	4826.36	6437.21	6548.99	5378.58
O88448	O88448	KLC2_MOUSE	Klc2	Kinesin light chain 2	1	ALLAPLASHEAGEAEPGSQER	ALLAPLASHEAGEAEPGSQER	3	ALLAPLASHEAGEAEPGSQER3					3259.72	4842.03
Q61838	Q61838	PZP_MOUSE	Pzp	Pregnancy zone protein	1	ALLAYAFALAGNK	ALLAYAFALAGNK	2	ALLAYAFALAGNK2																						974.805
Q9CYI4	Q9CYI4	LUC7L_MOUSE	Luc7l	Putative RNA-binding protein Luc7-like 1	1	ALLDQLMGTAR	ALLDQLM(UniMod:35)GTAR	2	ALLDQLM(UniMod:35)GTAR2				2458.16																				1575.84
Q91WK2	Q91WK2	EIF3H_MOUSE	Eif3h	Eukaryotic translation initiation factor 3 subunit H	1	ALLDSQFSYQHAIEESVVLIYDPIK	ALLDSQFSYQHAIEESVVLIYDPIK	3	ALLDSQFSYQHAIEESVVLIYDPIK3					415.927	1178.71
Q8BHN3	Q8BHN3	GANAB_MOUSE	Ganab	Neutral alpha-glucosidase AB	1	ALLDTLQLGPDALTVHLIHEVTK	ALLDTLQLGPDALTVHLIHEVTK	4	ALLDTLQLGPDALTVHLIHEVTK4		482		557.793
Q8K2T1	Q8K2T1	NMRL1_MOUSE	Nmral1	NmrA-like family domain-containing protein 1	1	ALLEDGTFR	ALLEDGTFR	2	ALLEDGTFR2	2523.46	2018.41	3913.7	2135.05	2562.5			2592.27		2998.73	1779.29	2206.83	4776.77	3491.94	3563.89	2789.54			2855.7			4586.89	3049.02	3918.95
Q9Z0Y1	Q9Z0Y1	DCTN3_MOUSE	Dctn3	Dynactin subunit 3	1	ALLEGYNK	ALLEGYNK	2	ALLEGYNK2					6948.58			9501.13	5248.99							39955.7	33495.7	56684.9				9285.13
Q149L6	Q149L6	DJB14_MOUSE	Dnajb14	DnaJ homolog subfamily B member 14	1	ALLEIIMK	ALLEIIM(UniMod:35)K	2	ALLEIIM(UniMod:35)K2	796.04	792.443
E9PY16	E9PY16	E9PY16_MOUSE	Adap1	ArfGAP with dual PH domains 1	1	ALLELLTRPGNTR	ALLELLTRPGNTR	3	ALLELLTRPGNTR3			1177.14						1932.73
Q8R361	Q8R361	RFIP5_MOUSE	Rab11fip5	Rab11 family-interacting protein 5	1	ALLELQGHLDGASR	ALLELQGHLDGASR	3	ALLELQGHLDGASR3	807.853	538.969	657.73	1543.02	1209.78
P58252	P58252	EF2_MOUSE	Eef2	Elongation factor 2	1	ALLELQLEPEELYQTFQR	ALLELQLEPEELYQTFQR	2	ALLELQLEPEELYQTFQR2	609.674	658.385		1073.02			636.874		1223.34		916.498	1147.99					1892.71		792.097	1015.15		869.107	588.71	777.606
P58252	P58252	EF2_MOUSE	Eef2	Elongation factor 2	1	ALLELQLEPEELYQTFQR	ALLELQLEPEELYQTFQR	3	ALLELQLEPEELYQTFQR3	552.382	1137.01	259.389	986.34					1127.03							702.506	1715.07				946.64	1459.24
Q99KB8	Q99KB8	GLO2_MOUSE	Hagh	Hydroxyacylglutathione hydrolase, mitochondrial	1	ALLEVLGR	ALLEVLGR	2	ALLEVLGR2	3162.12	2059.35	1814.79	1702.66	3098.79				2490.24	3827.56	2084.79	3359.61	2497.34				3716.8	3055.17					3376.04	2588.38
Q9Z2U0	Q9CWH6;Q9Z2U0	PSA7_MOUSE	Psma7	Proteasome subunit alpha type-7	0	ALLEVVQSGGK	ALLEVVQSGGK	2	ALLEVVQSGGK2	6768.54	3986.11	2624.68	2180.77	3932		6574.46	4324.58	6337.12	4901.92	8670.05	9226.73	9863.69	7786.4	8121.25	10208.4	12504.8	11228.7	7881.95	7524.9	9477.36	16581.7	11894.5	7897.1
P11499	P11499	HS90B_MOUSE	Hsp90ab1	Heat shock protein HSP 90-beta	1	ALLFIPR	ALLFIPR	2	ALLFIPR2	40983.6	27295.9	42652.5	6795.54	38048.4	42802.5	58717.7	70352.6	54033.7	40985.7	52168.5	58839.3	46909.3	50749.2	76816.7	51051.5	39260.5	50046.1	52960.9	67679.7	56965.4	58414.9	53736.1	53965.3
P07901	P07901	HS90A_MOUSE	Hsp90aa1	Heat shock protein HSP 90-alpha	1	ALLFVPR	ALLFVPR	2	ALLFVPR2	55799.2	42368.2	32366.1	39807.8	36640.4	46718.4	38199.1	56870.2	39118.2	34545.1	40695	48887.9	51878.4	63300.8	87483.3	54213.8	41860.7	48591.6	43905.4	51925.5	49517.1	68216.3	64605.6	80921.3
Q3TRM4	Q3TRM4	PLPL6_MOUSE	Pnpla6	Neuropathy target esterase	1	ALLGASALDSIQEFR	ALLGASALDSIQEFR	2	ALLGASALDSIQEFR2			508.525
Q9DBS2	Q9DBS2	TPRGL_MOUSE	Tprg1l	Tumor protein p63-regulated gene 1-like protein	1	ALLIQAVK	ALLIQAVK	2	ALLIQAVK2		2015.58	1422.39				2033.69		2455.18			2255.85					1306.06	1997.65		3055.92			1744.22
G3X9N3	G3X9N3	G3X9N3_MOUSE	Pnmal2	MCG16539	1	ALLITGIPER	ALLITGIPER	2	ALLITGIPER2	1575.18	1439.5	2045.25	5556.83	7514.23	6227.56			909.19							3141.66
O88384	O88384	VTI1B_MOUSE	Vti1b	Vesicle transport through interaction with t-SNAREs homolog 1B	1	ALLLQGTESLNR	ALLLQGTESLNR	2	ALLLQGTESLNR2	5116.56	5064.29	3294.83	3403.12	2744.72	4181.95	3812.16	2777.6	3121.16	1937.56	3601.39	2251.5	3486.3	3287.4	3241.46	3503.2	4095.33	3107.6	2888.33	3185.81		3161.02	3314.58	3343.66
A2A8U2	A2A8U2	TM201_MOUSE	Tmem201	Transmembrane protein 201	1	ALLLSHQFR	ALLLSHQFR	2	ALLLSHQFR2				1311.11
Q9R0G7	Q9R0G7	ZEB2_MOUSE	Zeb2	Zinc finger E-box-binding homeobox 2	1	ALLLSSVLSEK	ALLLSSVLSEK	2	ALLLSSVLSEK2			427.643	1215.89	610.971		496.168
P17426;P17427	P17426;P17427	AP2A1_MOUSE;AP2A2_MOUSE	Ap2a1;Ap2a2	AP-2 complex subunit alpha-1	0	ALLLSTYIK	ALLLSTYIK	2	ALLLSTYIK2	30901.4	19275.2	27967.7	26162.2	27087.4	31914.3	21273.4	21594.5	23877.9	6112.75		6017.72		7392.52	11898.3	19458.6	18724.2	23553.9	16529.1	18874.5	16612.7	11518	14502.5	14345.1
Q9EQI8	Q9EQI8	RM46_MOUSE	Mrpl46	39S ribosomal protein L46, mitochondrial	1	ALLLTGDFVQAGK	ALLLTGDFVQAGK	2	ALLLTGDFVQAGK2	1123.68	884.169		1656.16	1602.67																			1380.46
Q9EQI8	Q9EQI8	RM46_MOUSE	Mrpl46	39S ribosomal protein L46, mitochondrial	1	ALLLTGDFVQAGKK	ALLLTGDFVQAGKK	2	ALLLTGDFVQAGKK2				351.943
Q9EQI8	Q9EQI8	RM46_MOUSE	Mrpl46	39S ribosomal protein L46, mitochondrial	1	ALLLTGDFVQAGKK	ALLLTGDFVQAGKK	3	ALLLTGDFVQAGKK3				775.12
Q920Q4	Q920Q4	VPS16_MOUSE	Vps16	Vacuolar protein sorting-associated protein 16 homolog	1	ALLLVGDVAQAAEVAIEHR	ALLLVGDVAQAAEVAIEHR	3	ALLLVGDVAQAAEVAIEHR3				663.995	542.478				637.579
P04919	P04919	B3AT_MOUSE	Slc4a1	Band 3 anion transport protein	1	ALLNLVPVQK	ALLNLVPVQK	2	ALLNLVPVQK2	6349.45	6233.1	4302.58	8049.99	6808.54	10606.3			817.211			959.97	2002.02	1452.79	2701.78	2280.2	2156.02	1374.54		658.141		2217.46	1637.17	1258.36
O08749	O08749	DLDH_MOUSE	Dld	Dihydrolipoyl dehydrogenase, mitochondrial	1	ALLNNSHYYHMAHGK	ALLNNSHYYHM(UniMod:35)AHGK	3	ALLNNSHYYHM(UniMod:35)AHGK3	827.215	1961.69	1221.8		1016.21		864.264		800.145				1921.63	1246.67	1344.51		2545.94	1152.44	1170.7	1977.89	1003.89	3381.72	1553.16
O35405	O35405	PLD3_MOUSE	Pld3	Phospholipase D3	1	ALLNVVDSAR	ALLNVVDSAR	2	ALLNVVDSAR2	5474.09	4781.55	3982.88	1974.41	2290.34	2317.11			4467	3761.23	4529.87	4492.67	1980.32						4847.01	5196.25	5191.43	2455.04		1726.76
Q99J47	Q99J47	DRS7B_MOUSE	Dhrs7b	Dehydrogenase/reductase SDR family member 7B	1	ALLPSMVER	ALLPSMVER	2	ALLPSMVER2			1350.36
Q80TL4	Q80TL4	PHF24_MOUSE	Phf24	PHD finger protein 24	1	ALLPTEQESR	ALLPTEQESR	2	ALLPTEQESR2		2549.42					2518.34				2401.52									3394.71
E9Q557	E9Q557	DESP_MOUSE	Dsp	Desmoplakin	1	ALLQAILQTEDMLK	ALLQAILQTEDMLK	2	ALLQAILQTEDMLK2																	1536.52
E9Q557	E9Q557	DESP_MOUSE	Dsp	Desmoplakin	1	ALLQAILQTEDMLK	ALLQAILQTEDM(UniMod:35)LK	2	ALLQAILQTEDM(UniMod:35)LK2	4117.87	3034.45	1680.24	5682.27	4032.38	2702.13	6858.04	4197.18	10111.4		6989.39	4706.67	4716.29	5082.52	1899.65	4827.73	34810.4	6559.33	3157.02	5726.76	2768.2	3398.01	4070.29	2968.14
O08848	O08848	RO60_MOUSE	RO60	60 kDa SS-A/Ro ribonucleoprotein	1	ALLQEMPLTALLR	ALLQEM(UniMod:35)PLTALLR	2	ALLQEM(UniMod:35)PLTALLR2	1044.7	1109.2	619.543	2041.35	1373.28						1317.13						998.575						1018.6
P39053;Q8BZ98	P39053;Q8BZ98	DYN1_MOUSE;DYN3_MOUSE	Dnm1;Dnm3	Dynamin-1	0	ALLQMVQQFAVDFEK	ALLQMVQQFAVDFEK	2	ALLQMVQQFAVDFEK2	1066.77	626.181	716.627		623.898		1169.9	3477.24									794.113	577.217	969.873
P39053;Q8BZ98	P39053;Q8BZ98	DYN1_MOUSE;DYN3_MOUSE	Dnm1;Dnm3	Dynamin-1	0	ALLQMVQQFAVDFEK	ALLQM(UniMod:35)VQQFAVDFEK	2	ALLQM(UniMod:35)VQQFAVDFEK2	24272.2	28238.7	36971.7	21948.8	23382.7	18612.6	17800.5	18753.5	12769.1	12976.3	14800.6	15740.8	6265.33	8336.83	9903.07	10526.1	9779.29	11302.4	21279.1	15879.6	17444.3	9850.5	14080.7	14676.8
P39053;Q8BZ98	P39053;Q8BZ98	DYN1_MOUSE;DYN3_MOUSE	Dnm1;Dnm3	Dynamin-1	0	ALLQMVQQFAVDFEK	ALLQM(UniMod:35)VQQFAVDFEK	3	ALLQM(UniMod:35)VQQFAVDFEK3	769.018	1007.73	1386.33	867.495					761.018
P39053;Q8BZ98	P39053;Q8BZ98	DYN1_MOUSE;DYN3_MOUSE	Dnm1;Dnm3	Dynamin-1	0	ALLQMVQQFAVDFEKR	ALLQMVQQFAVDFEKR	2	ALLQMVQQFAVDFEKR2			364.176
P39053;Q8BZ98	P39053;Q8BZ98	DYN1_MOUSE;DYN3_MOUSE	Dnm1;Dnm3	Dynamin-1	0	ALLQMVQQFAVDFEKR	ALLQMVQQFAVDFEKR	3	ALLQMVQQFAVDFEKR3	645.388	776.591	2367.45	534.263	882.174	1331.24	644.215		822.125			883.569
P39054	P39054	DYN2_MOUSE	Dnm2	Dynamin-2	1	ALLQMVQQFGVDFEK	ALLQMVQQFGVDFEK	2	ALLQMVQQFGVDFEK2			490.203
P39054	P39054	DYN2_MOUSE	Dnm2	Dynamin-2	1	ALLQMVQQFGVDFEK	ALLQM(UniMod:35)VQQFGVDFEK	2	ALLQM(UniMod:35)VQQFGVDFEK2			1046.54		1595.6																			1317.23
Q8BMA6	Q8BMA6	SRP68_MOUSE	Srp68	Signal recognition particle subunit SRP68	1	ALLQQQPEDDSK	ALLQQQPEDDSK	2	ALLQQQPEDDSK2	663.99		1248.63	708.605
Q8BMA6	Q8BMA6	SRP68_MOUSE	Srp68	Signal recognition particle subunit SRP68	1	ALLQQQPEDDSKR	ALLQQQPEDDSKR	3	ALLQQQPEDDSKR3			845.208
Q3UNH4	Q3UNH4	GRIN1_MOUSE	Gprin1	G protein-regulated inducer of neurite outgrowth 1	1	ALLQSVR	ALLQSVR	2	ALLQSVR2		2061.77			5236.81		4160.67						10391.3	9289.28	9593.22		10259.3		5965.07				9119.83
P26231;Q61301	P26231;Q61301	CTNA1_MOUSE;CTNA2_MOUSE	Ctnna1;Ctnna2	Catenin alpha-1	0	ALLSAVTR	ALLSAVTR	2	ALLSAVTR2	4080.44											4714.29				10740.9					4885.41
Q99PU8	Q99PU8	DHX30_MOUSE	Dhx30	ATP-dependent RNA helicase DHX30	1	ALLSHDSGSDHLAFVR	ALLSHDSGSDHLAFVR	3	ALLSHDSGSDHLAFVR3				1052.7
Q99PU8	Q99PU8	DHX30_MOUSE	Dhx30	ATP-dependent RNA helicase DHX30	1	ALLSHDSGSDHLAFVR	ALLSHDSGSDHLAFVR	4	ALLSHDSGSDHLAFVR4				781.262
Q80TZ3	Q80TZ3	AUXI_MOUSE	Dnajc6	Putative tyrosine-protein phosphatase auxilin	1	ALLSTMHTVLWAGETK	ALLSTM(UniMod:35)HTVLWAGETK	3	ALLSTM(UniMod:35)HTVLWAGETK3	1270.81				1450.96				2289.38			1557.09
P47791	P47791	GSHR_MOUSE	Gsr	Glutathione reductase, mitochondrial	1	ALLTPVAIAAGR	ALLTPVAIAAGR	2	ALLTPVAIAAGR2	490.67	1029.26			730.634		710.997		699.056				1062			1339.59	1449.98	947.454		917.204		4006.99	1144.1
Q8CHC4	Q8CHC4	SYNJ1_MOUSE	Synj1	Synaptojanin-1	1	ALLTTGSLR	ALLTTGSLR	2	ALLTTGSLR2	15222.1	2907.17	5040.07		4328.25	7456.36	13276.6	20381.6	20162.6	15133.9	18988.6	13167.2	7679.45	6067.62	9278.47	8792.28	7458.63	9898.45	20102.3	17538.1	17984.3	9120.06	8327.97	9149.46
Q8BG32	Q8BG32	PSD11_MOUSE	Psmd11	26S proteasome non-ATPase regulatory subunit 11	1	ALLVEVQLLESK	ALLVEVQLLESK	2	ALLVEVQLLESK2	2511.08	1375.79	1577.26	1840.64	2716.74	1880.96	1681.46	1530.86	2347.43	1677.83	1511.39	2699.68	1828.41	1608.16	2527.25	2949.95	2230.82	2611.19		2420.38	4177.26	3352.31	4078.15	5541.21
Q01065	Q01065	PDE1B_MOUSE	Pde1b	Calcium/calmodulin-dependent 3',5'-cyclic nucleotide phosphodiesterase 1B	1	ALMEEFFR	ALMEEFFR	2	ALMEEFFR2			1239.51		444.544
Q01065	Q01065	PDE1B_MOUSE	Pde1b	Calcium/calmodulin-dependent 3',5'-cyclic nucleotide phosphodiesterase 1B	1	ALMEEFFR	ALM(UniMod:35)EEFFR	2	ALM(UniMod:35)EEFFR2			1109.01
Q02257	Q02257	PLAK_MOUSE	Jup	Junction plakoglobin	1	ALMGSPQLVAAVVR	ALMGSPQLVAAVVR	2	ALMGSPQLVAAVVR2																	2020.35
Q02257	Q02257	PLAK_MOUSE	Jup	Junction plakoglobin	1	ALMGSPQLVAAVVR	ALM(UniMod:35)GSPQLVAAVVR	2	ALM(UniMod:35)GSPQLVAAVVR2	4829.11	4167.55	2821.62	6910.07	5219.13	4709.33	8213.05	4724.94	10903.4	9646.26	6131.72	5836.03	6579.6	8811.35	6670.96	7346.5	43373.7	7365.98	6650.73	7504.03	6421.2	5987.18	8671.43	6273.74
Q02257	Q02257	PLAK_MOUSE	Jup	Junction plakoglobin	1	ALMGSPQLVAAVVR	ALM(UniMod:35)GSPQLVAAVVR	3	ALM(UniMod:35)GSPQLVAAVVR3																	1669.77
P63038	P63038	CH60_MOUSE	Hspd1	60 kDa heat shock protein, mitochondrial	1	ALMLQGVDLLADAVAVTMGPK	ALMLQGVDLLADAVAVTM(UniMod:35)GPK	3	ALMLQGVDLLADAVAVTM(UniMod:35)GPK3		749.2	2858.39		894.762		1237.76		2010.87			1803.83	2097.04	2752.14		1653.51	1900.23	1460.01	1399.34		1291.55
P63038	P63038	CH60_MOUSE	Hspd1	60 kDa heat shock protein, mitochondrial	1	ALMLQGVDLLADAVAVTMGPK	ALM(UniMod:35)LQGVDLLADAVAVTM(UniMod:35)GPK	2	ALM(UniMod:35)LQGVDLLADAVAVTM(UniMod:35)GPK2		4532.76	3051.2	4527.26	3699.76		4130.28	4745.15	3547.8		3373.14	4446.12	2733.35	3445.66	2739.68	4928.08	5386.85	5117.2	5498.93	3226.05	4018.07	4895.67	3865.68	4688.19
P63038	P63038	CH60_MOUSE	Hspd1	60 kDa heat shock protein, mitochondrial	1	ALMLQGVDLLADAVAVTMGPK	ALM(UniMod:35)LQGVDLLADAVAVTM(UniMod:35)GPK	3	ALM(UniMod:35)LQGVDLLADAVAVTM(UniMod:35)GPK3	7042.06	10235	10521.8	8520.03	10536.5	10630.5	18906.5	15645.6	13328.7	12980.3	16391.8	19488.2	15039.9	14726.1	14008.1	16900.7	19842.2	20353.8	20372.3	22272.9	22989.6	20735.5	21671.1	18366.9
Q9Z1Q2	Q9Z1Q2	ABHGA_MOUSE	Abhd16a	Phosphatidylserine lipase ABHD16A	1	ALMPVLLQGQAR	ALMPVLLQGQAR	2	ALMPVLLQGQAR2		839.288	1944.2						587.666								1077.73
Q9Z1Q2	Q9Z1Q2	ABHGA_MOUSE	Abhd16a	Phosphatidylserine lipase ABHD16A	1	ALMPVLLQGQAR	ALM(UniMod:35)PVLLQGQAR	2	ALM(UniMod:35)PVLLQGQAR2	2597.25	2193.91	5828.59	7958.43	9020.86	6248.4	3615.45	3232.05	3298.25				5281.75	5626.38	5514.87	6459.52	6268.81	6822.65	3378.53	3777.96	3103.3	4435.09	4362	5562.68
O70481	O70481	UBR1_MOUSE	Ubr1	E3 ubiquitin-protein ligase UBR1	1	ALMQFAVAQR	ALM(UniMod:35)QFAVAQR	2	ALM(UniMod:35)QFAVAQR2				1028.23
Q8CI71	Q8CI71	VPS50_MOUSE	Vps50	Syndetin	1	ALMQLDFQQFLMK	ALMQLDFQQFLM(UniMod:35)K	2	ALMQLDFQQFLM(UniMod:35)K2			515.107
Q8CI71	Q8CI71	VPS50_MOUSE	Vps50	Syndetin	1	ALMQLDFQQFLMK	ALM(UniMod:35)QLDFQQFLM(UniMod:35)K	2	ALM(UniMod:35)QLDFQQFLM(UniMod:35)K2			628.782
Q6PDI5	Q6PDI5	ECM29_MOUSE	Ecpas	Proteasome adapter and scaffold protein ECM29	1	ALMSSSQATASSSNK	ALMSSSQATASSSNK	2	ALMSSSQATASSSNK2			108.403
Q6PDI5	Q6PDI5	ECM29_MOUSE	Ecpas	Proteasome adapter and scaffold protein ECM29	1	ALMSSSQATASSSNK	ALM(UniMod:35)SSSQATASSSNK	2	ALM(UniMod:35)SSSQATASSSNK2			115.472
Q9D0L7	Q9D0L7	ARM10_MOUSE	Armc10	Armadillo repeat-containing protein 10	1	ALNALNNLSVNVENQTK	ALNALNNLSVNVENQTK	2	ALNALNNLSVNVENQTK2	1066.22	1119.05	1009.55	2679.55	2374.56	2707.81																	930.349
Q921G7	Q921G7	ETFD_MOUSE	Etfdh	Electron transfer flavoprotein-ubiquinone oxidoreductase, mitochondrial	1	ALNEGGLQSIPK	ALNEGGLQSIPK	2	ALNEGGLQSIPK2																						1652.95
Q8C5H8	Q8C5H8	NAKD2_MOUSE	Nadk2	NAD kinase 2, mitochondrial	1	ALNEVFIGESLSSR	ALNEVFIGESLSSR	2	ALNEVFIGESLSSR2		3785.75		2955.48						2186.35		2527.63									1898.09	3589.77
Q148V7	Q148V7	RELCH_MOUSE	Relch	RAB11-binding protein RELCH	1	ALNFLVNEFLLK	ALNFLVNEFLLK	2	ALNFLVNEFLLK2	1016.86	854.921	2751.43	1708.77	3505.02	1304.9	2353.7		1720.17			1773.12	1498.94	1513.53	1236.61	1475.85	1481.08	1593	1580.64	1208.73	2187.43	1357.22	2178.96	2549.41
Q91WG5	Q91WG5	AAKG2_MOUSE	Prkag2	5'-AMP-activated protein kinase subunit gamma-2	1	ALNIFVER	ALNIFVER	2	ALNIFVER2	2688.68	1798.57	3364.91		1429.45				2364.68
Q7TMB8	Q7TMB8	CYFP1_MOUSE	Cyfip1	Cytoplasmic FMR1-interacting protein 1	1	ALNLAYSSIYGSYR	ALNLAYSSIYGSYR	2	ALNLAYSSIYGSYR2	1458.77	1907.06	1522.36					2202.07	1411.09			1539.99						1462.96	2249.46	1739.39	1682.83		1384.08	922.715
Q9Z1Q9	Q9Z1Q9	SYVC_MOUSE	Vars	Valine--tRNA ligase	1	ALNPLEDWLR	ALNPLEDWLR	2	ALNPLEDWLR2		822.505							1022.02									1326.41
Q921L5	Q921L5	COG2_MOUSE	Cog2	Conserved oligomeric Golgi complex subunit 2	1	ALNQLSVPLGQLR	ALNQLSVPLGQLR	2	ALNQLSVPLGQLR2			345.954
Q921L5	Q921L5	COG2_MOUSE	Cog2	Conserved oligomeric Golgi complex subunit 2	1	ALNQLSVPLGQLREEVLSLR	ALNQLSVPLGQLREEVLSLR	3	ALNQLSVPLGQLREEVLSLR3			469.836
B1AZA5	B1AZA5	TM245_MOUSE	Tmem245	Transmembrane protein 245	1	ALNSAANNVYQYGR	ALNSAANNVYQYGR	2	ALNSAANNVYQYGR2	257.85
Q9EPN1	Q9EPN1	NBEA_MOUSE	Nbea	Neurobeachin	1	ALNVFHYLTYEGSVNLDSITDPVLR	ALNVFHYLTYEGSVNLDSITDPVLR	3	ALNVFHYLTYEGSVNLDSITDPVLR3	456.539		756.188
P03987	A0A1Y7VJN6;P03987	IGHG3_MOUSE	-	Ig gamma-3 chain C region	0	ALPAPIER	ALPAPIER	2	ALPAPIER2	30367.5	10381.9	17648.6	32456.5	708862	1.15725e+06	321263	376391	307699	769086	707645	574706	1.16235e+06	1.15454e+06	1.0719e+06	950538	765698	1.06726e+06	698674	536497	668436	750702	1.10199e+06	1.13381e+06
Q8C729	Q8C729	F126B_MOUSE	Fam126b	Protein FAM126B	1	ALPDTQITSYAATLHR	ALPDTQITSYAATLHR	2	ALPDTQITSYAATLHR2			973.438
Q8C729	Q8C729	F126B_MOUSE	Fam126b	Protein FAM126B	1	ALPDTQITSYAATLHR	ALPDTQITSYAATLHR	3	ALPDTQITSYAATLHR3	2534.81	2572.59	4538.71	2290.98	2119.13		3055.58		2775.67								1190.24
Q6PDG5	P97496;Q6PDG5	SMRC2_MOUSE	Smarcc2	SWI/SNF complex subunit SMARCC2	0	ALPEFFNGK	ALPEFFNGK	2	ALPEFFNGK2			1032.78
Q9Z1P7	Q9Z1P7	KANK3_MOUSE	Kank3	KN motif and ankyrin repeat domain-containing protein 3	1	ALPELQEQVR	ALPELQEQVR	2	ALPELQEQVR2					3971.77	2909.37										3400.26		2807.88				2693.37		3241.61
Q02257	Q02257	PLAK_MOUSE	Jup	Junction plakoglobin	1	ALPELTK	ALPELTK	2	ALPELTK2																	16794.2	7092.22
Q9D328	Q9D328	TM35A_MOUSE	Tmem35a	Transmembrane protein 35A	1	ALPESAEEQPSLYEK	ALPESAEEQPSLYEK	2	ALPESAEEQPSLYEK2	16133.6	10604.8	9064.23	26164.8	16805.1	19638.5			2794.95	11514.2	10080.2	7984.36		11862.7	11184.4	5452.58	4367.61	4649.03				4704.59
Q9DBJ1	Q9DBJ1	PGAM1_MOUSE	Pgam1	Phosphoglycerate mutase 1	1	ALPFWNEEIVPQIK	ALPFWNEEIVPQIK	2	ALPFWNEEIVPQIK2	13740.1	29822.7	6204.04	8293.18		9242.15	11417.2	11360.2	9893.86	13732.3	14686.6	19272.4	23108	24892.6	13415.2	8722.76	21719.9	10527.5	18343.9	25683.5	14662	66377.5	19683.3
P19157	P19157;P46425	GSTP1_MOUSE	Gstp1	Glutathione S-transferase P 1	0	ALPGHLKPFETLLSQNQGGK	ALPGHLKPFETLLSQNQGGK	3	ALPGHLKPFETLLSQNQGGK3	36413.1	54587.2	43264.7	65482.2	48086.1	41653	76611.3	45428	61791.7	77064	109497	75655.5	67575.9	65870.3	56336.6	62247.2	61052.9	44453.2	75420.6	64076.5	68696.3	35333.7	43872.1	53286.8
P19157	P19157;P46425	GSTP1_MOUSE	Gstp1	Glutathione S-transferase P 1	0	ALPGHLKPFETLLSQNQGGK	ALPGHLKPFETLLSQNQGGK	4	ALPGHLKPFETLLSQNQGGK4	47969.6	43471.7	34169.4	47199.6	38773.6	32966	54350.6	35317.3	42824.3	55254.5	69630.4	55335.6	45362.1	41999.2	42727	47604.9	43185.1	33723.6	45183.2	39834.7	42726.2	22802.2	26780.8	35017.7
Q3TEA8	Q3TEA8	HP1B3_MOUSE	Hp1bp3	Heterochromatin protein 1-binding protein 3	1	ALPLIVGAQLIHADK	ALPLIVGAQLIHADK	2	ALPLIVGAQLIHADK2				257.788
Q9D328	Q9D328	TM35A_MOUSE	Tmem35a	Transmembrane protein 35A	1	ALPLLKK	ALPLLKK	2	ALPLLKK2			4192.99
Q921Q7	Q921Q7	RIN1_MOUSE	Rin1	Ras and Rab interactor 1	1	ALPLSPAQELQR	ALPLSPAQELQR	2	ALPLSPAQELQR2	4407.43	4579.15	7858.05	2645.81			4740.77	5323.66	4276.59		4789.98	3886.46			2467.91
Q8BHL5	Q8BHL5	ELMO2_MOUSE	Elmo2	Engulfment and cell motility protein 2	1	ALPSKPNSLDQFK	ALPSKPNSLDQFK	2	ALPSKPNSLDQFK2			1465.08
Q8BHL5	Q8BHL5	ELMO2_MOUSE	Elmo2	Engulfment and cell motility protein 2	1	ALPSKPNSLDQFK	ALPSKPNSLDQFK	3	ALPSKPNSLDQFK3	5116.92	3070.67	7781.48		3731.59		5530.65	6397.34	5043.28			4788.47
P01864	F6TQW2;P01864	GCAB_MOUSE	-	Ig gamma-2A chain C region secreted form	0	ALPSPIEK	ALPSPIEK	2	ALPSPIEK2	145356	24381.4	48933.8	79057.8	1.07897e+06	2.02107e+06	452347	1.01327e+06	503504	1.76937e+06	1.36984e+06	952078	1.50995e+06	1.90149e+06	1.95401e+06	1.42348e+06	1.05483e+06	1.90046e+06	1.61445e+06	1.30804e+06	1.5592e+06	1.72261e+06	1.94729e+06	1.84185e+06
P01864	F6TQW2;P01864	GCAB_MOUSE	-	Ig gamma-2A chain C region secreted form	0	ALPSPIEKTISK	ALPSPIEKTISK	2	ALPSPIEKTISK2				2835.75
P0C7L0	P0C7L0	WIPF3_MOUSE	Wipf3	WAS/WASL-interacting protein family member 3	1	ALPTPPGAPGPQAILQK	ALPTPPGAPGPQAILQK	2	ALPTPPGAPGPQAILQK2	5646.25	7511.22	3433.39				6196.87	6385.94	4892.78	5058.79	6462.92	5556.46						2482.97	5228.81	5002.73	5795.77
Q8VDC1	Q8VDC1	FYCO1_MOUSE	Fyco1	FYVE and coiled-coil domain-containing protein 1	1	ALQAELSQVR	ALQAELSQVR	2	ALQAELSQVR2	1314.69			2302.88
Q3TUH1	Q3TUH1	TAM41_MOUSE	Tamm41	Phosphatidate cytidylyltransferase, mitochondrial	1	ALQALHSSGVGLR	(UniMod:1)ALQALHSSGVGLR	2	(UniMod:1)ALQALHSSGVGLR2	1642.06	920.115	4561.19	4264.85	6011.18	4369.37			2643.31			1283.11					2251.53					1325.01	2468.12	1790.6
Q3TUH1	Q3TUH1	TAM41_MOUSE	Tamm41	Phosphatidate cytidylyltransferase, mitochondrial	1	ALQALHSSGVGLRR	(UniMod:1)ALQALHSSGVGLRR	3	(UniMod:1)ALQALHSSGVGLRR3	2435.68	3260.51	6944.13	4210.58	3646.77	4700.59	3324.76					1788.54		1716.7		3550.4	3415.18	2623.99						2239.92
P05064	A6ZI46;A6ZI47;P05064	ALDOA_MOUSE	Aldoa	Fructose-bisphosphate aldolase A	0	ALQASALK	ALQASALK	2	ALQASALK2	8968.97	19392.1	6160.05	7377.7	8883.69	8806.71	6789.63	5847.32	7585.13	7789.72	10177.9	10111.2	8979.63		7462.93		8974.38		10161.7	11475.9	9071.81	19673.8	9245.08	6753.26
P05063	P05063	ALDOC_MOUSE	Aldoc	Fructose-bisphosphate aldolase C	1	ALQASALNAWR	ALQASALNAWR	2	ALQASALNAWR2	2427.22	5587.47					1876.28			3107.28		2918.97	2894.09		2377.67				3338.02	3533.89	3664.99	8581.92	2811.31
Q64282	Q64282	IFIT1_MOUSE	Ifit1	Interferon-induced protein with tetratricopeptide repeats 1	1	ALQASPSSGYLHYQK	ALQASPSSGYLHYQK	3	ALQASPSSGYLHYQK3				1830.5		1729.51									1019.47
Q9QZF2	Q9QZF2	GPC1_MOUSE	Gpc1	Glypican-1	1	ALQATLATQLHGIDDHFQR	ALQATLATQLHGIDDHFQR	3	ALQATLATQLHGIDDHFQR3	29772.8	25626.2	20078.4	15801.9	9116.18	8877.07	1466.09		1228.71	6382.15	9336.5	6356.32	2026.51						2803.05	3023.24	2970.56	2195.46	2642.53	1899.67
Q9QZF2	Q9QZF2	GPC1_MOUSE	Gpc1	Glypican-1	1	ALQATLATQLHGIDDHFQR	ALQATLATQLHGIDDHFQR	4	ALQATLATQLHGIDDHFQR4	4674.02	4852.71	3342.87	2289.45		1760					1575.01	628.016
P11438	P11438	LAMP1_MOUSE	Lamp1	Lysosome-associated membrane glycoprotein 1	1	ALQATVGNSYK	ALQATVGNSYK	2	ALQATVGNSYK2	1179.46	1617.56	1692.08	1347.99	1441.4	3121.73	1954.32		1624.96	2514.83	2562.39	2427.79	2753.41	2448.34		2966.18	3827.99	4023.19	2039.48	2232.86	1967.85	3358.16	3726.44	2292.28
Q61074	Q61074	PPM1G_MOUSE	Ppm1g	Protein phosphatase 1G	1	ALQDAFLAIDAK	ALQDAFLAIDAK	2	ALQDAFLAIDAK2	3291.2	3068.3	2148.77	4659.25	4616.92	8187.37	1139.07			1584.63	1404.66	1132.55	2314.94	1955.89	1991.76	1164.9	1121.71	2719.77		1358.79	1006.15	3048.33	2566.43	1758.95
A2AG50	A2AG50	MA7D2_MOUSE	Map7d2	MAP7 domain-containing protein 2	1	ALQDILDFTGPPAFPK	ALQDILDFTGPPAFPK	2	ALQDILDFTGPPAFPK2	1104.6		900.626	1235.03			896.443		712.887								1112.69
Q8VDS4	Q8VDS4	RPR1A_MOUSE	Rprd1a	Regulation of nuclear pre-mRNA domain-containing protein 1A	1	ALQDLENAASGDAAVHQR	ALQDLENAASGDAAVHQR	3	ALQDLENAASGDAAVHQR3			528.378
Q6P9R4	Q6P9R4	ARHGI_MOUSE	Arhgef18	Rho guanine nucleotide exchange factor 18	1	ALQEELQFSGQAVSR	ALQEELQFSGQAVSR	2	ALQEELQFSGQAVSR2			1582.78
Q7TT50	Q7TT50	MRCKB_MOUSE	Cdc42bpb	Serine/threonine-protein kinase MRCK beta	1	ALQEFSELNER	ALQEFSELNER	2	ALQEFSELNER2		1098.8	1589.74	975.56
Q8R3S6	Q8R3S6	EXOC1_MOUSE	Exoc1	Exocyst complex component 1	1	ALQEGDLVSSR	ALQEGDLVSSR	2	ALQEGDLVSSR2	3903.06	3667.93	8158.54	2493.29	2988.74	2044.35	4007.82	3585.18	3203.96	1856.17	1966.44	2579.86	2278.15	2536.92	2404.33	1802.85	1487.65	1717.83	2191.82	3254.62	2849.99	1542.23	2041.1	2532.92
Q9ER72	Q9ER72	SYCC_MOUSE	Cars	Cysteine--tRNA ligase, cytoplasmic	1	ALQEGEGDLSISADR	ALQEGEGDLSISADR	2	ALQEGEGDLSISADR2							368.872		605.97													640.455		535.265
Q9WV34	Q9WV34	MPP2_MOUSE	Mpp2	MAGUK p55 subfamily member 2	1	ALQELLR	ALQELLR	2	ALQELLR2	3996.84	3477.92			5863.79	7730.81		8662.9														7392.25
P80317	P80317	TCPZ_MOUSE	Cct6a	T-complex protein 1 subunit zeta	1	ALQFLEQVK	ALQFLEQVK	2	ALQFLEQVK2	6961.71	6977.54	8463.5	6772.54	8159.21	6175.03	6654.79	7910.72	7148.01	5900.45	6441.36	6161.72	6813.16		11693.5		6542.73	8361.38	6323.9	7427.1	7542.09	11460.5	6640.57	8295.96
Q8K1M6	Q8K1M6	DNM1L_MOUSE	Dnm1l	Dynamin-1-like protein	1	ALQGASQIIAEIR	ALQGASQIIAEIR	2	ALQGASQIIAEIR2	7341.32	5339.97	15134.9	4204.67	9016.24	5583.5	6200.08	6096.91	5955	3523.56	6448.17	7001.75	3989	4194.31	4753.47	4097.34		4305.23	4805.89	4986.49	5498.78	4309.59	4954.89	7428.48
Q8BL80	Q8BL80	RHG22_MOUSE	Arhgap22	Rho GTPase-activating protein 22	1	ALQGQVAELR	ALQGQVAELR	2	ALQGQVAELR2																2353.67	2699.05	2499.74
Q9DBG3	Q9DBG3	AP2B1_MOUSE	Ap2b1	AP-2 complex subunit beta	1	ALQHMTDFAIQFNK	ALQHMTDFAIQFNK	3	ALQHMTDFAIQFNK3		1934.5	2618.2	1231.86	1621.09	1664.92	987.866	1613.53	1454.57			1152.21			636.328
Q9DBG3	Q9DBG3	AP2B1_MOUSE	Ap2b1	AP-2 complex subunit beta	1	ALQHMTDFAIQFNK	ALQHM(UniMod:35)TDFAIQFNK	2	ALQHM(UniMod:35)TDFAIQFNK2		694.86	463.681	985.6
Q9DBG3	Q9DBG3	AP2B1_MOUSE	Ap2b1	AP-2 complex subunit beta	1	ALQHMTDFAIQFNK	ALQHM(UniMod:35)TDFAIQFNK	3	ALQHM(UniMod:35)TDFAIQFNK3	8001.75	7676.68	8568.35	11423.7	9498.9	9965.26	11541.3	7777.19	10117		4927.4	8753.28	5887.73				42808.6		8232.41					7804.16
Q6PAR5	Q6PAR5	GAPD1_MOUSE	Gapvd1	GTPase-activating protein and VPS9 domain-containing protein 1	1	ALQIPEVYLR	ALQIPEVYLR	2	ALQIPEVYLR2					2590.03
Q9D8Y1	Q9D8Y1	T126A_MOUSE	Tmem126a	Transmembrane protein 126A	1	ALQLPEPDLEIH	ALQLPEPDLEIH	2	ALQLPEPDLEIH2			4017.48	1875.26	1955.24				2558.44			2485.19	1869.53							2903.62
Q99LI8	Q99LI8	HGS_MOUSE	Hgs	Hepatocyte growth factor-regulated tyrosine kinase substrate	1	ALQNAVSTFVNR	ALQNAVSTFVNR	2	ALQNAVSTFVNR2				2046.53	2290.41	2896.25	4181.38	2996.98	3714.03		3585.72		3540.71	3303.21	5933.71	3203.37	3708.42				3351.36	2629.03	3954.76	3213.06
Q9D6W8	Q9D6W8	BORC6_MOUSE	Borcs6	BLOC-1-related complex subunit 6	1	ALQPVQGLAR	ALQPVQGLAR	2	ALQPVQGLAR2	1684.77	1133.09		1642.35		2027.51	1939.73	2390.66		3235.02	2458.68	2084.48	2496.38	2890.85	2587.71		2647.77	2501.68	2205.82	1588.56		1467.95	2773.57	2513.04
Q8VHR5	Q8VHR5	P66B_MOUSE	Gatad2b	Transcriptional repressor p66-beta	1	ALQQEQEIEQR	ALQQEQEIEQR	2	ALQQEQEIEQR2			588.675	964.93		630.883	363.421									549.993
Q9QZE5	Q9QZE5	COPG1_MOUSE	Copg1	Coatomer subunit gamma-1	1	ALQQYTLEPSEKPFDLK	ALQQYTLEPSEKPFDLK	3	ALQQYTLEPSEKPFDLK3		881.418	1143.66	847.777					1261							1147.23
Q9JKF1	Q9JKF1	IQGA1_MOUSE	Iqgap1	Ras GTPase-activating-like protein IQGAP1	1	ALQSLALGLR	ALQSLALGLR	2	ALQSLALGLR2		590.547		963.547	1097.01
O35927	O35927	CTND2_MOUSE	Ctnnd2	Catenin delta-2	1	ALQSPEHHIDPIYEDR	ALQSPEHHIDPIYEDR	3	ALQSPEHHIDPIYEDR3			1696.23	2881.91			1349.34		1167.22
O35927	O35927	CTND2_MOUSE	Ctnnd2	Catenin delta-2	1	ALQSPEHHIDPIYEDR	ALQSPEHHIDPIYEDR	4	ALQSPEHHIDPIYEDR4	1371.83		2394.09	1303.03
P62334	P62334	PRS10_MOUSE	Psmc6	26S proteasome regulatory subunit 10B	1	ALQSVGQIVGEVLK	ALQSVGQIVGEVLK	2	ALQSVGQIVGEVLK2	6307.27	4414.5	6719.22	5668.86	6150.58	4436.62	4114.96	3663.39	2773.43	3227.93	3618.16	3603.14	4877.99	5665.17	4525.9	5900.24	4816.49	3729.57	4138.71	3462.01	4081.76	5030.66	6191.46	5164.06
Q8BJY1	Q8BJY1	PSMD5_MOUSE	Psmd5	26S proteasome non-ATPase regulatory subunit 5	1	ALQSVVQAVPLHELR	ALQSVVQAVPLHELR	3	ALQSVVQAVPLHELR3	1614.99	1063.41	1677.68	1122.18	1204.98		1502.26		1744.24			2049.47			1440.57	1757.02
Q8BJY1	Q8BJY1	PSMD5_MOUSE	Psmd5	26S proteasome non-ATPase regulatory subunit 5	1	ALQSVVQAVPLHELREQAAELR	ALQSVVQAVPLHELREQAAELR	3	ALQSVVQAVPLHELREQAAELR3		968.516	813.592
Q8BJY1	Q8BJY1	PSMD5_MOUSE	Psmd5	26S proteasome non-ATPase regulatory subunit 5	1	ALQSVVQAVPLHELREQAAELR	ALQSVVQAVPLHELREQAAELR	4	ALQSVVQAVPLHELREQAAELR4		497.981	521.56
P59017	P59017	B2L13_MOUSE	Bcl2l13	Bcl-2-like protein 13	1	ALQTILSQPVTYEAYR	ALQTILSQPVTYEAYR	2	ALQTILSQPVTYEAYR2	1130.19	854.152	1498.55	1142.47	1662.67				1645.95					1702.82				1158.77		1546.69			956.913
Q8CG76	Q8CG76	ARK72_MOUSE	Akr7a2	Aflatoxin B1 aldehyde reductase member 2	1	ALQTTYGTNAPR	ALQTTYGTNAPR	2	ALQTTYGTNAPR2	646.188				1084.88	1656.81	1743.06	1968.65	1668.14	1491.97	1737.19	1484.12	1682.9	1355.46	1239.09	1431.55	1759.04	1338.78	1667.71	1872.37	1119.44	1380.57	936.417	1655.1
Q9WVK8	Q9WVK8	CP46A_MOUSE	Cyp46a1	Cholesterol 24-hydroxylase	1	ALQTVFGER	ALQTVFGER	2	ALQTVFGER2	2221.6	1777.27	4043.53		2901.03			1812.65				1927.87				3808.84
O35643	O35643	AP1B1_MOUSE	Ap1b1	AP-1 complex subunit beta-1	1	ALQVMTDFAIQFNR	ALQVM(UniMod:35)TDFAIQFNR	2	ALQVM(UniMod:35)TDFAIQFNR2												983.622										1486.57	997.033	1110.78
Q9D1F0	Q9D1F0	Q9D1F0_MOUSE	Rtl8b	DUF4939 domain-containing protein	1	ALQWVIPYIK	ALQWVIPYIK	2	ALQWVIPYIK2	1271.75	690.234	2542.5	2422.91	1690.79	1812.64	1066.65							482.762								658.379
Q8BTX9	Q8BTX9	HSDL1_MOUSE	Hsdl1	Inactive hydroxysteroid dehydrogenase-like protein 1	1	ALQYEYASK	ALQYEYASK	2	ALQYEYASK2	2175.37	1057.78	3515.21	2000.53	3514.69	2758.97	2592.96	2617.98	1967.87		1295.5	1344.78	1445.01	1665.61	2013.65	1952.94	2068.95				1168.31	1702.52		1696.88
P48758	P48758	CBR1_MOUSE	Cbr1	Carbonyl reductase [NADPH] 1	1	ALRDFLLK	ALRDFLLK	2	ALRDFLLK2	1228.96	1784.63	1766.81	1827.1			1648.29
Q9R1P4	Q9R1P4	PSA1_MOUSE	Psma1	Proteasome subunit alpha type-1	1	ALRETLPAEQDLTTK	ALRETLPAEQDLTTK	3	ALRETLPAEQDLTTK3	2233.46	4018.58	1417.6	1716.2			1886.26	1502.15				2894.16	3793.98	2436.07		3032.5	5788.07	3216.91	1893.1	2574.02		3736.28	3242.29
Q91WC3	Q91WC3	ACSL6_MOUSE	Acsl6	Long-chain-fatty-acid--CoA ligase 6	1	ALRPTIFPVVPR	ALRPTIFPVVPR	3	ALRPTIFPVVPR3	10477.4	9938.41	32277.6	22563	28729.2	18909.1	10684.4	8622.41	11146.5	5962.21	9262.7	7896.47	16191.2	16354.4	14289.5	19782.7	18399.6	14813.5	9099.66	9342.65	7211.15	13207.4	11216.2	11553.1
Q9CQV1	Q9CQV1	TIM16_MOUSE	Pam16	Mitochondrial import inner membrane translocase subunit TIM16	1	ALRQEFAASQAAADAR	ALRQEFAASQAAADAR	3	ALRQEFAASQAAADAR3	3193.57	1294.59	2823.5	2913.66	1988.2	1471.76	3012.75	1776.14	2032.84		3297.69	3014.54		2622.83	1561.79	1906.7	2344.31	1991.11	1262.08	1151.52	1915.36	1207.99	1780.2	1606.72
P30999	P30999	CTND1_MOUSE	Ctnnd1	Catenin delta-1	1	ALSAIAELLTSEHER	ALSAIAELLTSEHER	2	ALSAIAELLTSEHER2	555.402	482.867	1049.06	754.72	629.042											781.796	1045.99
P30999	P30999	CTND1_MOUSE	Ctnnd1	Catenin delta-1	1	ALSAIAELLTSEHER	ALSAIAELLTSEHER	3	ALSAIAELLTSEHER3			1570.24
P50518	P50518	VATE1_MOUSE	Atp6v1e1	V-type proton ATPase subunit E 1	1	ALSDADVQK	(UniMod:1)ALSDADVQK	2	(UniMod:1)ALSDADVQK2					8340	11796.7	18272.4	20491.3	16785.6	21971.4	23010.3	22788	19525	14319.7	16373	18894	24931.5	21681.9	27530.4	27214.7	25093	34994.9	24348.1	17269.8
P05063;P05064	A6ZI46;A6ZI47;P05063;P05064	ALDOA_MOUSE;ALDOC_MOUSE	Aldoa;Aldoc	Fructose-bisphosphate aldolase C	0	ALSDHHVYLEGTLLK	ALSDHHVYLEGTLLK	3	ALSDHHVYLEGTLLK3	1181.2	786.477
Q3TWN3	Q3TWN3	CNNM2_MOUSE	Cnnm2	Metal transporter CNNM2	1	ALSDLQFVK	ALSDLQFVK	2	ALSDLQFVK2			621.256		551.642
Q91VD9	Q91VD9	NDUS1_MOUSE	Ndufs1	NADH-ubiquinone oxidoreductase 75 kDa subunit, mitochondrial	1	ALSEIAGITLPYDTLDQVR	ALSEIAGITLPYDTLDQVR	2	ALSEIAGITLPYDTLDQVR2	5738.42	7055.39	2870.1	5430.62	4767.44	5854.4	6138.06	4739.11	4566.61	4894.91	8256.99	5802.78	5996.13	5000.41	6566.33	8896.29	7835.74	8929.82	5391.29	5070.08	5773.01	8172.98	4791.71	6880
O88487	O88487	DC1I2_MOUSE	Dync1i2	Cytoplasmic dynein 1 intermediate chain 2	1	ALSEQINIFFDYSGR	ALSEQINIFFDYSGR	2	ALSEQINIFFDYSGR2					1358.81					4275.47	2808.37	2475.92			3207.37	2496.85	2203.9	3667.68	2802.99	3237.99	2894.75	2254.33	3064.24	2784.23
Q80WG5	Q80WG5	LRC8A_MOUSE	Lrrc8a	Volume-regulated anion channel subunit LRRC8A	1	ALSETVVEESDPKPAFSK	ALSETVVEESDPKPAFSK	3	ALSETVVEESDPKPAFSK3		402.182
P16054	P16054	KPCE_MOUSE	Prkce	Protein kinase C epsilon type	1	ALSFDNRGEEHR	ALSFDNRGEEHR	3	ALSFDNRGEEHR3	2522.95	3232.2	1976.54				3237.09		2040.4
Q61838	Q61838	PZP_MOUSE	Pzp	Pregnancy zone protein	1	ALSFYQPR	ALSFYQPR	2	ALSFYQPR2																						2879.29
Q80W04	Q80W04	TMCC2_MOUSE	Tmcc2	Transmembrane and coiled-coil domains protein 2	1	ALSGSATLVSSPK	ALSGSATLVSSPK	2	ALSGSATLVSSPK2			2557.57		2980.19				1437			1979.02									1994.95
E9Q3M9	E9Q3M9	E9Q3M9_MOUSE	2010300C02Rik	DUF4592 domain-containing protein	1	ALSHDSIFFPESGQDPARPVR	ALSHDSIFFPESGQDPARPVR	4	ALSHDSIFFPESGQDPARPVR4	4238.21	4650.88	3088.6	3062.99						3542.68	3789.71	3273.72	2661.34
Q8BGZ4	Q8BGZ4	CDC23_MOUSE	Cdc23	Cell division cycle protein 23 homolog	1	ALSIFNELR	ALSIFNELR	2	ALSIFNELR2		568.989	1097.8	790.062	1152.99		763.351		1190.42
Q6PDI5	Q6PDI5	ECM29_MOUSE	Ecpas	Proteasome adapter and scaffold protein ECM29	1	ALSINTLVK	ALSINTLVK	2	ALSINTLVK2			1835.95
Q64096	Q64096	MCF2L_MOUSE	Mcf2l	Guanine nucleotide exchange factor DBS	1	ALSLEGQQLIENR	ALSLEGQQLIENR	2	ALSLEGQQLIENR2			1522.36
Q01065	Q01065	PDE1B_MOUSE	Pde1b	Calcium/calmodulin-dependent 3',5'-cyclic nucleotide phosphodiesterase 1B	1	ALSLLLHAADISHPTK	ALSLLLHAADISHPTK	3	ALSLLLHAADISHPTK3	1121.44	1108.12	1863.25	1049.62	1974.99							1057.16			1750.61
Q8R317	Q8R317	UBQL1_MOUSE	Ubqln1	Ubiquilin-1	1	ALSNLESIPGGYNALR	ALSNLESIPGGYNALR	2	ALSNLESIPGGYNALR2												2616.03							2077.4	3219.32		3013.83	2903.92	2060.89
Q8R317	Q8R317	UBQL1_MOUSE	Ubqln1	Ubiquilin-1	1	ALSNLESIPGGYNALRR	ALSNLESIPGGYNALRR	3	ALSNLESIPGGYNALRR3	1900.9		1405.3									1696.61					2960.12			2072.19			1854.28
Q8BM55	Q8BM55	TM214_MOUSE	Tmem214	Transmembrane protein 214	1	ALSPFAIAYLDR	ALSPFAIAYLDR	2	ALSPFAIAYLDR2					1055.26
D3YVF0	D3YVF0	AKAP5_MOUSE	Akap5	A-kinase anchor protein 5	1	ALSQAGEATAGHPEEATVIQAESQAK	ALSQAGEATAGHPEEATVIQAESQAK	3	ALSQAGEATAGHPEEATVIQAESQAK3	1990.91	2188.31	1531.64	1194.43			795.163		985.185								722.142
Q9CWK8;Q9WV80	Q9CWK8;Q9WV80	SNX1_MOUSE;SNX2_MOUSE	Snx1;Snx2	Sorting nexin-2	0	ALSQLAEVEEK	ALSQLAEVEEK	2	ALSQLAEVEEK2	2131.03		1970.44			2846.04	2333.43		2869.32			2635.51	4580.31	2482.09	4017.56	3937.24	4207.72	2730.23	2343.31			4780.05	4174.52	4977.61
Q91VI7	Q91VI7	RINI_MOUSE	Rnh1	Ribonuclease inhibitor	1	ALSQPDTVLR	ALSQPDTVLR	2	ALSQPDTVLR2	2012.51	1944.59	5111.26	4219.39	5091.56		4466.4		4283.9	3758.85		2866.86	11040.5	4474.11		6013.01	4514.29	5625.81	2003.16	2660.42				4234.69
P16546	P16546	SPTN1_MOUSE	Sptan1	Spectrin alpha chain, non-erythrocytic 1	1	ALSSEGKPYVTK	ALSSEGKPYVTK	2	ALSSEGKPYVTK2	961.993		751.074					892.639	831.694	951.983		1163.48					599.984				1020.94	525.066	1079.66	729.215
P16546	P16546	SPTN1_MOUSE	Sptan1	Spectrin alpha chain, non-erythrocytic 1	1	ALSSEGKPYVTK	ALSSEGKPYVTK	3	ALSSEGKPYVTK3		2161.45	2045.98				1852.35					1670.35							2205.51		2146.41
Q922H2	Q922H2	PDK3_MOUSE	Pdk3	[Pyruvate dehydrogenase (acetyl-transferring)] kinase isozyme 3, mitochondrial	1	ALSSESFER	ALSSESFER	2	ALSSESFER2	2287.19											2916.72			3188.33									1964.13
Q9JK42	Q9JK42	PDK2_MOUSE	Pdk2	[Pyruvate dehydrogenase (acetyl-transferring)] kinase isozyme 2, mitochondrial	1	ALSTDSVERLPVYNK	ALSTDSVERLPVYNK	3	ALSTDSVERLPVYNK3			2697.88										1334.68
Q9WVJ2	Q9WVJ2	PSD13_MOUSE	Psmd13	26S proteasome non-ATPase regulatory subunit 13	1	ALSVGLVR	ALSVGLVR	2	ALSVGLVR2																							58811	44826.9
Q8K221	Q8K221	ARFP2_MOUSE	Arfip2	Arfaptin-2	1	ALTAHLYSLLQTQHALGDAFADLSQK	ALTAHLYSLLQTQHALGDAFADLSQK	4	ALTAHLYSLLQTQHALGDAFADLSQK4	528.686		370.816
P28658	P28658	ATX10_MOUSE	Atxn10	Ataxin-10	1	ALTALFK	ALTALFK	2	ALTALFK2	2951.54	1356.22	2240.26		2322.61	2325.73	2565.97		2079.79					3382.11				2916.94		3168.35	3843.58	3832.2	4073	3936.97
Q80TL4	Q80TL4	PHF24_MOUSE	Phf24	PHD finger protein 24	1	ALTDEQEEQAAR	ALTDEQEEQAAR	2	ALTDEQEEQAAR2	349.122	608.493	301.538				419.255	381.293	259.696		800.753	892.088								653.284		901.21
O35857	O35857	TIM44_MOUSE	Timm44	Mitochondrial import inner membrane translocase subunit TIM44	1	ALTDKVTDLLGGLFSK	ALTDKVTDLLGGLFSK	3	ALTDKVTDLLGGLFSK3			555.408
Q6PB44	Q6PB44	PTN23_MOUSE	Ptpn23	Tyrosine-protein phosphatase non-receptor type 23	1	ALTEANVQYAAVR	ALTEANVQYAAVR	2	ALTEANVQYAAVR2	1323.41		1756.26	1844.34	1507.64											799.568						913.768
Q812A2	Q812A2	SRGP3_MOUSE	Srgap3	SLIT-ROBO Rho GTPase-activating protein 3	1	ALTEGLSMR	ALTEGLSM(UniMod:35)R	2	ALTEGLSM(UniMod:35)R2			2523.93																	3655.28
O08749	O08749	DLDH_MOUSE	Dld	Dihydrolipoyl dehydrogenase, mitochondrial	1	ALTGGIAHLFK	ALTGGIAHLFK	2	ALTGGIAHLFK2	3600.33	1485.33	1993.18		3918.43	2970.92	2897.65	3119.45	3797.04	5275.8	3535.92	4399.23		5082.72	2823.15	3526.21	5241.24	3155.77	6258.89	5973.15	3597.53	10054.8	5051.17	1850.16
O08749	O08749	DLDH_MOUSE	Dld	Dihydrolipoyl dehydrogenase, mitochondrial	1	ALTGGIAHLFK	ALTGGIAHLFK	3	ALTGGIAHLFK3	1376.9	2225.29	967.082	1004.9	1700.16		1254.5	1918.09		1511.45	1632.96	1635.36	1393.83	1628.87	1590.21		2217.13		938.175	2170.07		2798.65
Q8BWU3	Q8BWU3	F131A_MOUSE	Fam131a	Protein FAM131A	1	ALTIQEIAALAR	ALTIQEIAALAR	2	ALTIQEIAALAR2			499.871
Q3U7R1	Q3U7R1	ESYT1_MOUSE	Esyt1	Extended synaptotagmin-1	1	ALTLGALTLPLAR	ALTLGALTLPLAR	2	ALTLGALTLPLAR2				360.781
Q6ZQ38	Q6ZQ38	CAND1_MOUSE	Cand1	Cullin-associated NEDD8-dissociated protein 1	1	ALTLIAGSPLK	ALTLIAGSPLK	2	ALTLIAGSPLK2	7014.54	6003.92	10813.1		8865.27	6174.72	7515.99	7040.47	8808.51				6585.15			7806.83	7672.44	6947.97		11019	7825.41	10191.1	11126.5	11498.3
Q91W69	Q91W69	EPN3_MOUSE	Epn3	Epsin-3	1	ALTLLDYLLK	ALTLLDYLLK	2	ALTLLDYLLK2	640.281	716.996	722.112	655.577			1725	2597.57	1525.74		1114.18	1896.78					841.088		992.735			1095.07	1152.64
Q9ERK4	Q9ERK4	XPO2_MOUSE	Cse1l	Exportin-2	1	ALTLPGSSENEYIMK	ALTLPGSSENEYIMK	2	ALTLPGSSENEYIMK2			705.512
Q9ERK4	Q9ERK4	XPO2_MOUSE	Cse1l	Exportin-2	1	ALTLPGSSENEYIMK	ALTLPGSSENEYIM(UniMod:35)K	2	ALTLPGSSENEYIM(UniMod:35)K2			3335.09	1663.81	3559.79		1230.08		1840.48													1524.78		2285.13
O35682	O35682	MYADM_MOUSE	Myadm	Myeloid-associated differentiation marker	1	ALTQPLGLLR	ALTQPLGLLR	2	ALTQPLGLLR2										2023.4		1725.95										1305.15
Q8BMS1	Q8BMS1	ECHA_MOUSE	Hadha	Trifunctional enzyme subunit alpha, mitochondrial	1	ALTSFERDSIFSNLIGQLDYK	ALTSFERDSIFSNLIGQLDYK	3	ALTSFERDSIFSNLIGQLDYK3	699.264	1544.05	1187.01	1172.41
Q9D4H8	Q9D4H8	CUL2_MOUSE	Cul2	Cullin-2	1	ALTSVVNYREPK	ALTSVVNYREPK	2	ALTSVVNYREPK2	207.969	259.135	300.511												297.703
Q9D4H8	Q9D4H8	CUL2_MOUSE	Cul2	Cullin-2	1	ALTSVVNYREPK	ALTSVVNYREPK	3	ALTSVVNYREPK3	1214.31	1162.71	1329.91						1285.67
P63084	P63084	S10A5_MOUSE	S100a5	Protein S100-A5	1	ALTTMVTTFHK	ALTTM(UniMod:35)VTTFHK	2	ALTTM(UniMod:35)VTTFHK2																	6396.39					6179.02	5020.15
P63084	P63084	S10A5_MOUSE	S100a5	Protein S100-A5	1	ALTTMVTTFHK	ALTTM(UniMod:35)VTTFHK	3	ALTTM(UniMod:35)VTTFHK3														2346.9			3969.51	2803.22				4738.73	5720.29	2035.02
Q8C1A5	Q8C1A5	THOP1_MOUSE	Thop1	Thimet oligopeptidase	1	ALTTQLIEQTK	ALTTQLIEQTK	2	ALTTQLIEQTK2																	875.667					1558.26
P68372;Q922F4;Q9D6F9;Q9ERD7	P68372;Q922F4;Q9D6F9;Q9ERD7	TBB3_MOUSE;TBB4A_MOUSE;TBB4B_MOUSE;TBB6_MOUSE	Tubb3;Tubb4a;Tubb4b;Tubb6	Tubulin beta-4B chain	0	ALTVPELTQQMFDAK	ALTVPELTQQMFDAK	2	ALTVPELTQQMFDAK2	47630.8	81630.1	138718	33323.9	66252.4	55800.7	29563.9	71451	40768.3	36162.8	27107.1	34766.3	69930.2	79937.4	60262.1	61896.9	45510.1	41220.7	12449.2	17396.3	26282.2	33894.8	17834.9	45782.7
P68372;Q922F4;Q9D6F9;Q9ERD7	P68372;Q922F4;Q9D6F9;Q9ERD7	TBB3_MOUSE;TBB4A_MOUSE;TBB4B_MOUSE;TBB6_MOUSE	Tubb3;Tubb4a;Tubb4b;Tubb6	Tubulin beta-4B chain	0	ALTVPELTQQMFDAK	ALTVPELTQQMFDAK	3	ALTVPELTQQMFDAK3		1577.99	2724.28
P68372;Q922F4;Q9D6F9;Q9ERD7	P68372;Q922F4;Q9D6F9;Q9ERD7	TBB3_MOUSE;TBB4A_MOUSE;TBB4B_MOUSE;TBB6_MOUSE	Tubb3;Tubb4a;Tubb4b;Tubb6	Tubulin beta-4B chain	0	ALTVPELTQQMFDAK	ALTVPELTQQM(UniMod:35)FDAK	2	ALTVPELTQQM(UniMod:35)FDAK2	295127	205780	464432	372416	468558	296626	307179	278879	233900	215400	320026	241121	323840	296309	336501	347546	314036	328740	201004	247254	210740	348486	327383	351706
P68372;Q922F4;Q9D6F9;Q9ERD7	P68372;Q922F4;Q9D6F9;Q9ERD7	TBB3_MOUSE;TBB4A_MOUSE;TBB4B_MOUSE;TBB6_MOUSE	Tubb3;Tubb4a;Tubb4b;Tubb6	Tubulin beta-4B chain	0	ALTVPELTQQMFDAK	ALTVPELTQQM(UniMod:35)FDAK	3	ALTVPELTQQM(UniMod:35)FDAK3	1983.8		1597.27		1607.58
Q7TMM9;Q9CWF2	Q7TMM9;Q9CWF2	TBB2A_MOUSE;TBB2B_MOUSE	Tubb2a;Tubb2b	Tubulin beta-2A chain	0	ALTVPELTQQMFDSK	ALTVPELTQQMFDSK	2	ALTVPELTQQMFDSK2	93929.1	137956	285240	38516.3	97215.3	64525.8	68284.2	138992	93479.7	56195.4	51991.6	75100.1	66712	81418.7	65510.6	72054.1	54797.6	41954.8	20675	25970.8	53486.1	39782.2	25453.4	46408.3
Q7TMM9;Q9CWF2	Q7TMM9;Q9CWF2	TBB2A_MOUSE;TBB2B_MOUSE	Tubb2a;Tubb2b	Tubulin beta-2A chain	0	ALTVPELTQQMFDSK	ALTVPELTQQM(UniMod:35)FDSK	2	ALTVPELTQQM(UniMod:35)FDSK2	450025	346791	510343	154469	401222	243431	344046	409484	318588	263219	373693	332123	249874	245430	293761	277703	249036	247764	300993	317291	332621	270444	279496	288417
P99024	P99024	TBB5_MOUSE	Tubb5	Tubulin beta-5 chain	1	ALTVPELTQQVFDAK	ALTVPELTQQVFDAK	2	ALTVPELTQQVFDAK2	17144.2	22685.3	47453.9	13048.7	28948.7	17958.8	19680.7	27016.7	21017.6	18345.1	14063.8	16938.1	21479.6	23192.9	18556.5	20081.7	16484.9	14888.5	11777	11637.8	13182.7	17050.3	12980.3	17394.8
P99024	P99024	TBB5_MOUSE	Tubb5	Tubulin beta-5 chain	1	ALTVPELTQQVFDAK	ALTVPELTQQVFDAK	3	ALTVPELTQQVFDAK3	5566.35	4584.26	9484.15	6506.84	8221.15	6054.04	5440.94	5415.03	4396.02	4395.39	3496	3957.63	3661.07	4346.86	5009.6	4705.1	4167.02	3685.39	2319.1	2598	1926.85	2288.64	1878.65	3681.77
Q920I9	Q920I9	WDR7_MOUSE	Wdr7	WD repeat-containing protein 7	1	ALTYLLLQPPSPK	ALTYLLLQPPSPK	2	ALTYLLLQPPSPK2	5223.27	4755.2	9340.03	4396.04	4801.83	3813.04	7836.65	4969.37	6348.45	3878.4	5604.67	3980.88	1860.46	2452.94	2435.29	3136.62	3700.48		3940.55		3038.1
P70345	P70345	B2CL2_MOUSE	Bcl2l2	Bcl-2-like protein 2	1	ALVADFVGYK	ALVADFVGYK	2	ALVADFVGYK2	1834.74		1519.18		1855.06	2808.38	1808.37		1133.43		2327.29	1900.48	1830.12	2356.61	1650.62	1282.06	2517.7				2122.65			3008.87
Q62261	Q62261	SPTB2_MOUSE	Sptbn1	Spectrin beta chain, non-erythrocytic 1	1	ALVADSHPESER	ALVADSHPESER	2	ALVADSHPESER2	349.789	338.114	653.012				619.56		443.93			543.162		564.497	663.544	464.594			786.275		1135.64	618.223	446.524	663.828
P14131	P14131	RS16_MOUSE	Rps16	40S ribosomal protein S16	1	ALVAYYQK	ALVAYYQK	2	ALVAYYQK2	13930.8	6982.9	10431.2	41935.3	57299.1	64643	4190.96	3382.2	4538.46	5209.78	3773.74	3619.42	18970.5	15050.6	15907.2	21693.2	21456.2	24192	3111.6		4238.31	12869.1	15053.7	16544.7
Q9QXT0	Q9QXT0	CNPY2_MOUSE	Cnpy2	Protein canopy homolog 2	1	ALVDELEWEIAR	ALVDELEWEIAR	2	ALVDELEWEIAR2												1331.98					1522.82					1253.15
Q8C3Q5	Q8C3Q5	SHSA7_MOUSE	Shisa7	Protein shisa-7	1	ALVDILR	ALVDILR	2	ALVDILR2		1996.55						29828.6
Q9JKY5	Q9JKY5	HIP1R_MOUSE	Hip1r	Huntingtin-interacting protein 1-related protein	1	ALVDNEQLR	ALVDNEQLR	2	ALVDNEQLR2			2255.74
Q91XD7	Q91XD7	CREL1_MOUSE	Creld1	Protein disulfide isomerase Creld1	1	ALVDNFNK	ALVDNFNK	2	ALVDNFNK2												2884.28		1689.53										2158.47
Q9JK81	Q9JK81	MYG1_MOUSE	Myg1	UPF0160 protein MYG1, mitochondrial	1	ALVEEALAQR	ALVEEALAQR	2	ALVEEALAQR2													2009.63									2231.4
Q9EPU0	Q9EPU0	RENT1_MOUSE	Upf1	Regulator of nonsense transcripts 1	1	ALVEGPLNNLR	ALVEGPLNNLR	2	ALVEGPLNNLR2				5412.86	4780.73
P06684	P06684	CO5_MOUSE	C5	Complement C5	1	ALVEGVDQLLTDYQIK	ALVEGVDQLLTDYQIK	2	ALVEGVDQLLTDYQIK2							2955.94		2871.98							6626.76	3270.98	4496.47
A2A9T0	A2A9T0	TBKB1_MOUSE	Tbkbp1	TANK-binding kinase 1-binding protein 1	1	ALVETHLR	ALVETHLR	2	ALVETHLR2																7638.34	7324.38	8579.13
Q8C3X4	Q8C3X4	GUF1_MOUSE	Guf1	Translation factor Guf1, mitochondrial	1	ALVFDSTFDQYR	ALVFDSTFDQYR	2	ALVFDSTFDQYR2			1048.03	1307.4	828.943												516.749
P47857	P47857	PFKAM_MOUSE	Pfkm	ATP-dependent 6-phosphofructokinase, muscle type	1	ALVFQPVTELK	ALVFQPVTELK	2	ALVFQPVTELK2	4390.35	3401.93	6697.4	4161.82	8056.03	3844.35	5142.97	3882.5	4966.54	2802.48	2311.57	2779.45	4410.97	3634.12	4432.13	4563.67	3524.38	4573.56	2329.54	2948.94	2188.21	2660.67	3613.14	2820.49
P47857	P47857	PFKAM_MOUSE	Pfkm	ATP-dependent 6-phosphofructokinase, muscle type	1	ALVFQPVTELKDQTDFEHR	ALVFQPVTELKDQTDFEHR	3	ALVFQPVTELKDQTDFEHR3	6036.42	4343.79	9094.04	8594.2	9904.01	6362.17	4157.33	3236.34	6204.52			4561.85		5856.06	6250.75	5634.78	6187.92	4896.49	3688.31	3825.82	2922.9	5627.44	5569.55	2433.12
P47857	P47857	PFKAM_MOUSE	Pfkm	ATP-dependent 6-phosphofructokinase, muscle type	1	ALVFQPVTELKDQTDFEHR	ALVFQPVTELKDQTDFEHR	4	ALVFQPVTELKDQTDFEHR4	4548.43	3012.02	5723.08	4238.99	7396.93	4207.77	4925.28	4087.46	5695.71	2957.21	4106.11	3708.36	4055.09	2621.48	5059.31	4668.68	4574.44	4727.41	2621.76	3567.63	1697.4	2854.46	3256.74	2992.11
P00687	P00687;P00688	AMY1_MOUSE	Amy1	Alpha-amylase 1	0	ALVFVDNHDNQR	ALVFVDNHDNQR	2	ALVFVDNHDNQR2			437.859	1198.86							999.013					848.727	1199.38		930.598			1265.53	1139.48
P00687	P00687;P00688	AMY1_MOUSE	Amy1	Alpha-amylase 1	0	ALVFVDNHDNQR	ALVFVDNHDNQR	3	ALVFVDNHDNQR3	1057.17			1585.19		1980.19	1562.2			2852.01	1594	1299.69		2487.66			2670.21	2889.88	1019.29		2167.51		1881.47	2154.47
Q3UQ44	Q3UQ44	IQGA2_MOUSE	Iqgap2	Ras GTPase-activating-like protein IQGAP2	1	ALVGSENPPLTVIR	ALVGSENPPLTVIR	2	ALVGSENPPLTVIR2	1553.86	1161.12	1126.23				1503.64	1306.59	1888.94		925.912	1071.03									1100.82
Q3UQ44	Q3UQ44	IQGA2_MOUSE	Iqgap2	Ras GTPase-activating-like protein IQGAP2	1	ALVGSENPPLTVIRK	ALVGSENPPLTVIRK	3	ALVGSENPPLTVIRK3	394.062		552.895
P70182	P70182	PI51A_MOUSE	Pip5k1a	Phosphatidylinositol 4-phosphate 5-kinase type-1 alpha	1	ALVHDGDTVSVHRPGFYAER	ALVHDGDTVSVHRPGFYAER	4	ALVHDGDTVSVHRPGFYAER4	3593.95	3030.7	1807.76	3001.73	1718.91
O70161	O70161	PI51C_MOUSE	Pip5k1c	Phosphatidylinositol 4-phosphate 5-kinase type-1 gamma	1	ALVHDGDTVSVHRPSFYAER	ALVHDGDTVSVHRPSFYAER	4	ALVHDGDTVSVHRPSFYAER4	7591.11	7015.8	6514.89	6884.98	5232.52	3132.36	3017.46	1992.64	4513.78		2255.67	3172.71	2239.57		2109.19	3107.15	2431.66		1686.05
P97372	P97372	PSME2_MOUSE	Psme2	Proteasome activator complex subunit 2	1	ALVHERDEAAYGALR	ALVHERDEAAYGALR	3	ALVHERDEAAYGALR3	1917.56	1335.7	2034.41	2017.58	2107.3	2056.47	1850.13	1992.83	2037.22	1794.85	2100.31	2291.15	1874.69	1943.01	1370.33	1163.92	2561.88	1228.43				1000.58	1420.12	2089.41
P97372	P97372	PSME2_MOUSE	Psme2	Proteasome activator complex subunit 2	1	ALVHERDEAAYGALR	ALVHERDEAAYGALR	4	ALVHERDEAAYGALR4				917.415	1039.42									1030.75
P70392	P70392	RGRF2_MOUSE	Rasgrf2	Ras-specific guanine nucleotide-releasing factor 2	1	ALVIDEDSLYELSLK	ALVIDEDSLYELSLK	2	ALVIDEDSLYELSLK2			476.994	716.331	677.927				329.993													881.755
Q99LX0	Q99LX0	PARK7_MOUSE	Park7	Protein/nucleic acid deglycase DJ-1	1	ALVILAK	ALVILAK	2	ALVILAK2										2199.02												6425.57		2405.87
Q3UQ44	Q3UQ44	IQGA2_MOUSE	Iqgap2	Ras GTPase-activating-like protein IQGAP2	1	ALVINTNPVEVYK	ALVINTNPVEVYK	2	ALVINTNPVEVYK2	1926.52	1543.89	1700.89				2042.79	1416.49	2243.68		1174.42	1526.43							2084.14		1797.37
Q7TT37	Q7TT37	ELP1_MOUSE	Elp1	Elongator complex protein 1	1	ALVLAQIR	ALVLAQIR	2	ALVLAQIR2	1205.61			2731.24	3144.96
Q99LG2	Q8BFY9;Q99LG2	TNPO2_MOUSE	Tnpo2	Transportin-2	0	ALVMLLEVR	ALVM(UniMod:35)LLEVR	2	ALVM(UniMod:35)LLEVR2	1073.56
Q8C729	Q8C729	F126B_MOUSE	Fam126b	Protein FAM126B	1	ALVPALYK	ALVPALYK	2	ALVPALYK2		1404.2	2082.41						1369.9
Q80ZM5	Q80ZM5	Q80ZM5_MOUSE	H1f10	H15 domain-containing protein	1	ALVQNDTLLQVK	ALVQNDTLLQVK	2	ALVQNDTLLQVK2				9631.2	10421.4	8026.52										2802.54	2257.44	3067.12				2448.92	2528.68	4468.8
P06728	P06728	APOA4_MOUSE	Apoa4	Apolipoprotein A-IV	1	ALVQQLEQFR	ALVQQLEQFR	2	ALVQQLEQFR2	774.072			1722.31									2674.33	2926.1	1953.93							1524.13	2827.66	1816.91
Q99J99	Q99J99	THTM_MOUSE	Mpst	3-mercaptopyruvate sulfurtransferase	1	ALVSAQWVAEALK	ALVSAQWVAEALK	2	ALVSAQWVAEALK2			425.737																			962.933
Q3U1J4	Q3U1J4	DDB1_MOUSE	Ddb1	DNA damage-binding protein 1	1	ALVSEWKEPQGK	ALVSEWKEPQGK	2	ALVSEWKEPQGK2		709.082	500.598		647.197				682.967	852.885										819.496		638.329
Q3U1J4	Q3U1J4	DDB1_MOUSE	Ddb1	DNA damage-binding protein 1	1	ALVSEWKEPQGK	ALVSEWKEPQGK	3	ALVSEWKEPQGK3	2860.75	4325.97	3511.97	3869.6	2965.8		4460.73				3580.09			2211.72			2868.26				3514.42
P07724	P07724	ALBU_MOUSE	Alb	Serum albumin	1	ALVSSVR	ALVSSVR	2	ALVSSVR2		4347.41											14173.4		12553.8		11417.2					43271.6	13859.3
Q99M71	Q99M71	EPDR1_MOUSE	Epdr1	Mammalian ependymin-related protein 1	1	ALVSYDGLNQR	ALVSYDGLNQR	2	ALVSYDGLNQR2	4954.23	5647.43	4122.04	2103.21		2739.93	6268.72		4887.31		3310.4	3384.94		2855.63	2808.74	3505.78	4816.05	2703.55	7067.9	8153.52	7033.15	6621.76	4050.64	3913.44
O35286	O35286	DHX15_MOUSE	Dhx15	Pre-mRNA-splicing factor ATP-dependent RNA helicase DHX15	1	ALVTGYFMQVAHLER	ALVTGYFM(UniMod:35)QVAHLER	3	ALVTGYFM(UniMod:35)QVAHLER3				2043.1	1083.92											1490.8
Q9D0L7	Q9D0L7	ARM10_MOUSE	Armc10	Armadillo repeat-containing protein 10	1	ALVTLGNNAAFSTNQAIIR	ALVTLGNNAAFSTNQAIIR	2	ALVTLGNNAAFSTNQAIIR2	677.083				940.356																		492.899	787.946
Q9D0L7	Q9D0L7	ARM10_MOUSE	Armc10	Armadillo repeat-containing protein 10	1	ALVTLGNNAAFSTNQAIIR	ALVTLGNNAAFSTNQAIIR	3	ALVTLGNNAAFSTNQAIIR3			611.097	1381.34	1056.33	540.6
Q01097	Q01097	NMDE2_MOUSE	Grin2b	Glutamate receptor ionotropic, NMDA 2B	1	ALVTNKPVVSALHGAVPGR	ALVTNKPVVSALHGAVPGR	3	ALVTNKPVVSALHGAVPGR3	1224.57	1181.93
E9Q3M9	E9Q3M9	E9Q3M9_MOUSE	2010300C02Rik	DUF4592 domain-containing protein	1	ALVTSGSPAESPLKEPGPAVQDK	ALVTSGSPAESPLKEPGPAVQDK	3	ALVTSGSPAESPLKEPGPAVQDK3	2513.03	2493.16	2083.62		1366.28		1985.51		2293.67		1479.2	1804.37		1643.26	1047.41	1390.38		755.352	471.175		709.777		666.018
Q61548	Q61548	AP180_MOUSE	Snap91	Clathrin coat assembly protein AP180	1	ALVTTHHLMVHGNER	ALVTTHHLM(UniMod:35)VHGNER	4	ALVTTHHLM(UniMod:35)VHGNER4	1587.96	3781.27	1833.93	2288.27	1445.43	1389.18	1856.2	2804.5	2804.52						2778.69	2464.27	2153.45	2706.16	1501.61	2188.19	1224.11	3034.23	2812.26	2293.34
Q8BTY8	Q8BTY8	SCFD2_MOUSE	Scfd2	Sec1 family domain-containing protein 2	1	ALWEALLNSK	ALWEALLNSK	2	ALWEALLNSK2			1148.25
Q6R0H7	Q6R0H7	GNAS1_MOUSE	Gnas	Guanine nucleotide-binding protein G(s) subunit alpha isoforms XLas	1	ALWEDEGVR	ALWEDEGVR	2	ALWEDEGVR2	1167.42								1617.34						1190.85							1570.88		1609.46
P27601	P27601	GNA13_MOUSE	Gna13	Guanine nucleotide-binding protein subunit alpha-13	1	ALWEDSGIQNAYDR	ALWEDSGIQNAYDR	2	ALWEDSGIQNAYDR2	790.713	847.965	843.551				867.178	1043.18	998.618			1431.22
Q91WL8	Q91WL8	WWOX_MOUSE	Wwox	WW domain-containing oxidoreductase	1	ALWELSER	ALWELSER	2	ALWELSER2					1945.77				1894.42
Q8K310	Q8K310	MATR3_MOUSE	Matr3	Matrin-3	1	ALWFQGR	ALWFQGR	2	ALWFQGR2		1782.89	2022.12	3616.01	3942.89	4927.4									1961.72			2586.34
G3X9N3	G3X9N3	G3X9N3_MOUSE	Pnmal2	MCG16539	1	ALYATLQAAAK	ALYATLQAAAK	2	ALYATLQAAAK2					3102.57	2600.47												1476.92
Q62419	Q62419	SH3G1_MOUSE	Sh3gl1	Endophilin-A2	1	ALYDFEPENDGELGFR	ALYDFEPENDGELGFR	2	ALYDFEPENDGELGFR2	1422.26	1122.2	891.491				2004.73	1672.64	1939.41		1695.04	2103.04			1400.43				2529.91	1813.73	1195.31	1586.34
Q62420	Q62420	SH3G2_MOUSE	Sh3gl2	Endophilin-A1	1	ALYDFEPENEGELGFK	ALYDFEPENEGELGFK	2	ALYDFEPENEGELGFK2	6055.51	5097.64	5199	3118.31	4367.73	5371.86	6732.41	8186.58	7923.63	12027.4	10764.1	11637.7	7927.08	9163.81	7632.98	4137.59	6288.69	5834.1	9873.93	11093.4	9731.82	9754.39	9593.81	5073.48
Q99JB8	Q99JB8	PACN3_MOUSE	Pacsin3	Protein kinase C and casein kinase II substrate protein 3	1	ALYDYAGQEADELSFR	ALYDYAGQEADELSFR	2	ALYDYAGQEADELSFR2	642.62			1027.02	1233.37						987.866		1891.68	1769.76	1180.79							1073.79		1285.61
Q61644	Q61644	PACN1_MOUSE	Pacsin1	Protein kinase C and casein kinase substrate in neurons protein 1	1	ALYDYDGQEQDELSFK	ALYDYDGQEQDELSFK	2	ALYDYDGQEQDELSFK2	2270.48	2465.37	1327.9	2089.07	1658.38	2161.2	2536.69	2189.12	2518.21	5850.92	1945.56	2706.58				2428.95	3056.81	1933	4951.67	3577.54	2652.49	4249.62	3855.05	2929.48
Q9WVE8	Q9WVE8	PACN2_MOUSE	Pacsin2	Protein kinase C and casein kinase substrate in neurons protein 2	1	ALYDYEGQEHDELSFK	ALYDYEGQEHDELSFK	3	ALYDYEGQEHDELSFK3		648.529	385.418	1749.46		1487.61							2170.24		1643.74	1993.76	2428.75	1512.94				2165.94		2430.45
P10107	P10107	ANXA1_MOUSE	Anxa1	Annexin A1	1	ALYEAGER	ALYEAGER	2	ALYEAGER2																							1165.62	5739.81
Q920E5	Q920E5	FPPS_MOUSE	Fdps	Farnesyl pyrophosphate synthase	1	ALYEALDLQSAFFK	ALYEALDLQSAFFK	2	ALYEALDLQSAFFK2																						720.553
P08551	P08551	NFL_MOUSE	Nefl	Neurofilament light polypeptide	1	ALYEQEIR	ALYEQEIR	2	ALYEQEIR2	4486.07	3205.51	2168.24		2065.89		4004.21				2506.89			2406.66		3068.61			5529.11			2052.82	2938.39	3178.97
P61202	P61202	CSN2_MOUSE	Cops2	COP9 signalosome complex subunit 2	1	ALYEQSLHIK	ALYEQSLHIK	2	ALYEQSLHIK2	2519.8	2559.88	1509.63	1259.17	1944.71	1853.62	2885.87		2351.08		2106.37	2437.76	1528.62		2580.21	2232.39		1557.06				2146.5		1941.54
Q6PB66	Q6PB66	LPPRC_MOUSE	Lrpprc	Leucine-rich PPR motif-containing protein, mitochondrial	1	ALYEYLTAK	ALYEYLTAK	2	ALYEYLTAK2			1985.79	1393.03	3503.72																	1596.7
Q3ULD5	Q3ULD5	MCCB_MOUSE	Mccc2	Methylcrotonoyl-CoA carboxylase beta chain, mitochondrial	1	ALYGDTLVTGFAR	ALYGDTLVTGFAR	2	ALYGDTLVTGFAR2	1227.92	1664.13	982.429	1532.61	749.361	1209.19	1759.29		1365.51		1145.53		1203.18				1245.25
O88643;Q8CIN4	O88643;Q8CIN4	PAK1_MOUSE;PAK2_MOUSE	Pak1;Pak2	Serine/threonine-protein kinase PAK 1	0	ALYLIATNGTPELQNPEK	ALYLIATNGTPELQNPEK	2	ALYLIATNGTPELQNPEK2	1262.35	1117.5	918.776	1233.91	979.2											1249.81	725.637					1768.42		1527.81
Q01730	Q01730	RSU1_MOUSE	Rsu1	Ras suppressor protein 1	1	ALYLSDNDFEILPPDIGK	ALYLSDNDFEILPPDIGK	2	ALYLSDNDFEILPPDIGK2	3039.49	2268.33			2240.91
A0A2I3BQ48	A0A2I3BQ48	A0A2I3BQ48_MOUSE	Dgkh	Diacylglycerol kinase	1	ALYNETEALLVGR	ALYNETEALLVGR	2	ALYNETEALLVGR2		784.581	678.301						685.606
Q6IR34	Q6IR34	GPSM1_MOUSE	Gpsm1	G-protein-signaling modulator 1	1	ALYNIGNVYHAK	ALYNIGNVYHAK	3	ALYNIGNVYHAK3			1085.21
Q9Z0R4	Q9Z0R4	ITSN1_MOUSE	Itsn1	Intersectin-1	1	ALYPFESR	ALYPFESR	2	ALYPFESR2	2378.38	2084.44	3033.17	2158.62
Q8C0C7	Q8C0C7	SYFA_MOUSE	Farsa	Phenylalanine--tRNA ligase alpha subunit	1	ALYQLAQK	ALYQLAQK	2	ALYQLAQK2	1498.61	1191.29	2827.71	2149.46	3557.95	4990.81	3712.3	3365.05	2576.56		2742.06	2881.9			1918.57	2788.01	2354.15			2703.11	2442.47		2368.92
P07759	P07759	SPA3K_MOUSE	Serpina3k	Serine protease inhibitor A3K	1	ALYQTEAFTADFQQPTEAK	ALYQTEAFTADFQQPTEAK	2	ALYQTEAFTADFQQPTEAK2	1483.53	1289.04	1142.91	3556.09	2569.35	3050.38	1713.99		1301.79		2408.55	2145.36	3140.24	2499.37	2395.08	3063.93	3542.49	2973	1395.95		1828.55	3793.88	3267.65	3189.09
P54923	P54923	ADPRH_MOUSE	Adprh	[Protein ADP-ribosylarginine] hydrolase	1	ALYSLGSK	ALYSLGSK	2	ALYSLGSK2							3350.08									4937.19
Q8VEM8	Q8VEM8	MPCP_MOUSE	Slc25a3	Phosphate carrier protein, mitochondrial	1	ALYSNILGEENTYLWR	ALYSNILGEENTYLWR	2	ALYSNILGEENTYLWR2	10120	9109.03	12678.5	17490	32321.9	22796	10343.4	11015.6	14152.7	11894	10533.8	10368	13349.7	23349.8	16736.4	21654.2	15334.3	18780	11489.9	11491.5	10168.2	16045.5	14618.5	14353.4
P70182	P70182	PI51A_MOUSE	Pip5k1a	Phosphatidylinositol 4-phosphate 5-kinase type-1 alpha	1	ALYSTAMESIQGEAR	ALYSTAMESIQGEAR	2	ALYSTAMESIQGEAR2		821.212	712.182
P70182	P70182	PI51A_MOUSE	Pip5k1a	Phosphatidylinositol 4-phosphate 5-kinase type-1 alpha	1	ALYSTAMESIQGEAR	ALYSTAM(UniMod:35)ESIQGEAR	2	ALYSTAM(UniMod:35)ESIQGEAR2	1218.92	750.866	736.015				568.907		625.198
O70161	O70161	PI51C_MOUSE	Pip5k1c	Phosphatidylinositol 4-phosphate 5-kinase type-1 gamma	1	ALYSTAMESIQGGAAR	ALYSTAMESIQGGAAR	2	ALYSTAMESIQGGAAR2	1469.16	2555.32	2724.64		1278.32	1801.88		14721.5				1219.93		1431.36								888.52		326.04
O70161	O70161	PI51C_MOUSE	Pip5k1c	Phosphatidylinositol 4-phosphate 5-kinase type-1 gamma	1	ALYSTAMESIQGGAAR	ALYSTAM(UniMod:35)ESIQGGAAR	2	ALYSTAM(UniMod:35)ESIQGGAAR2	2784.12	2612.96	1448.84	3626.49	2179.62	2025.05	2051.34	2019.18	2509.36		2538.39	2183	1755.19	2073.04	2681.86	1703.6	2272.82		1548.82	910.568	1673.08	929.212	1170.83	1989.94
Q80VC9	Q80VC9	CAMP3_MOUSE	Camsap3	Calmodulin-regulated spectrin-associated protein 3	1	ALYTLSGETEELSR	ALYTLSGETEELSR	2	ALYTLSGETEELSR2	2109.11	1764.66	4561.36	2074.18	2765.56	2060.06	1795.66	2318.29	1733.77	1835.71	1797.38	1231.6	2264.11	1695.99	1344.3	1399.68			1683.31	1077.14		912.021	937.13	1917.12
Q8BK72	Q8BK72	RT27_MOUSE	Mrps27	28S ribosomal protein S27, mitochondrial	1	ALYTLVNK	ALYTLVNK	2	ALYTLVNK2					1763.88								1721.72	1476.59		9631.52	6512.64	10299.3						2069.61
Q3U1J4	Q3U1J4	DDB1_MOUSE	Ddb1	DNA damage-binding protein 1	1	ALYYLQIHPQELR	ALYYLQIHPQELR	2	ALYYLQIHPQELR2	1930.79	2202.96	1723.34	3627.81	2028.6	1797.86	2619.63	1255.8	2275.14		2449.31	2128.71		1888.38	1765.82	1145.37	1910.45	1433.58	2602.66	1979.82	2008.67	804.959	1830.39
Q3U1J4	Q3U1J4	DDB1_MOUSE	Ddb1	DNA damage-binding protein 1	1	ALYYLQIHPQELR	ALYYLQIHPQELR	3	ALYYLQIHPQELR3	7892.51	8663.8	5237.61	10384.8	8831.27	7751.17	11829.1	7630.31	10229.1	8582.71	8728.12	8920.28	6796.61	7942.14	5369.69	6215.54	8596.13	7920	8525.12	7013.87	9368.32	5296.96	4226.72	6775.63
Q8VCM8	Q8VCM8	NCLN_MOUSE	Ncln	Nicalin	1	AMAAVPQDVVR	AM(UniMod:35)AAVPQDVVR	2	AM(UniMod:35)AAVPQDVVR2																2767.28	2421.37
Q5SQX6	Q5SQX6	CYFP2_MOUSE	Cyfip2	Cytoplasmic FMR1-interacting protein 2	1	AMAGSVLLDKR	AM(UniMod:35)AGSVLLDKR	2	AM(UniMod:35)AGSVLLDKR2		1290.16	1319.51
Q80VC9	Q80VC9	CAMP3_MOUSE	Camsap3	Calmodulin-regulated spectrin-associated protein 3	1	AMAPAEEEVGPR	AMAPAEEEVGPR	2	AMAPAEEEVGPR2			649.345
Q80VC9	Q80VC9	CAMP3_MOUSE	Camsap3	Calmodulin-regulated spectrin-associated protein 3	1	AMAPAEEEVGPR	AM(UniMod:35)APAEEEVGPR	2	AM(UniMod:35)APAEEEVGPR2			1404.61	694.983	1110.77
P12382	P12382	PFKAL_MOUSE	Pfkl	ATP-dependent 6-phosphofructokinase, liver type	1	AMDEERFDEAIQLR	AMDEERFDEAIQLR	3	AMDEERFDEAIQLR3	2004.4	4813.65	13834.8		2778.73		3140.99							1399.12
P12382	P12382	PFKAL_MOUSE	Pfkl	ATP-dependent 6-phosphofructokinase, liver type	1	AMDEERFDEAIQLR	AM(UniMod:35)DEERFDEAIQLR	3	AM(UniMod:35)DEERFDEAIQLR3	17898.5	12973.9	25864.1	9795.77	9647.41	5716.04	15049	11899	13475.6	10277.8	13214.1	11475.2	6259.41	3980.78	5865.08	7492.96	7765.52	7689.49	9973.33	10999.5	9144.33	3909.48	4247.1	4264.3
Q9D1C8	Q9D1C8	VPS28_MOUSE	Vps28	Vacuolar protein sorting-associated protein 28 homolog	1	AMDEIQPDLR	AM(UniMod:35)DEIQPDLR	2	AM(UniMod:35)DEIQPDLR2	1396.01		919.533						1473.18			2589.78				1683.01	1390.02	1943.05	1328.27		2277.22	1646.37	3328.17	2112.63
Q9R0N7	Q9R0N7	SYT7_MOUSE	Syt7	Synaptotagmin-7	1	AMDIGGTSDPYVK	AMDIGGTSDPYVK	2	AMDIGGTSDPYVK2			1140.42		1654.81	1047.96
Q9R0N7	Q9R0N7	SYT7_MOUSE	Syt7	Synaptotagmin-7	1	AMDIGGTSDPYVK	AM(UniMod:35)DIGGTSDPYVK	2	AM(UniMod:35)DIGGTSDPYVK2	3166.18	1404.5	2522.8	8645.28	5896.25	7685.23	1168.93		1791.26	1640.85			3036.54	3299.31	3464.18	3514.94	4385.24	4822.55	1416.33		1222.37	1972.62	3376.69	2522.35
Q9R0N8	Q9R0N8	SYT6_MOUSE	Syt6	Synaptotagmin-6	1	AMDITGYSDPYVK	AM(UniMod:35)DITGYSDPYVK	2	AM(UniMod:35)DITGYSDPYVK2				2825.07												2525.18	2602.93	2019.93				2150.3	2130.91	3024.21
O35681	O35681	SYT3_MOUSE	Syt3	Synaptotagmin-3	1	AMDLTGFSDPYVK	AM(UniMod:35)DLTGFSDPYVK	2	AM(UniMod:35)DLTGFSDPYVK2	1752.26			1270.08
O88543	O88543	CSN3_MOUSE	Cops3	COP9 signalosome complex subunit 3	1	AMDQEITVNPQFVQK	AMDQEITVNPQFVQK	2	AMDQEITVNPQFVQK2		978.195
O88543	O88543	CSN3_MOUSE	Cops3	COP9 signalosome complex subunit 3	1	AMDQEITVNPQFVQK	AM(UniMod:35)DQEITVNPQFVQK	2	AM(UniMod:35)DQEITVNPQFVQK2	3917.4	3135.06	2577.58	3358.45	2209.89	2376.03	3612.66	2937.39	2963.21	2283.87	3540.61	2123.87	2415.21	2802.72	1834.58	2698.67	1945	1791.85	2547.91	2114.95	1842.12	3279.52	2353.76	4077.92
Q80TS3	Q80TS3	AGRL3_MOUSE	Adgrl3	Adhesion G protein-coupled receptor L3	1	AMDQLVGLLDVQLR	AM(UniMod:35)DQLVGLLDVQLR	2	AM(UniMod:35)DQLVGLLDVQLR2	841.809		462.634	1341.79	1021.22				917.332				1122.37				1314.54
Q99JY0	Q99JY0	ECHB_MOUSE	Hadhb	Trifunctional enzyme subunit beta, mitochondrial	1	AMDSDWFAQNYMGR	AMDSDWFAQNYM(UniMod:35)GR	2	AMDSDWFAQNYM(UniMod:35)GR2			898.344
Q99JY0	Q99JY0	ECHB_MOUSE	Hadhb	Trifunctional enzyme subunit beta, mitochondrial	1	AMDSDWFAQNYMGR	AM(UniMod:35)DSDWFAQNYM(UniMod:35)GR	2	AM(UniMod:35)DSDWFAQNYM(UniMod:35)GR2	4619.55	3454.3	2928.86	7638.35	6377.66	5963.75	1892.23		2763.28				3010.13	3480.82	4723.29	3312.88	4113.08	3501.97		1424.97		2419.45	2966.24	3214.26
P18872	P18872	GNAO_MOUSE	Gnao1	Guanine nucleotide-binding protein G(o) subunit alpha	1	AMDTLGVEYGDKER	AMDTLGVEYGDKER	2	AMDTLGVEYGDKER2	1147.91	2543.67	2059.66	1295.87	1660.45	1258.47		1445.7	1466.66	757.74			2385.66	2144.86	1927.88	1169.37	1443.86				633.068	722.965
P18872	P18872	GNAO_MOUSE	Gnao1	Guanine nucleotide-binding protein G(o) subunit alpha	1	AMDTLGVEYGDKER	AMDTLGVEYGDKER	3	AMDTLGVEYGDKER3		2626.92	1578.48	1524.46				2269.39	2429.72		880.721	753.622	2436.44	2140.75		1654.05	1228.53					1023.99
P18872	P18872	GNAO_MOUSE	Gnao1	Guanine nucleotide-binding protein G(o) subunit alpha	1	AMDTLGVEYGDKER	AM(UniMod:35)DTLGVEYGDKER	2	AM(UniMod:35)DTLGVEYGDKER2	4362.37	4274.62	2319.78	3474.22	3822.39	5692.21	3553.42	3103.38	3510.98	2598.54	3614.41	3268.81	4495.72	4033.33	5550.32	3536.01	4193.62	3521.28	2482.01	4315.8	3428.36	5758.98	4119.14	4398.95
P18872	P18872	GNAO_MOUSE	Gnao1	Guanine nucleotide-binding protein G(o) subunit alpha	1	AMDTLGVEYGDKER	AM(UniMod:35)DTLGVEYGDKER	3	AM(UniMod:35)DTLGVEYGDKER3	14680.2	16841.2	10931.8	19012.2	13639.5	17598.5	13538.4	13080.9	15294.2	12683.7	12037.6	12474.7	20048.5	15557.4	18147.5	15900.9	16586.8	16906.6	9259.1	11961.5	11041.1	18235	15105.9	14925.7
Q0KL02	Q0KL02	TRIO_MOUSE	Trio	Triple functional domain protein	1	AMDVLPILK	AM(UniMod:35)DVLPILK	2	AM(UniMod:35)DVLPILK2	502.697
Q99PL5	Q99PL5	RRBP1_MOUSE	Rrbp1	Ribosome-binding protein 1	1	AMEALALAER	AM(UniMod:35)EALALAER	2	AM(UniMod:35)EALALAER2									410.678							965.766	741.734							1350.18
Q9DBJ1	O70250;Q9DBJ1	PGAM1_MOUSE	Pgam1	Phosphoglycerate mutase 1	0	AMEAVAAQGK	AMEAVAAQGK	2	AMEAVAAQGK2		2318.2										1266.62		1476.52
Q68FL6	Q68FL6	SYMC_MOUSE	Mars	Methionine--tRNA ligase, cytoplasmic	1	AMEEGLTPR	AM(UniMod:35)EEGLTPR	2	AM(UniMod:35)EEGLTPR2	1360.83																				781.485
Q9WUA3	Q9WUA3	PFKAP_MOUSE	Pfkp	ATP-dependent 6-phosphofructokinase, platelet type	1	AMEWISAK	AM(UniMod:35)EWISAK	2	AM(UniMod:35)EWISAK2	4765.68	4289.45	7043.38	5597.94	8361.95	5788.64	4669.4	4350.65	4513.88		3597.08	3581.01	3500.77	4502.91	3136.76	4232.11	3299.28	3786.53		5081.58	4583.21	4220.23		4345.85
Q8BPN8	Q8BPN8	DMXL2_MOUSE	Dmxl2	DmX-like protein 2	1	AMGIGWWVR	AM(UniMod:35)GIGWWVR	2	AM(UniMod:35)GIGWWVR2			818.644
P10853;P10854;Q64475;Q64478;Q64524;Q64525;Q6ZWY9;Q8CGP0;Q8CGP1;Q8CGP2;Q9D2U9	P10853;P10854;Q64475;Q64478;Q64524;Q64525;Q6ZWY9;Q8CGP0;Q8CGP1;Q8CGP2;Q9D2U9	H2B1B_MOUSE;H2B1C_MOUSE;H2B1F_MOUSE;H2B1H_MOUSE;H2B1K_MOUSE;H2B1M_MOUSE;H2B1P_MOUSE;H2B2B_MOUSE;H2B2E_MOUSE;H2B3A_MOUSE;H2B3B_MOUSE	H2bc12;H2bc13;H2bc14;H2bc8;Hist1h2bb;Hist1h2bh;Hist1h2bp;Hist2h2bb;Hist2h2be;Hist3h2ba;Hist3h2bb	Histone H2B type 1-F/J/L	0	AMGIMNSFVNDIFER	AM(UniMod:35)GIM(UniMod:35)NSFVNDIFER	2	AM(UniMod:35)GIM(UniMod:35)NSFVNDIFER2	3711.72	3619.64	2515.34	9071.09	8449.17	7900.63	3546.38	2584.85	2747.89	5019.77		4530.31	5792.36	4146.19	3879.69	5757.62	6458.53	4245.63	6095	5726.98	4713.32	4945.37	4610.75	4647.73
P08752	P08752	GNAI2_MOUSE	Gnai2	Guanine nucleotide-binding protein G(i) subunit alpha-2	1	AMGNLQIDFADPQR	AM(UniMod:35)GNLQIDFADPQR	2	AM(UniMod:35)GNLQIDFADPQR2	1372.21	1322.85		2037.19																		1992.41	1640.8
P08752	P08752	GNAI2_MOUSE	Gnai2	Guanine nucleotide-binding protein G(i) subunit alpha-2	1	AMGNLQIDFADPQRADDAR	AM(UniMod:35)GNLQIDFADPQRADDAR	3	AM(UniMod:35)GNLQIDFADPQRADDAR3				1620.63
Q9JLN9	Q9JLN9	MTOR_MOUSE	Mtor	Serine/threonine-protein kinase mTOR	1	AMGPGIQQDIK	AM(UniMod:35)GPGIQQDIK	2	AM(UniMod:35)GPGIQQDIK2			487.647
O55143	O55143	AT2A2_MOUSE	Atp2a2	Sarcoplasmic/endoplasmic reticulum calcium ATPase 2	1	AMGVVVATGVNTEIGK	AMGVVVATGVNTEIGK	2	AMGVVVATGVNTEIGK2			755.719
O55143	O55143	AT2A2_MOUSE	Atp2a2	Sarcoplasmic/endoplasmic reticulum calcium ATPase 2	1	AMGVVVATGVNTEIGK	AM(UniMod:35)GVVVATGVNTEIGK	2	AM(UniMod:35)GVVVATGVNTEIGK2	5496.64	6453.97	9170.16	3904.06	4029.91	2528.78	5388.52	3214.52	5070.51	4332.71	6861.27	5181.73	3245.46	2341.72	3053.41	3179.24	2709.78	3070.76	3449.56	3793.41	6405.31	3155.46	2317.41	2862.48
Q8BPN8	Q8BPN8	DMXL2_MOUSE	Dmxl2	DmX-like protein 2	1	AMLEPENTPFK	AM(UniMod:35)LEPENTPFK	2	AM(UniMod:35)LEPENTPFK2	2096.69	2069.74	2497.44
Q91WQ3	Q91WQ3	SYYC_MOUSE	Yars	Tyrosine--tRNA ligase, cytoplasmic	1	AMLESIGVPLEK	AM(UniMod:35)LESIGVPLEK	2	AM(UniMod:35)LESIGVPLEK2	2554.09	2691.2	3154.94	3677.24	3294.79	3688.46			2291.42
Q921Q7	Q921Q7	RIN1_MOUSE	Rin1	Ras and Rab interactor 1	1	AMLSAELGPEK	AM(UniMod:35)LSAELGPEK	2	AM(UniMod:35)LSAELGPEK2		773.33	1665.88
Q68FD5	Q68FD5	CLH1_MOUSE	Cltc	Clathrin heavy chain 1	1	AMLSANIR	AM(UniMod:35)LSANIR	2	AM(UniMod:35)LSANIR2	7680	5598.53			12792.6
P83940	P83940	ELOC_MOUSE	Eloc	Elongin-C	1	AMLSGPGQFAENETNEVNFR	AM(UniMod:35)LSGPGQFAENETNEVNFR	2	AM(UniMod:35)LSGPGQFAENETNEVNFR2				1531.86			1490.72
P12382	P12382	PFKAL_MOUSE	Pfkl	ATP-dependent 6-phosphofructokinase, liver type	1	AMLWVSEK	AMLWVSEK	2	AMLWVSEK2			8059.35		2232.41			3307.89
P12382	P12382	PFKAL_MOUSE	Pfkl	ATP-dependent 6-phosphofructokinase, liver type	1	AMLWVSEK	AM(UniMod:35)LWVSEK	2	AM(UniMod:35)LWVSEK2	11932.5	8532.28	24401.3	7228.09	8024	5396.99	11301.9	12097	14214.6	9564.3	7582.69	7398.25	4387.39	4835.07	4146.72	6450.98	5369.65		9236.08	9896.95	9606.86	3216.13	3268.58	4813.1
O89086	O89086	RBM3_MOUSE	Rbm3	RNA-binding protein 3	1	AMNGESLDGR	AM(UniMod:35)NGESLDGR	2	AM(UniMod:35)NGESLDGR2					1187.76	1818.56
Q61102	Q61102	ABCB7_MOUSE	Abcb7	ATP-binding cassette sub-family B member 7, mitochondrial	1	AMNIVVPFMFK	AM(UniMod:35)NIVVPFM(UniMod:35)FK	2	AM(UniMod:35)NIVVPFM(UniMod:35)FK2				921.389	898.008																	1461.42
Q8BJ42	Q8BJ42	DLGP2_MOUSE	Dlgap2	Disks large-associated protein 2	1	AMNLALETAAAQR	AM(UniMod:35)NLALETAAAQR	2	AM(UniMod:35)NLALETAAAQR2	1449.98						1542.48
Q8BMG7	Q8BMG7	RBGPR_MOUSE	Rab3gap2	Rab3 GTPase-activating protein non-catalytic subunit	1	AMNPQDLQNTGVPIAATAK	AMNPQDLQNTGVPIAATAK	2	AMNPQDLQNTGVPIAATAK2			396.761
Q8BMG7	Q8BMG7	RBGPR_MOUSE	Rab3gap2	Rab3 GTPase-activating protein non-catalytic subunit	1	AMNPQDLQNTGVPIAATAK	AM(UniMod:35)NPQDLQNTGVPIAATAK	2	AM(UniMod:35)NPQDLQNTGVPIAATAK2	1043.8	561.865	1465.29	609.395	1171.63		656.88													568.372				570.328
Q9QY76	Q9QY76	VAPB_MOUSE	Vapb	Vesicle-associated membrane protein-associated protein B	1	AMPSNSPVAALAATGK	AM(UniMod:35)PSNSPVAALAATGK	2	AM(UniMod:35)PSNSPVAALAATGK2	3479.19		2925.18						3914.97
P38647	P38647	GRP75_MOUSE	Hspa9	Stress-70 protein, mitochondrial	1	AMQDAEVSK	AMQDAEVSK	2	AMQDAEVSK2		1643.29	2074.62
Q9EQP2	Q9EQP2	EHD4_MOUSE	Ehd4	EH domain-containing protein 4	1	AMQEQLENYDFTK	AM(UniMod:35)QEQLENYDFTK	2	AM(UniMod:35)QEQLENYDFTK2				860.114	690.066
Q9QXL2	Q9QXL2	KI21A_MOUSE	Kif21a	Kinesin-like protein KIF21A	1	AMQETVDALR	AM(UniMod:35)QETVDALR	2	AM(UniMod:35)QETVDALR2		1727.06	1126.84
P11881	P11881	ITPR1_MOUSE	Itpr1	Inositol 1,4,5-trisphosphate receptor type 1	1	AMSLVSSDSEGEQNELR	AM(UniMod:35)SLVSSDSEGEQNELR	2	AM(UniMod:35)SLVSSDSEGEQNELR2			174.912
Q62418	Q62418	DBNL_MOUSE	Dbnl	Drebrin-like protein	1	AMSTTSVTSSQPGK	AMSTTSVTSSQPGK	2	AMSTTSVTSSQPGK2		838.955
Q62418	Q62418	DBNL_MOUSE	Dbnl	Drebrin-like protein	1	AMSTTSVTSSQPGK	AM(UniMod:35)STTSVTSSQPGK	2	AM(UniMod:35)STTSVTSSQPGK2	733.106	534.419	407.437				737.14			1395.41					694.74				841.643	935.05	1372.41	1527.53
P80318	P80318	TCPG_MOUSE	Cct3	T-complex protein 1 subunit gamma	1	AMTGVEQWPYR	AM(UniMod:35)TGVEQWPYR	2	AM(UniMod:35)TGVEQWPYR2	3390.86	3690.93	3669.21	2453.75	3955.04	3201.3	3399	1705.64	2848.67		1963.93	2913.35	2191.99	3088.69	2964.92	3270.54	2903.96	2747.62	2298.67	2593.45	2598.18	2995.69	4539.47	3791.14
Q80VP1	Q80VP1	EPN1_MOUSE	Epn1	Epsin-1	1	AMTLMEYLIK	AM(UniMod:35)TLM(UniMod:35)EYLIK	2	AM(UniMod:35)TLM(UniMod:35)EYLIK2	1474.72	829.963	941.315	733.384			1466.17	1674.55	1374		1357.27								1138.55				1051.89
Q68FG2	Q68FG2	Q68FG2_MOUSE	Sptbn2	Spectrin beta chain	1	AMTMPPVSQPEGSIVLR	AM(UniMod:35)TM(UniMod:35)PPVSQPEGSIVLR	2	AM(UniMod:35)TM(UniMod:35)PPVSQPEGSIVLR2	820.456	786.724						627.633
O09061	O09061	PSB1_MOUSE	Psmb1	Proteasome subunit beta type-1	1	AMTTGAIAAMLSTILYSR	AM(UniMod:35)TTGAIAAM(UniMod:35)LSTILYSR	2	AM(UniMod:35)TTGAIAAM(UniMod:35)LSTILYSR2											1082.23	1078.85										1245.3	877.186
P50114	P50114	S100B_MOUSE	S100b	Protein S100-B	1	AMVALIDVFHQYSGR	AM(UniMod:35)VALIDVFHQYSGR	3	AM(UniMod:35)VALIDVFHQYSGR3	933.101	427.059	970.4	955.462			1489.06					2330.76		783.817			1939.48						1538.91	1484.45
P97372	P97372	PSME2_MOUSE	Psme2	Proteasome activator complex subunit 2	1	AMVLDLR	AM(UniMod:35)VLDLR	2	AM(UniMod:35)VLDLR2			1927.78								3422.9	4264.41			3175.35	2692.61	3932.63			3911.35		3547.09		4198.57
Q91WS0	Q91WS0	CISD1_MOUSE	Cisd1	CDGSH iron-sulfur domain-containing protein 1	1	AMVNLQIQK	AM(UniMod:35)VNLQIQK	2	AM(UniMod:35)VNLQIQK2	5474.01	3201.67	3640.42	3741.57	3845.16	2558.5	7097.87	5800.2	4594.06	6498.33	5585.22	8811.72		5591.62		3959.22	7590.49	4339.42	5351.66		5762.54	13632.1	9019.16	7194.92
Q91WK0	Q3UZ39;Q91WK0	LRRF2_MOUSE	Lrrfip2	Leucine-rich repeat flightless-interacting protein 2	0	AMVSNAQLDNEK	AM(UniMod:35)VSNAQLDNEK	2	AM(UniMod:35)VSNAQLDNEK2												420.836				742.515						342.037	818.668	562.363
Q9Z2I0	Q9Z2I0	LETM1_MOUSE	Letm1	Mitochondrial proton/calcium exchanger protein	1	AMYLPDTLSPADQLK	AM(UniMod:35)YLPDTLSPADQLK	2	AM(UniMod:35)YLPDTLSPADQLK2	11457.9			9247.96	7484.52	8646.6	9904.65	8259.23	9092.19	7336.9	10300.2	8889.52	7779.31	8052.27	8257.29	8682.19	9799.23	7418.04	9982.78	9242.06	8131.23	8682.37	7115.9	9857.54
Q9CQJ8	Q9CQJ8	NDUB9_MOUSE	Ndufb9	NADH dehydrogenase [ubiquinone] 1 beta subcomplex subunit 9	1	AMYPDYFSK	AMYPDYFSK	2	AMYPDYFSK2		1760.52
[truncated: 31,837 more rows]
