# Supplementary material for: Brain Region Differences in α1- and α5-Subunit-Containing GABAA Receptor Proteomes Revealed with Affinity Purification and Blue Native PAGE Proteomics
Source: Cells. 2023 Dec 20;13(1):14. doi: 10.3390/cells13010014 (PMC10778189; doi:10.3390/cells13010014)
Supplement: Supplementary file 1 [file cells-13-00014-s001.zip › Data S2_Protein and peptides information from IP_batch 2.tsv]

Protein.Group	Protein.Ids	Protein.Names	Genes	First.Protein.Description	Proteotypic	Stripped.Sequence	Modified.Sequence	Precursor.Charge	Precursor.Id	C:\Users\MCN Proteomics\Desktop\2023_Miao_HipOlf_GABAA_IP_DIA\20220304_miao-HC-OF-IP\20220304_miao_HcalOf-IP-alfa1-6-lipo-nlgn_spd30_DIA_HC_a1_1_S1-A1_1_2823.d	C:\Users\MCN Proteomics\Desktop\2023_Miao_HipOlf_GABAA_IP_DIA\20220304_miao-HC-OF-IP\20220304_miao_HcalOf-IP-alfa1-6-lipo-nlgn_spd30_DIA_HC_a1_2_S1-A2_1_2824.d	C:\Users\MCN Proteomics\Desktop\2023_Miao_HipOlf_GABAA_IP_DIA\20220304_miao-HC-OF-IP\20220304_miao_HcalOf-IP-alfa1-6-lipo-nlgn_spd30_DIA_HC_a1_3_S1-A3_1_2825.d	C:\Users\MCN Proteomics\Desktop\2023_Miao_HipOlf_GABAA_IP_DIA\20220304_miao-HC-OF-IP\20220304_miao_HcalOf-IP-alfa1-6-lipo-nlgn_spd30_DIA_HC_a5_1_S1-A9_1_2831.d	C:\Users\MCN Proteomics\Desktop\2023_Miao_HipOlf_GABAA_IP_DIA\20220304_miao-HC-OF-IP\20220304_miao_HcalOf-IP-alfa1-6-lipo-nlgn_spd30_DIA_HC_a5_2_S1-A10_1_2832.d	C:\Users\MCN Proteomics\Desktop\2023_Miao_HipOlf_GABAA_IP_DIA\20220304_miao-HC-OF-IP\20220304_miao_HcalOf-IP-alfa1-6-lipo-nlgn_spd30_DIA_HC_a5_3_S1-A11_1_2833.d	C:\Users\MCN Proteomics\Desktop\2023_Miao_HipOlf_GABAA_IP_DIA\20220304_miao-HC-OF-IP\20220304_miao_HcalOf-IP-alfa1-6-lipo-nlgn_spd30_DIA_HC_a6_1_S1-A7_1_2829.d	C:\Users\MCN Proteomics\Desktop\2023_Miao_HipOlf_GABAA_IP_DIA\20220304_miao-HC-OF-IP\20220304_miao_HcalOf-IP-alfa1-6-lipo-nlgn_spd30_DIA_HC_GRIA2_1_S1-B3_1_2837.d	C:\Users\MCN Proteomics\Desktop\2023_Miao_HipOlf_GABAA_IP_DIA\20220304_miao-HC-OF-IP\20220304_miao_HcalOf-IP-alfa1-6-lipo-nlgn_spd30_DIA_HC_Lipo_1_S1-B5_1_2839.d	C:\Users\MCN Proteomics\Desktop\2023_Miao_HipOlf_GABAA_IP_DIA\20220304_miao-HC-OF-IP\20220304_miao_HcalOf-IP-alfa1-6-lipo-nlgn_spd30_DIA_HC_Lipo_2_S1-B6_1_2840.d	C:\Users\MCN Proteomics\Desktop\2023_Miao_HipOlf_GABAA_IP_DIA\20220304_miao-HC-OF-IP\20220304_miao_HcalOf-IP-alfa1-6-lipo-nlgn_spd30_DIA_HC_Lipo_3_S1-B7_1_2841.d	C:\Users\MCN Proteomics\Desktop\2023_Miao_HipOlf_GABAA_IP_DIA\20220304_miao-HC-OF-IP\20220304_miao_HcalOf-IP-alfa1-6-lipo-nlgn_spd30_DIA_HC_Nlgn2_1_S1-B11_1_2845.d	C:\Users\MCN Proteomics\Desktop\2023_Miao_HipOlf_GABAA_IP_DIA\20220304_miao-HC-OF-IP\20220304_miao_HcalOf-IP-alfa1-6-lipo-nlgn_spd30_DIA_HC_Nlgn2_2_S1-B12_1_2846.d	C:\Users\MCN Proteomics\Desktop\2023_Miao_HipOlf_GABAA_IP_DIA\20220304_miao-HC-OF-IP\20220304_miao_HcalOf-IP-alfa1-6-lipo-nlgn_spd30_DIA_HC_Nlgn2_3_S1-C1_1_2847.d	C:\Users\MCN Proteomics\Desktop\2023_Miao_HipOlf_GABAA_IP_DIA\20220304_miao-HC-OF-IP\20220304_miao_HcalOf-IP-alfa1-6-lipo-nlgn_spd30_DIA_OF_a1_1_S1-A4_1_2826.d	C:\Users\MCN Proteomics\Desktop\2023_Miao_HipOlf_GABAA_IP_DIA\20220304_miao-HC-OF-IP\20220304_miao_HcalOf-IP-alfa1-6-lipo-nlgn_spd30_DIA_OF_a1_2_S1-A5_1_2827.d	C:\Users\MCN Proteomics\Desktop\2023_Miao_HipOlf_GABAA_IP_DIA\20220304_miao-HC-OF-IP\20220304_miao_HcalOf-IP-alfa1-6-lipo-nlgn_spd30_DIA_OF_a1_3_S1-A6_1_2828.d	C:\Users\MCN Proteomics\Desktop\2023_Miao_HipOlf_GABAA_IP_DIA\20220304_miao-HC-OF-IP\20220304_miao_HcalOf-IP-alfa1-6-lipo-nlgn_spd30_DIA_OF_a5_1_S1-A12_1_2834.d	C:\Users\MCN Proteomics\Desktop\2023_Miao_HipOlf_GABAA_IP_DIA\20220304_miao-HC-OF-IP\20220304_miao_HcalOf-IP-alfa1-6-lipo-nlgn_spd30_DIA_OF_a5_2_S1-B1_1_2835.d	C:\Users\MCN Proteomics\Desktop\2023_Miao_HipOlf_GABAA_IP_DIA\20220304_miao-HC-OF-IP\20220304_miao_HcalOf-IP-alfa1-6-lipo-nlgn_spd30_DIA_OF_a5_3_S1-B2_1_2836.d	C:\Users\MCN Proteomics\Desktop\2023_Miao_HipOlf_GABAA_IP_DIA\20220304_miao-HC-OF-IP\20220304_miao_HcalOf-IP-alfa1-6-lipo-nlgn_spd30_DIA_OF_a6_1_S1-A8_1_2830.d	C:\Users\MCN Proteomics\Desktop\2023_Miao_HipOlf_GABAA_IP_DIA\20220304_miao-HC-OF-IP\20220304_miao_HcalOf-IP-alfa1-6-lipo-nlgn_spd30_DIA_OF_GRIA2_1_S1-B4_1_2838.d	C:\Users\MCN Proteomics\Desktop\2023_Miao_HipOlf_GABAA_IP_DIA\20220304_miao-HC-OF-IP\20220304_miao_HcalOf-IP-alfa1-6-lipo-nlgn_spd30_DIA_OF_Lipo_1_S1-B8_1_2842.d	C:\Users\MCN Proteomics\Desktop\2023_Miao_HipOlf_GABAA_IP_DIA\20220304_miao-HC-OF-IP\20220304_miao_HcalOf-IP-alfa1-6-lipo-nlgn_spd30_DIA_OF_Lipo_2_S1-B9_1_2843.d	C:\Users\MCN Proteomics\Desktop\2023_Miao_HipOlf_GABAA_IP_DIA\20220304_miao-HC-OF-IP\20220304_miao_HcalOf-IP-alfa1-6-lipo-nlgn_spd30_DIA_OF_Lipo_3_S1-B10_1_2844.d	C:\Users\MCN Proteomics\Desktop\2023_Miao_HipOlf_GABAA_IP_DIA\20220304_miao-HC-OF-IP\20220304_miao_HcalOf-IP-alfa1-6-lipo-nlgn_spd30_DIA_OF_Nlgn2_1_S1-C2_1_2848.d	C:\Users\MCN Proteomics\Desktop\2023_Miao_HipOlf_GABAA_IP_DIA\20220304_miao-HC-OF-IP\20220304_miao_HcalOf-IP-alfa1-6-lipo-nlgn_spd30_DIA_OF_Nlgn2_2_S1-C3_1_2849.d	C:\Users\MCN Proteomics\Desktop\2023_Miao_HipOlf_GABAA_IP_DIA\20220304_miao-HC-OF-IP\20220304_miao_HcalOf-IP-alfa1-6-lipo-nlgn_spd30_DIA_OF_Nlgn2_3_S1-C4_1_2850.d
P63085	P63085	MK01_MOUSE	Mapk1	Mitogen-activated protein kinase 1	1	AAAAAAGPEMVR	(UniMod:1)AAAAAAGPEMVR	2	(UniMod:1)AAAAAAGPEMVR2	7316.87	12107.3	10251.7	5707.08	5809.65	4851.94	9981.21	11463.8	8001.58	11194.9	10867.6	4711.04	6827.31	7103.71	9219.15	7267.68	11315.6	6115.56		4762.09		6781.19	10441	12583.5	12539.6		5055.8
P63085	P63085	MK01_MOUSE	Mapk1	Mitogen-activated protein kinase 1	1	AAAAAAGPEMVR	(UniMod:1)AAAAAAGPEM(UniMod:35)VR	2	(UniMod:1)AAAAAAGPEM(UniMod:35)VR2	27335.2	27381.4	33135.9	24905.7	19446.3	20336.3	28216.1	42149.1	25942.7	25101.1	21695.6	24341.8	23230.6	25394.9	27985	24524.3	26480	20899.8	31672.8	19392.9	5966.61	23479.6	23406.6	21647	17336.8	23874	23719.3	18987.6
Q63844	Q63844	MK03_MOUSE	Mapk3	Mitogen-activated protein kinase 3	1	AAAAAAPGGGGGEPR	(UniMod:1)AAAAAAPGGGGGEPR	2	(UniMod:1)AAAAAAPGGGGGEPR2	3516.13	3950.03	3914.81	2897.55					7610.55	9713.95	9434.08												6243.19		8750.17	3019.44
Q9D1H7	Q9D1H7	GET4_MOUSE	Get4	Golgi to ER traffic protein 4 homolog	1	AAAAAMAEQEGAR	(UniMod:1)AAAAAMAEQEGAR	2	(UniMod:1)AAAAAMAEQEGAR2	1734.61	2420.95		1490.42	1659.31						1313.32		974.754	1357.54			1289.89	2128.37		902.018					2038.51		1368.41
Q9D1H7	Q9D1H7	GET4_MOUSE	Get4	Golgi to ER traffic protein 4 homolog	1	AAAAAMAEQEGAR	(UniMod:1)AAAAAM(UniMod:35)AEQEGAR	2	(UniMod:1)AAAAAM(UniMod:35)AEQEGAR2			1387.91	1065.56	1557.76						984.008	1736.05	1810.77	1697.2						1402.19				1261.99	1278.33		1193
P42567	P42567	EPS15_MOUSE	Eps15	Epidermal growth factor receptor substrate 15	1	AAAAQLSLTQLSSGNPVYEK	(UniMod:1)AAAAQLSLTQLSSGNPVYEK	2	(UniMod:1)AAAAQLSLTQLSSGNPVYEK2											653.118										960.826		2506.82	2962.18	3386.72	1392.87
Q80X85	Q80X85	RT07_MOUSE	Mrps7	28S ribosomal protein S7, mitochondrial	1	AAAATETSSVFADPVISK	AAAATETSSVFADPVISK	2	AAAATETSSVFADPVISK2		999.242			1212.78	1304.54		1278.38		1081.01		1097.63	3163.42		1438.31	1156.85		1077.73			735.417	3576	1177.72	1856.59	1609.03
Q8BG32	Q8BG32	PSD11_MOUSE	Psmd11	26S proteasome non-ATPase regulatory subunit 11	1	AAAAVVEFQR	(UniMod:1)AAAAVVEFQR	2	(UniMod:1)AAAAVVEFQR2	7549.58	8046.34	7917.31	9118.46	9016.87	5633.82	11176.7	9252.91	8107.03	6841.06	6715.63	10281.2	9363.27	8614.77	8641.59	8637.51	7250.73	5012.98	1119.06	6070.76	11724.5	9463.19	8881.11	7563.56	9859.9	4558.77	8023.27	4210.69
Q9R1T4	Q9R1T4	SEPT6_MOUSE	Septin6	Septin-6	1	AAAELLQSQGSQAGGSQTLK	AAAELLQSQGSQAGGSQTLK	2	AAAELLQSQGSQAGGSQTLK2	734.561	513.419	925.295	522.602	937.953		617.758	392.024	784.448	806.456	966.028	952.022	822.035	955.836						357.708			451.124		470.153
Q9R1T4	Q9R1T4	SEPT6_MOUSE	Septin6	Septin-6	1	AAAELLQSQGSQAGGSQTLKR	AAAELLQSQGSQAGGSQTLKR	3	AAAELLQSQGSQAGGSQTLKR3	1501.1	1565.2	1778.22	1759.71	2296.34	1450.41	2165.8	1773.23	1425.2	1621.47	1754.29	2868.42	2058.13	2728.69									1176.23
Q9ESJ4	Q9ESJ4	SPN90_MOUSE	Nckipsd	NCK-interacting protein with SH3 domain	1	AAAETVVPR	AAAETVVPR	2	AAAETVVPR2	3200.89	4237.4	3171.34	4929.62	3545.12		3793.03	3500.73	2510.45	2152.43	2905.88	3426.27	3204.2
P97807	P97807	FUMH_MOUSE	Fh	Fumarate hydratase, mitochondrial	1	AAAEVNQEYGLDPK	AAAEVNQEYGLDPK	2	AAAEVNQEYGLDPK2			884.543	457.824				688.18	1530.12	1456.01	1441.99	1212.24					868.023			698.04			1385.93	1137.93	1210.53
Q9CZW5	Q9CZW5	TOM70_MOUSE	Tomm70	Mitochondrial import receptor subunit TOM70	1	AAAFEQLQK	AAAFEQLQK	2	AAAFEQLQK2	6046	8045.3	7048.58	9548.3	6261.65	6617.16	6624.22	7155.34	8357.17	7437.08	12130.2	6315.87		5794.87	5977.37	6648.8		4912.99	4556.47	5306.12			10918.7		11086.6		5989.17
P35282	P35282	RAB21_MOUSE	Rab21	Ras-related protein Rab-21	1	AAAGGGAAAAAGR	(UniMod:1)AAAGGGAAAAAGR	2	(UniMod:1)AAAGGGAAAAAGR2	3363.18	2668.08	3070.94	4450.39	2458.5	3344.96	2870.63	2503.07	5983.46	7085.64	7007.8	3091.41	3104.8	2319.89	3499.66	3714.97	3730.51	3833.1	3215.23	2726.25	2319.75	3920.26	5355.4	4923.13	4252.65	4174.45	3394.86	2871.2
Q9QUR8	Q9QUR8	SEM7A_MOUSE	Sema7a	Semaphorin-7A	1	AAAIQAISLDADR	AAAIQAISLDADR	2	AAAIQAISLDADR2															3673.01	3608.45	3151.05	2984.16	8541.62	5848.14	4410.7	7997.17	3788.9	5283.47	4662.36	4962.48	4944.48	6434.69
Q9QUR8	Q9QUR8	SEM7A_MOUSE	Sema7a	Semaphorin-7A	1	AAAIQAISLDADRR	AAAIQAISLDADRR	3	AAAIQAISLDADRR3																						2049.18
Q60864	Q60864	STIP1_MOUSE	Stip1	Stress-induced-phosphoprotein 1	1	AAALEAMKDYTK	AAALEAMKDYTK	3	AAALEAMKDYTK3																					1555.91
G5E8K5	G5E8K5	ANK3_MOUSE	Ank3	Ankyrin-3	1	AAALLLQNDTNADVESK	AAALLLQNDTNADVESK	2	AAALLLQNDTNADVESK2		1107.29	1042.79	808.584			1059.07		727.164				647.095	1002.1
O08788	O08788	DCTN1_MOUSE	Dctn1	Dynactin subunit 1	1	AAALRAEITDAEGLGLK	AAALRAEITDAEGLGLK	3	AAALRAEITDAEGLGLK3			378.92					1374.31							836.751	933.826						2997.67
P62878	P62878	RBX1_MOUSE	Rbx1	E3 ubiquitin-protein ligase RBX1	1	AAAMDVDTPSGTNSGAGK	(UniMod:1)AAAMDVDTPSGTNSGAGK	2	(UniMod:1)AAAMDVDTPSGTNSGAGK2										1963.51	1952.35										2870.07
P62878	P62878	RBX1_MOUSE	Rbx1	E3 ubiquitin-protein ligase RBX1	1	AAAMDVDTPSGTNSGAGK	(UniMod:1)AAAM(UniMod:35)DVDTPSGTNSGAGK	2	(UniMod:1)AAAM(UniMod:35)DVDTPSGTNSGAGK2										2080.2
Q9CRB9	Q9CRB9	MIC19_MOUSE	Chchd3	MICOS complex subunit Mic19	1	AAANEQLTR	AAANEQLTR	2	AAANEQLTR2	3161.77	4399.62	3280.71	5301.72	4492.87	2738.54	5218.58	3773.27	3614.09	2964.2	1570.97	3947.85	3453.2	3026.25	3111.56	2746.51		4156.65		3087.3	3180.65	3263.86	2121.44	3602.67	3959.66	3411.73	4546.87	2482.12
Q8K0U4	Q8K0U4	HS12A_MOUSE	Hspa12a	Heat shock 70 kDa protein 12A	1	AAAPDRTNPLNITLPFSFIDYYK	AAAPDRTNPLNITLPFSFIDYYK	3	AAAPDRTNPLNITLPFSFIDYYK3				1859.29	1276.04			1713.06		1063.61		1239.14	1611.27	463.864
Q9JJY4	Q9JJY4	DDX20_MOUSE	Ddx20	Probable ATP-dependent RNA helicase DDX20	1	AAAPVQAVEPTPASPWTQR	AAAPVQAVEPTPASPWTQR	2	AAAPVQAVEPTPASPWTQR2	312.675
Q9JJY4	Q9JJY4	DDX20_MOUSE	Ddx20	Probable ATP-dependent RNA helicase DDX20	1	AAAPVQAVEPTPASPWTQR	AAAPVQAVEPTPASPWTQR	3	AAAPVQAVEPTPASPWTQR3	1392.09		1476.44
Q8C1B7	Q8C1B7	SEP11_MOUSE	Septin11	Septin-11	1	AAAQLLQSQAQQSGAQQTK	AAAQLLQSQAQQSGAQQTK	2	AAAQLLQSQAQQSGAQQTK2	273.599										454.351	406.714	435.222	411.393					334.23						254.818			391.136
Q8C1B7	Q8C1B7	SEP11_MOUSE	Septin11	Septin-11	1	AAAQLLQSQAQQSGAQQTK	AAAQLLQSQAQQSGAQQTK	3	AAAQLLQSQAQQSGAQQTK3	2203.17	1993.83	1548.8	1597.15	2373.47	2040.25	1643.72	2261.81	2767.71	2493.91	2439.61	1513.48	1928.02	1793.24	1156.46	1034.46		1752.93	2358.14	1611.86	1661.27	1320.77	2110.96		1872.03	1868.59	1961.26	1866.2
Q8C1B7	Q8C1B7	SEP11_MOUSE	Septin11	Septin-11	1	AAAQLLQSQAQQSGAQQTKK	AAAQLLQSQAQQSGAQQTKK	3	AAAQLLQSQAQQSGAQQTKK3												795.343
Q91VK4	Q91VK4	ITM2C_MOUSE	Itm2c	Integral membrane protein 2C	1	AAASGPASASAPAAEILLTPAR	AAASGPASASAPAAEILLTPAR	2	AAASGPASASAPAAEILLTPAR2									2388.6	2057.42	2162.38												610.499	1276.26	1155.21
Q91VK4	Q91VK4	ITM2C_MOUSE	Itm2c	Integral membrane protein 2C	1	AAASGPASASAPAAEILLTPAR	AAASGPASASAPAAEILLTPAR	3	AAASGPASASAPAAEILLTPAR3									5946.06	6469.21	5166.24												3093.41	3478.32	3389.01
P35486	P35486	ODPA_MOUSE	Pdha1	Pyruvate dehydrogenase E1 component subunit alpha, somatic form, mitochondrial	1	AAASTDYYK	AAASTDYYK	2	AAASTDYYK2	2909.77	3411.91	3677.74	3581.31	3666.52	3440.81	2664.76	3928.88	2881.4	2904.39	3451.58	3035.59	3381.38	3047.3	2259.22	1490.53	1261.59	2386.52	1670.05	1283.13	1730.14		2038.19	1950.26	1678.96	2031.33	2224.11	2217.53
P35486	P35486	ODPA_MOUSE	Pdha1	Pyruvate dehydrogenase E1 component subunit alpha, somatic form, mitochondrial	1	AAASTDYYKR	AAASTDYYKR	2	AAASTDYYKR2	570.337			420.554			540.086				774.705	540.168	655.69	1009.75
Q3UHL1	Q3UHL1	CAMKV_MOUSE	Camkv	CaM kinase-like vesicle-associated protein	1	AAATPEPAVAQPDSTALEGATGQAPPSSK	AAATPEPAVAQPDSTALEGATGQAPPSSK	3	AAATPEPAVAQPDSTALEGATGQAPPSSK3	30216.6	48751.7	39025.2	5528.29	9524.66	7068.46	1184.16	2311.47	24801.2	23123.5	22090.7	5126.34	12449.5	11468.4	22263	19551.1	25292.6	2723.42	2482.4	2031.63			7332.34	7979.48	9149.95	7770.16	8351.76	7065.76
Q3UHL1	Q3UHL1	CAMKV_MOUSE	Camkv	CaM kinase-like vesicle-associated protein	1	AAATPEPAVAQPDSTALEGATGQAPPSSK	AAATPEPAVAQPDSTALEGATGQAPPSSK	4	AAATPEPAVAQPDSTALEGATGQAPPSSK4	8752.85								2408.39
P28667	P28667	MRP_MOUSE	Marcksl1	MARCKS-related protein	1	AAATPESQEPQAK	AAATPESQEPQAK	2	AAATPESQEPQAK2		523.188	743.108		751.546	969.467	732.879	558.587	841.621		846.606	592.851			1109.13	1386.62	1030.56	1503.13	1182.3	1276.34			1824.93	1671.26	1184.7	1521.54	1931.5	2262.46
Q80UJ7	Q80UJ7	RB3GP_MOUSE	Rab3gap1	Rab3 GTPase-activating protein catalytic subunit	1	AAAVALPEEELKK	AAAVALPEEELKK	3	AAAVALPEEELKK3										968.852			972.291
Q91VA7	Q91VA7	Q91VA7_MOUSE	Idh3b	Isocitrate dehydrogenase [NAD] subunit, mitochondrial	1	AAAVPVEFK	AAAVPVEFK	2	AAAVPVEFK2	10160.6	12052.4	9815.44	9252.95	6634.24		11851.7	8080.61	11258.7	10967.7	9598.38	8901.05	9393.64	9788.55	10402.4	8300.49	9764.29	7804.08	7334.98	7315.23		9071.42	9555.28	8651.71	9657.84		7753.83
Q9CR00	Q9CR00	PSMD9_MOUSE	Psmd9	26S proteasome non-ATPase regulatory subunit 9	1	AAAVSDIQDLMR	AAAVSDIQDLMR	2	AAAVSDIQDLMR2											994.403						825.953								1378.94
A2APV2	A2APV2;Q6ZPF4	FMNL2_MOUSE	Fmnl2	Formin-like protein 2	0	AAAVSLENVLLDVK	AAAVSLENVLLDVK	2	AAAVSLENVLLDVK2																	602.743							891.749	608.121
O08638	O08638	MYH11_MOUSE	Myh11	Myosin-11	1	AAAYDKLEK	AAAYDKLEK	2	AAAYDKLEK2							2083.82
P21107	P21107	TPM3_MOUSE	Tpm3	Tropomyosin alpha-3 chain	1	AADAEAEVASLNR	AADAEAEVASLNR	2	AADAEAEVASLNR2											572.224										6283.4		794.483
Q9WVE8	Q9WVE8	PACN2_MOUSE	Pacsin2	Protein kinase C and casein kinase substrate in neurons protein 2	1	AADAVEDLR	AADAVEDLR	2	AADAVEDLR2									2104.38											2476.28			3647.24			3866.73	3295.63	3385.48
Q920N7	Q920N7	SYT12_MOUSE	Syt12	Synaptotagmin-12	1	AADAVGEILLSLSYLPTAER	AADAVGEILLSLSYLPTAER	3	AADAVGEILLSLSYLPTAER3										1775.99	2144.01													1608.9	916.513
Q9ERK4	Q9ERK4	XPO2_MOUSE	Cse1l	Exportin-2	1	AADEEAFEDNSEEYIRR	AADEEAFEDNSEEYIRR	3	AADEEAFEDNSEEYIRR3	2830.28	3589.48	3053.81	6118.61	5132.56	2678.83	3100.8	2659.73	2765.67	2144.55	2048.94	2719.6	3705.36	4053.48	2667.95	3172.92	1926.43	3200.32	3165.85	3341.28	5247.95	1936.23	2729.55	2951.76	3070.79	4205.21	3385.29	3781.95
Q5XJV6	Q5XJV6	LMTK3_MOUSE	Lmtk3	Serine/threonine-protein kinase LMTK3	1	AADEPEDSELER	AADEPEDSELER	2	AADEPEDSELER2			446.726
Q80TZ3	Q80TZ3	AUXI_MOUSE	Dnajc6	Putative tyrosine-protein phosphatase auxilin	1	AADFEDLLSSQGFNAHK	AADFEDLLSSQGFNAHK	3	AADFEDLLSSQGFNAHK3																										637.7
Q80TZ3	Q80TZ3	AUXI_MOUSE	Dnajc6	Putative tyrosine-protein phosphatase auxilin	1	AADFEDLLSSQGFNAHKDK	AADFEDLLSSQGFNAHKDK	3	AADFEDLLSSQGFNAHKDK3																										6825.21
Q80TZ3	Q80TZ3	AUXI_MOUSE	Dnajc6	Putative tyrosine-protein phosphatase auxilin	1	AADFEDLLSSQGFNAHKDK	AADFEDLLSSQGFNAHKDK	4	AADFEDLLSSQGFNAHKDK4																										1394.4
Q60931	Q60931	VDAC3_MOUSE	Vdac3	Voltage-dependent anion-selective channel protein 3	1	AADFQLHTHVNDGTEFGGSIYQK	AADFQLHTHVNDGTEFGGSIYQK	4	AADFQLHTHVNDGTEFGGSIYQK4		1575.34		1507.95	1592.38	2407.68	907.523	1630.44	1685.56	1587.83	1743.31	1220.56	2365.01	1635.4			1226.33	1970.16	2326.8	1700.21	4263.72	2216.56	1550.98	1917.03	1948.66		2315.74
Q6ZQ38	Q6ZQ38	CAND1_MOUSE	Cand1	Cullin-associated NEDD8-dissociated protein 1	1	AADIDQEVK	AADIDQEVK	2	AADIDQEVK2				1053.29
Q6ZQ38	Q6ZQ38	CAND1_MOUSE	Cand1	Cullin-associated NEDD8-dissociated protein 1	1	AADIDQEVKER	AADIDQEVKER	2	AADIDQEVKER2		519.51	407.743	713.875					835.578	990.799	828.993	889.702	614.975								776.905		543.253	1112.4	1822.68
Q6ZQ38	Q6ZQ38	CAND1_MOUSE	Cand1	Cullin-associated NEDD8-dissociated protein 1	1	AADIDQEVKER	AADIDQEVKER	3	AADIDQEVKER3	1810.55	1843.69	1735.85	3143.24			2058.66	1636.77	4499.3	3862.64	3420.87	2454.98	1517.47		1910.42	2032.9		1937.09	1806.58	1904.05	3258.84	1800.57	2952.03	3174.57	2911.43	1573.59	1942.16
O54781	O54781	SRPK2_MOUSE	Srpk2	SRSF protein kinase 2	1	AADLLVNPLDPR	AADLLVNPLDPR	2	AADLLVNPLDPR2	2757.02	2554.85	2869.58	1795.81	2191.52		2832.2	1947.34	1789.3	2487.45	2517.95	1475.34	1365.81	2155.4	4282.98	2656.22	4328.26	1985.85	2119.92	1551.18	2020.36	2179.46	4077.61	5904.26	4210.5	2054.9	2191.88
Q9QYB8	Q9QYB8	ADDB_MOUSE	Add2	Beta-adducin	1	AADLRQDFNLMEQK	AADLRQDFNLMEQK	3	AADLRQDFNLMEQK3		1598.33						1849.14	1424	2622.87	2208.63												2345.24	3144.19	2820.08
Q9QYB8	Q9QYB8	ADDB_MOUSE	Add2	Beta-adducin	1	AADLRQDFNLMEQK	AADLRQDFNLM(UniMod:35)EQK	3	AADLRQDFNLM(UniMod:35)EQK3	2093.62	2390.78	2742.62	2017.55	2657.94	2576.61	2367.15	1670.6	4092.25	4074.87	3781.99	1889.28	2274.66		2712.7	2355.37							3317.57	4156.04	3428.69
P62960	P62960	YBOX1_MOUSE	Ybx1	Y-box-binding protein 1	1	AADPPAENSSAPEAEQGGAE	AADPPAENSSAPEAEQGGAE	2	AADPPAENSSAPEAEQGGAE2	1234.29	1088.53	1801.26	1107.41	1445.35	1194.29	1685.22	1943.81	1512.33	1726.6	1189.18	1053.54	1923.29	1533.5	2039.28	2146.01	2776.25	1417.86	2019.83	1280.82	1613.04	2087.34	2308.01	3444.6	2865.52	2070.66		1254.33
P14873	P14873	MAP1B_MOUSE	Map1b	Microtubule-associated protein 1B	1	AAEAGVTEEQYGYLGTSAK	AAEAGVTEEQYGYLGTSAK	2	AAEAGVTEEQYGYLGTSAK2	651.503		717.823						425.9	410.346	392.631	481.746	934.17	753.738	474.394	1173.97	646.868	330.459	554.986	370.113		948.045	390.161	677.255	639.092	1144.03	1050.81	505.855
Q3ULF4	Q3ULF4	SPG7_MOUSE	Spg7	Paraplegin	1	AAEAISFSR	AAEAISFSR	2	AAEAISFSR2	1644.78																			1829.57
P28660	P28660	NCKP1_MOUSE	Nckap1	Nck-associated protein 1	1	AAEDLFVNIR	AAEDLFVNIR	2	AAEDLFVNIR2	6522.56	5218.79	4493.03	4289.47	3790.25	4267.28	4297.32	5595.56	6338.39	5911.56	5799.99	4694.95	5818.63	6404.06	2962.07	3000.6	3011.42	3166.82	3094.61	2898.6	6730.92	3330.75	3295.29	2671.91	4039.61	3586.99	2850.14	3696.58
Q3UHJ0	Q3UHJ0	AAK1_MOUSE	Aak1	AP2-associated protein kinase 1	1	AAEDSNLISGFGVAEGSEK	AAEDSNLISGFGVAEGSEK	2	AAEDSNLISGFGVAEGSEK2	1236.23	617.447	1278.73	1302.05	1218		1073.93			2171.36		1206.8	1566.64	1162.78	917.837	915.792	982.015						1703.88		1873.2	4527.21	1509.96	2071.37
P31650	P31650	S6A11_MOUSE	Slc6a11	Sodium- and chloride-dependent GABA transporter 3	1	AAEEARGSETLGGGGGGAAGTR	AAEEARGSETLGGGGGGAAGTR	3	AAEEARGSETLGGGGGGAAGTR3																928.114											290.866
Q8BPN8	Q8BPN8	DMXL2_MOUSE	Dmxl2	DmX-like protein 2	1	AAEGISSDSLLSVPGQK	AAEGISSDSLLSVPGQK	2	AAEGISSDSLLSVPGQK2		1135.1								983.215
Q9JMH9	Q9JMH9	MY18A_MOUSE	Myo18a	Unconventional myosin-XVIIIa	1	AAEINGEVDDDDAGGEWR	AAEINGEVDDDDAGGEWR	2	AAEINGEVDDDDAGGEWR2																										1119.86
P67778	P67778	PHB_MOUSE	Phb	Prohibitin	1	AAELIANSLATAGDGLIELR	AAELIANSLATAGDGLIELR	2	AAELIANSLATAGDGLIELR2	2512.71	3251.08	3290.38	4454.13	4758.68	5076.98	3829.02	3342.48	3820.62	3012.37	4435.21	4159.63	6237.66	5015.78	3890.57	4169.83	3539.65	5640.62	3896.55	5951.63	3152.2	5382.98	5397.45	6278.52	6963.89	5801.17	6224.83	5796.17
P67778	P67778	PHB_MOUSE	Phb	Prohibitin	1	AAELIANSLATAGDGLIELR	AAELIANSLATAGDGLIELR	3	AAELIANSLATAGDGLIELR3	2704.41	4354.67	5161.32	5858.83	6437.78	6547.29	7525.06	5986.8	6624.5	5590.77	6781.47	4776.99	6806.88	6573.63	5067.17	6676.12	4841.01	9594.06	8172.88	7430.13	8946.37	8429.5	8159.77	8195.83	8622.96	6694.84	8059.68	6773.38
P67778	P67778	PHB_MOUSE	Phb	Prohibitin	1	AAELIANSLATAGDGLIELRK	AAELIANSLATAGDGLIELRK	3	AAELIANSLATAGDGLIELRK3	13933.6	15969.6	24858.8	20283	42845.5	24682.6	18610.1	26102.2	17651.7	16301.8	22404.9	19716.7	20987.2	15694.9	30757	30416.2	16887	40775	18819.2	26691.7	16017.3	24344.2	20938.3	28906.2	31768	22738.9	28100.3	18454
Q68FG2	Q68FG2	Q68FG2_MOUSE	Sptbn2	Spectrin beta chain	1	AAELQAQWER	AAELQAQWER	2	AAELQAQWER2																					3186.36
Q9WUR2	Q78JN3;Q9WUR2	ECI2_MOUSE	Eci2	Enoyl-CoA delta isomerase 2, mitochondrial	0	AAEMLLFGK	AAEMLLFGK	2	AAEMLLFGK2																		1575.13	912.257
Q9WUR2	Q78JN3;Q9WUR2	ECI2_MOUSE	Eci2	Enoyl-CoA delta isomerase 2, mitochondrial	0	AAEMLLFGK	AAEM(UniMod:35)LLFGK	2	AAEM(UniMod:35)LLFGK2		1342.92		1679.83	2447.49						596.421	1625.95		1136.86				1653.71	1172.36
Q6PB90;Q91XZ4	A0A140LI48;E9Q5G2;Q6PB90;Q8CDY9;Q91V48;Q91VD8;Q91XX7;Q91XX8;Q91XZ4;Q91XZ5;Q91XZ6;Q91XZ8;Q91Y00;Q91Y01;Q91Y03;Q91Y04;Q91Y06	PCDB6_MOUSE;PCDBE_MOUSE	Pcdhb14;Pcdhb6	Protocadherin beta-14	0	AAEPGYLVTK	AAEPGYLVTK	2	AAEPGYLVTK2									5366.26														4768.5	5024.85	5208.97
Q8BJZ4	Q8BJZ4	RT35_MOUSE	Mrps35	28S ribosomal protein S35, mitochondrial	1	AAESSVAPSREELLGTK	AAESSVAPSREELLGTK	3	AAESSVAPSREELLGTK3																						2241.07
P27546	P27546	MAP4_MOUSE	Map4	Microtubule-associated protein 4	1	AAEVESVKEQLPAK	AAEVESVKEQLPAK	3	AAEVESVKEQLPAK3	3735.61	2439.71	5768.06												4699.25	2923.96	3373.83
Q14BI2	Q14BI2	GRM2_MOUSE	Grm2	Metabotropic glutamate receptor 2	1	AAFEGVVR	AAFEGVVR	2	AAFEGVVR2	3740.04	4087.37	4322.39	1992.77											4192.59	3392.52	5206.13
Q3UVL4	Q3UVL4	VPS51_MOUSE	Vps51	Vacuolar protein sorting-associated protein 51 homolog	1	AAFLSSLTDVR	AAFLSSLTDVR	2	AAFLSSLTDVR2	3998.9	5097.29	4475.07	5892.97	5900.88	4416.53	5596.38	5400.42	5050.23	4767.76	4363.81	4977.99	5024.68	5285.61		3767.97	4780.18	4394.94	3946.63	3836.75		3936.07	3896.89		3973.55	3948.1	3981.85
P47738	P47738	ALDH2_MOUSE	Aldh2	Aldehyde dehydrogenase, mitochondrial	1	AAFQLGSPWR	AAFQLGSPWR	2	AAFQLGSPWR2	1917		975.738							1608.87						1638.59					18337.4							2672.4
Q63829	Q63829	COMD3_MOUSE	Commd3	COMM domain-containing protein 3	1	AAFQSLLDAR	AAFQSLLDAR	2	AAFQSLLDAR2					1479.81							1811.42		1707.4													2193.32
Q8CC86	Q8CC86	PNCB_MOUSE	Naprt	Nicotinate phosphoribosyltransferase	1	AAFVAYALAFPR	AAFVAYALAFPR	2	AAFVAYALAFPR2																					1696.32
Q8BK67	Q8BK67	RCC2_MOUSE	Rcc2	Protein RCC2	1	AAGAAAIITEPEHTKER	AAGAAAIITEPEHTKER	3	AAGAAAIITEPEHTKER3																947.01									931.746
Q9JME5	Q9JME5	AP3B2_MOUSE	Ap3b2	AP-3 complex subunit beta-2	1	AAGAAQLTVNSEK	AAGAAQLTVNSEK	2	AAGAAQLTVNSEK2	1579.3	1929.34	2383.32	953.719	1001.69	1134.62	1465.23	599.028	1548.89	1627.69	862.765	1210.96	1486.63	1616	2119.11	1924.63	2288.43			1812.13		935.835	1409.52	1616.47	2171.12	1777.6	1579.87	1748.32
P16330	P16330	CN37_MOUSE	Cnp	2',3'-cyclic-nucleotide 3'-phosphodiesterase	1	AAGAEEYAQQEVVK	AAGAEEYAQQEVVK	2	AAGAEEYAQQEVVK2	9213.89	10558.8	10587.1	18833.5	18320.9	13417.6	14758.7	16600.7	11215.1	12268.6	13592.9	12979.2	11710.6	11904.1	5213.53	5073.38	4468.84	8229.15	4668.55	6074.72	1542.9	6140.97	5319.01	5285.81	4791.76	6237.97	6765.24	4501.04
P16330	P16330	CN37_MOUSE	Cnp	2',3'-cyclic-nucleotide 3'-phosphodiesterase	1	AAGAEEYAQQEVVKR	AAGAEEYAQQEVVKR	2	AAGAEEYAQQEVVKR2		280.529		478.618	486.819	1042.12	689.814	341.26			394.08	711.814	1448.82	845.327									412.633					381.121
Q9Z1R2	Q9Z1R2	BAG6_MOUSE	Bag6	Large proline-rich protein BAG6	1	AAGARPLTSPESLSR	AAGARPLTSPESLSR	3	AAGARPLTSPESLSR3	2461.61	2358.79	2809.35	3499.3	2340.34	3082.57	2859	3362.33	2427.57	2143.64	2102.11	2252.85	2641.91	3222.66	2166	2183.82	2096	2936.96		3870.09	1500.11	1974.22	1902.42	1703.14	2159.31	2767.23	2806.31
Q8R5F8	Q8R5F8	ES8L1_MOUSE	Eps8l1	Epidermal growth factor receptor kinase substrate 8-like protein 1	1	AAGEGLLTLR	AAGEGLLTLR	2	AAGEGLLTLR2																					8537.02
E9Q5C9	E9Q5C9	NOLC1_MOUSE	Nolc1	Nucleolar and coiled-body phosphoprotein 1	1	AAGGAVSTPAPGK	AAGGAVSTPAPGK	2	AAGGAVSTPAPGK2	2261.38	1292.87	2619.64												2081.18		1350.19
P59644	P59644	PI5PA_MOUSE	Inpp5j	Phosphatidylinositol 4,5-bisphosphate 5-phosphatase A	1	AAGPATSPPR	AAGPATSPPR	2	AAGPATSPPR2																2152.24		2622.34	2841.73						2080.97
O35927	O35927	CTND2_MOUSE	Ctnnd2	Catenin delta-2	1	AAGQSFSQGTTGR	AAGQSFSQGTTGR	2	AAGQSFSQGTTGR2	1248.9	1278.5	1958.56	1587.94	1632.83	1143.54	1721.94	1266.32	2300.49	2447.28	1942.15	1291.85	1339.03	1405.13	1377.42	991.554	1048.19	978.89	1149.16	1017.8			1504.57	1602.74	1539.21	1103.77	1203.13
P27546	P27546	MAP4_MOUSE	Map4	Microtubule-associated protein 4	1	AAGSIASAQKPPAGK	AAGSIASAQKPPAGK	2	AAGSIASAQKPPAGK2	5888.38	2600.86	3931.96												6327.2	3037.01	3880.87
P27546	P27546	MAP4_MOUSE	Map4	Microtubule-associated protein 4	1	AAGSIASAQKPPAGK	AAGSIASAQKPPAGK	3	AAGSIASAQKPPAGK3	22907.6	12316.3	24702.2		1251.78						1055.1				35256.5	14999	25243.4	2022.54		972.167		1130.89	855.25	1392.21	1254.79	1030.71
Q9D8N0	Q9D8N0	EF1G_MOUSE	Eef1g	Elongation factor 1-gamma	1	AAGTLYTYPENWR	(UniMod:1)AAGTLYTYPENWR	2	(UniMod:1)AAGTLYTYPENWR2	1765.91	2051.67	2823.68	5290.01	5758.77	2695.24	9244.9	4776.92	3711.04	3030.52	3597.04	5777.18	5399.28	6835.31	2659.16	2212.48	2718.34	2970.65		3352.1	34706.2	3532.64	2890.24	3077.32	3273.05	3196.22	3769.95	4126.9
Q8R071	Q8R071	IP3KA_MOUSE	Itpka	Inositol-trisphosphate 3-kinase A	1	AAGTSGLILK	AAGTSGLILK	2	AAGTSGLILK2		1647.93	1309.53	1865.54		1802.65	2805.73	2182.73	2909.06		1960.68	1840.67	1410.01	1271.76
Q8R071	Q8R071	IP3KA_MOUSE	Itpka	Inositol-trisphosphate 3-kinase A	1	AAGTSGLILKR	AAGTSGLILKR	2	AAGTSGLILKR2	1364.48	1382.86	1905.29	1755.36	1859.17	949.112	2530.49	2005.59	1706.54	1420.94	1692.25	1967.83	1764.45	1957.27
Q9Z0V2	Q9Z0V1;Q9Z0V2	KCND2_MOUSE	Kcnd2	Potassium voltage-gated channel subfamily D member 2	0	AAGVAAWLPFAR	(UniMod:1)AAGVAAWLPFAR	2	(UniMod:1)AAGVAAWLPFAR2	767.663	699.669	1675.51	865.876	2958.83	1144.13			1271.8	1434.68	2066.44	1241.28	1294.02	1315.14	2508.9	1964.24	2504.35	623.565	859.707	1537.58		1135.18	2061.15	1793.52	1844.26	988.945
P47955	P47955	RLA1_MOUSE	Rplp1	60S acidic ribosomal protein P1	1	AAGVSVEPFWPGLFAK	AAGVSVEPFWPGLFAK	2	AAGVSVEPFWPGLFAK2										1457.01							1722.33		1029.35			1381.06	2881.74	4100.82	2951.88		1332.58	1819.22
Q9ESW4	Q9ESW4	AGK_MOUSE	Agk	Acylglycerol kinase, mitochondrial	1	AAHFFSTLQEWPQTHQASISYTGPR	AAHFFSTLQEWPQTHQASISYTGPR	4	AAHFFSTLQEWPQTHQASISYTGPR4								1725.59		1718.56		1469.94										1458.38
P80314	P80314	TCPB_MOUSE	Cct2	T-complex protein 1 subunit beta	1	AAHSEGHITAGLDMK	AAHSEGHITAGLDM(UniMod:35)K	3	AAHSEGHITAGLDM(UniMod:35)K3									729.011
Q9CR57	Q9CR57	RL14_MOUSE	Rpl14	60S ribosomal protein L14	1	AAIAAAAAAAAAK	AAIAAAAAAAAAK	2	AAIAAAAAAAAAK2	5673.43	5348.05	6925.82												22443.1	17857	20312.7			6651.64		7475.76	21458.4	27402.6	28400		5722.84
P56959	P56959;Q8BQ46	FUS_MOUSE	Fus	RNA-binding protein FUS	0	AAIDWFDGK	AAIDWFDGK	2	AAIDWFDGK2	3130.49	2297.72	2820.65	1847.19	1806.61	2250.35	2659.65	3991.46	4411.23	4389.59	4535.1	2672.43	2145.71	3834.69	6734.51	7657.63	10783.7	3314.65	6542.09	5961.56	11518.5	13402.8	11954.7	16017.9	11694.4	14211.8	9359.13	14463.7
Q8BQ46	Q8BQ46	Q8BQ46_MOUSE	Taf15	TAF15 RNA polymerase II, TATA box binding protein (TBP)-associated factor	1	AAIDWFDGKEFHGNIIK	AAIDWFDGKEFHGNIIK	3	AAIDWFDGKEFHGNIIK3	3677.53	2512.63	3306.27	1097.98	2484.77	3751.58		5096.17	3161.63	3265.87	2333.73	2702.61	2459.86	3313.1	4198.69	7302.81	4913.64	1589.89	3029.42	2651.03	4234.93	4493.76	4887.91	7000.91	7301.95	8125.81	4315.27	7045.33
Q8BQ46	Q8BQ46	Q8BQ46_MOUSE	Taf15	TAF15 RNA polymerase II, TATA box binding protein (TBP)-associated factor	1	AAIDWFDGKEFHGNIIK	AAIDWFDGKEFHGNIIK	4	AAIDWFDGKEFHGNIIK4	1171.4	1883.4	3253.65					1810.86	1779.69	1611.32	1848.7	771.129		1220.76	1821.04	2959.74	2748.86	1413.13	1254.59	1667.47	2274.75	1667.05	2283.16	2690.04	2396.8	2773.88	2845.26	3105.55
P56959	P56959	FUS_MOUSE	Fus	RNA-binding protein FUS	1	AAIDWFDGKEFSGNPIK	AAIDWFDGKEFSGNPIK	2	AAIDWFDGKEFSGNPIK2																771.837	1051.35				1032.08			1492.32	1053.66			1088.2
P56959	P56959	FUS_MOUSE	Fus	RNA-binding protein FUS	1	AAIDWFDGKEFSGNPIK	AAIDWFDGKEFSGNPIK	3	AAIDWFDGKEFSGNPIK3	16888.2	14590.8	21752.1	13339.3	18272.8	15240.6	11563.8	25161.9	19152.9	21469.5	20694.1	10006.1	11881	13959	37670.8	61695	46785.5	23337.8	33859.5	33718.2	37385	48716.3	43876.1	69388.4	57097.8	81432.1	44810.6	56793.9
Q8BYI9	Q8BYI9	TENR_MOUSE	Tnr	Tenascin-R	1	AAIENYVLTYK	AAIENYVLTYK	2	AAIENYVLTYK2	4974.78	3531.26	4191.83	2787.11	3444.86	4315.29	4705.85	4476.56	4215.43	3811.44	3930.98	4454.97	5667.52	5036.9	1854.21		1427.63				858.803				1505.02		2210.7
P67778	P67778	PHB_MOUSE	Phb	Prohibitin	1	AAIISAEGDSK	AAIISAEGDSK	2	AAIISAEGDSK2	28936.4	39410.7	42940.2	46215.8	63947.9	52180.9	53252.5	45545.6	47587.4	37752.9	55456.6	45998.7	49338.6	46293.6	46827.4	53858.4	37952.6	91872.8	58646.8	63695.8	45892.2	69719.4	65106.4	55151.9	65021.1	53908	62445.6	54813.2
Q8VIJ8	Q8VIJ8	NPRL3_MOUSE	Nprl3	GATOR complex protein NPRL3	1	AAILNVPAAQNPEDLR	AAILNVPAAQNPEDLR	2	AAILNVPAAQNPEDLR2	1823.47	1529.68													1455.31
Q8CIG8	Q8CIG8	ANM5_MOUSE	Prmt5	Protein arginine N-methyltransferase 5	1	AAILPTSIFLTNK	AAILPTSIFLTNK	2	AAILPTSIFLTNK2	1869.66	1462.79	1819.68	1984.93	1528.31	1124.23		1243.85	1138.84	1176.51	1172.15			1512.1		922.347			1130.38	631.816	2618.62	976.93			751.869
Q6PH08;Q99MI1	Q6PH08;Q99MI1	ERC2_MOUSE;RB6I2_MOUSE	Erc1;Erc2	ERC protein 2	0	AAILQTEVDALR	AAILQTEVDALR	2	AAILQTEVDALR2	11307.4	6832.73	8104.7	5015.93	2870.54	3302.16	3458.04	3850.74	4695.96	4667.14	4033.26	4616.47	5270.7	4402.57	5166.52	4057.45	4310.98	3132.04			1273.37	2217.43	3452.28	2776.6	2789.12	3146.37	2442.5	3382.63
Q6KAR6	Q6KAR6	EXOC3_MOUSE	Exoc3	Exocyst complex component 3	1	AAIQSQLDGVR	AAIQSQLDGVR	2	AAIQSQLDGVR2	5058.82	4941.03	3823.12	5464.75	4507.12	4279.82	4879.47	5158.51	5951.7	5992.02	5526.07	4555.98	3983.89	4420.15	3060.54	3189.61	2979.49	4211.98		3615.52	4444.52	3334.3					2950.37
Q8C419	Q8C419	GP158_MOUSE	Gpr158	Probable G-protein coupled receptor 158	1	AAITFSTESLSTPAPQVFLQATR	AAITFSTESLSTPAPQVFLQATR	3	AAITFSTESLSTPAPQVFLQATR3																								567.815
Q8C419	Q8C419	GP158_MOUSE	Gpr158	Probable G-protein coupled receptor 158	1	AAITFSTESLSTPAPQVFLQATREESR	AAITFSTESLSTPAPQVFLQATREESR	3	AAITFSTESLSTPAPQVFLQATREESR3															1264.89									937.366
Q9CR26	Q9CR26	VTA1_MOUSE	Vta1	Vacuolar protein sorting-associated protein VTA1 homolog	1	AALAPLPPLPAQFK	(UniMod:1)AALAPLPPLPAQFK	2	(UniMod:1)AALAPLPPLPAQFK2	1310.64	1423.14	1432.7	1855.46	2975.04	1235.01		1451.31	2143.16	1282.62	2869.35	2354.51	1634.09	2167.46	2155.79	1936.82	1730.54	2307.96	778.417	1925.88	908.072	2099.85	3456.5	5177.58	3302.91	1170.13	2326.64	1389.79
D3YXK2	D3YXK2	SAFB1_MOUSE	Safb	Scaffold attachment factor B1	1	AALDDRYHSDFSR	AALDDRYHSDFSR	3	AALDDRYHSDFSR3	1389.48									1439.77	1471.24	1320.32												1720.74	1150.61
Q99NB9	Q99NB9	SF3B1_MOUSE	Sf3b1	Splicing factor 3B subunit 1	1	AALDEAQGVGLDSTGYYDQEIYGGSDSR	AALDEAQGVGLDSTGYYDQEIYGGSDSR	3	AALDEAQGVGLDSTGYYDQEIYGGSDSR3	2402.81	1197.32	1702.38
Q8VCC1	Q8VCC1	PGDH_MOUSE	Hpgd	15-hydroxyprostaglandin dehydrogenase [NAD(+)]	1	AALDEQFEPQK	AALDEQFEPQK	2	AALDEQFEPQK2																					3228.18
Q8BVI4	Q8BVI4	DHPR_MOUSE	Qdpr	Dihydropteridine reductase	1	AALDGTPGMIGYGMAK	AALDGTPGM(UniMod:35)IGYGM(UniMod:35)AK	2	AALDGTPGM(UniMod:35)IGYGM(UniMod:35)AK2										835.868		1578.85											924.166
Q9DB15	Q9DB15	RM12_MOUSE	Mrpl12	39S ribosomal protein L12, mitochondrial	1	AALEAVGGTVVLE	AALEAVGGTVVLE	2	AALEAVGGTVVLE2									980.896		771.293							962.443	757.605		1031.83		1040.4	998.326	1354.72
Q6ZQK5	Q6ZQK5	ACAP2_MOUSE	Acap2	Arf-GAP with coiled-coil, ANK repeat and PH domain-containing protein 2	1	AALEEVEGDVAELELK	AALEEVEGDVAELELK	2	AALEEVEGDVAELELK2				5633.39	7888.44	16979.2												10376.3	20276.3	9829.22
Q6ZQK5	Q6ZQK5	ACAP2_MOUSE	Acap2	Arf-GAP with coiled-coil, ANK repeat and PH domain-containing protein 2	1	AALEEVEGDVAELELK	AALEEVEGDVAELELK	3	AALEEVEGDVAELELK3				2131.15		2504.16												3200.67	8025.82	3548.2
Q6ZQK5	Q6ZQK5	ACAP2_MOUSE	Acap2	Arf-GAP with coiled-coil, ANK repeat and PH domain-containing protein 2	1	AALEEVEGDVAELELKLDK	AALEEVEGDVAELELKLDK	3	AALEEVEGDVAELELKLDK3				882.177		826.623												1289.82
Q9DBR1	Q9DBR1	XRN2_MOUSE	Xrn2	5'-3' exoribonuclease 2	1	AALEEVYPDLTPEENRR	AALEEVYPDLTPEENRR	3	AALEEVYPDLTPEENRR3			2082.41	2010.29	2866.94	3645.55	2310.47	3255.16	2306.1	2192.47	2702.87	2330.6	2940.31	2408.66	3050.25	3289.84	2296.05	2979.49	4284.54	2556.76	2227.66	3577.36	3564.77	3369.65	4026.67	3617.79	2443.57
Q8R2Q0	Q8R2Q0	TRI29_MOUSE	Trim29	Tripartite motif-containing protein 29	1	AALEQREQDAVDQVK	AALEQREQDAVDQVK	3	AALEQREQDAVDQVK3																					14299.3
Q9WV34	Q9WV34	MPP2_MOUSE	Mpp2	MAGUK p55 subfamily member 2	1	AALESGVSTK	AALESGVSTK	2	AALESGVSTK2	2007.29	1747.78		2819.08				3807.48		1815.66			1612.55		4903.07	4264.43	3772.81	3223.35	3020.67			7109.57	2851.79	3618.57	2668.83	2895.81	3463.95
Q9CYH2	Q9CYH2	PXL2A_MOUSE	Prxl2a	Peroxiredoxin-like 2A	1	AALEYLEDIDLK	AALEYLEDIDLK	2	AALEYLEDIDLK2	1776.94	2360.84		1434.32						3022.68	1413.66				1653.21	2454.06	1458.1	1859.25	2819.08	1942.33	5302.8	2170.31	1991.02	2620.26	2067.21	1555	2050.93	1717.4
O08784	O08784	TCOF_MOUSE	Tcof1	Treacle protein	1	AALGQGVAPVHTQK	AALGQGVAPVHTQK	3	AALGQGVAPVHTQK3															2314.67	1387.42
Q91YD9	Q91YD9	WASL_MOUSE	Wasl	Neural Wiskott-Aldrich syndrome protein	1	AALLDQIR	AALLDQIR	2	AALLDQIR2	6096.11	4106.03													5268.46						2921.54
Q6ZPJ3	Q6ZPJ3	UBE2O_MOUSE	Ube2o	(E3-independent) E2 ubiquitin-conjugating enzyme UBE2O	1	AALLEAGMPESTEDK	AALLEAGMPESTEDK	2	AALLEAGMPESTEDK2	4337.8	2978.26	3130.05												3034.72	2252.42	3026.25								1078.29
Q6ZPJ3	Q6ZPJ3	UBE2O_MOUSE	Ube2o	(E3-independent) E2 ubiquitin-conjugating enzyme UBE2O	1	AALLEAGMPESTEDK	AALLEAGM(UniMod:35)PESTEDK	2	AALLEAGM(UniMod:35)PESTEDK2	1714.88	1906.83	2787.78												2761.01	2151.66	1898.11										1321.17
Q8CGU1	Q8CGU1	CACO1_MOUSE	Calcoco1	Calcium-binding and coiled-coil domain-containing protein 1	1	AALLGEELASAAGAR	AALLGEELASAAGAR	2	AALLGEELASAAGAR2																										9298.43		3344.33
Q78T54	Q78T54	VMA21_MOUSE	Vma21	Vacuolar ATPase assembly integral membrane protein Vma21	1	AALNALQPPEFR	AALNALQPPEFR	2	AALNALQPPEFR2		1146.61	2237.63									2721.35		2113.41							2628.76		2463.77				3220.25
Q7TQF7	Q7TQF7	AMPH_MOUSE	Amph	Amphiphysin	1	AALPAGEGGSPEGAK	AALPAGEGGSPEGAK	2	AALPAGEGGSPEGAK2	3088.75	3278.82	3919.08	5237.4	3311.33	5032.82	5638.27	3820.89	5365.37	5303.23	6861.21	6507.15	5628.05	6594.67	3447.77	3586.1	4368.73	3972.11	5046.69	4726.1	5994.07	6775.1	4863.29	4692.15	5627.22	6119.13	5298.7	4720.23
Q91YW3	Q91YW3	DNJC3_MOUSE	Dnajc3	DnaJ homolog subfamily C member 3	1	AALPDLTK	AALPDLTK	2	AALPDLTK2																										2462.02
B0F2B4	B0F2B4	NLGN4_MOUSE	Nlgn4l	Neuroligin 4-like	1	AALPGDVLGPVTQFLGVPYAAPPTGER	AALPGDVLGPVTQFLGVPYAAPPTGER	3	AALPGDVLGPVTQFLGVPYAAPPTGER3		1053.73	1260.27						1120.56				2080.63	975.26	1301.38	2404.22	2002.54								1028.92		2079.21
B0F2B4	B0F2B4	NLGN4_MOUSE	Nlgn4l	Neuroligin 4-like	1	AALPGDVLGPVTQFLGVPYAAPPTGERR	AALPGDVLGPVTQFLGVPYAAPPTGERR	3	AALPGDVLGPVTQFLGVPYAAPPTGERR3													342.247	369.852	943.3	1072.95	1222.87
B0F2B4	B0F2B4	NLGN4_MOUSE	Nlgn4l	Neuroligin 4-like	1	AALPGDVLGPVTQFLGVPYAAPPTGERR	AALPGDVLGPVTQFLGVPYAAPPTGERR	4	AALPGDVLGPVTQFLGVPYAAPPTGERR4																1581.06
Q7TMY8	Q7TMY8	HUWE1_MOUSE	Huwe1	E3 ubiquitin-protein ligase HUWE1	1	AALPLTTSDTK	AALPLTTSDTK	2	AALPLTTSDTK2																					5003.76
Q6PB44	Q6PB44	PTN23_MOUSE	Ptpn23	Tyrosine-protein phosphatase non-receptor type 23	1	AALPTPALTPEDK	AALPTPALTPEDK	2	AALPTPALTPEDK2																1415.08	2074.59						958.09				1288.53
P28740	P28740	KIF2A_MOUSE	Kif2a	Kinesin-like protein KIF2A	1	AALQEEEQASK	AALQEEEQASK	2	AALQEEEQASK2	999.429	927.073	1110.71						1531.49	1650.94	1573.67	901.066	1045.74	1093.97	2087.02	1734.94	2228.64	1423.94	1379.78	1392.16	1607.65	1609.91	3537.35	3086.31	2859.11		1887.03
P28740	P28740	KIF2A_MOUSE	Kif2a	Kinesin-like protein KIF2A	1	AALQEEEQASKQINPK	AALQEEEQASKQINPK	3	AALQEEEQASKQINPK3															1044.72
P62852	P62852	RS25_MOUSE	Rps25	40S ribosomal protein S25	1	AALQELLSK	AALQELLSK	2	AALQELLSK2	9036.22	7280	10441.1						4869.58	6101.35	5444.86		2723.9	2349.05	29650.4	6483.25	23666.7	7847.65	11175.9	10636.1	23621.6	12932.2	27002.7	32248.8	31954.8	10429	8893.57	11300.8
Q8BTW9	Q8BTW9	PAK4_MOUSE	Pak4	Serine/threonine-protein kinase PAK 4	1	AALQLVVDPGDPR	AALQLVVDPGDPR	2	AALQLVVDPGDPR2																					1149.2
O35954	O35954	PITM1_MOUSE	Pitpnm1	Membrane-associated phosphatidylinositol transfer protein 1	1	AALQVEEESWNAYPYTR	AALQVEEESWNAYPYTR	2	AALQVEEESWNAYPYTR2	1097.67		1013.55									1030.82			1042.19	1157.54
Q99JY0	Q99JY0	ECHB_MOUSE	Hadhb	Trifunctional enzyme subunit beta, mitochondrial	1	AALSGLLHR	AALSGLLHR	2	AALSGLLHR2	15713.3	12282.6	11305.5	4078.92	3763.11							4734.87	5296.64	4598.8	14371.8	15939.7	16472.9	8415.58	7369.58	7826.35	4308.64					8574.92	9295.3	9343.24
P61202	P61202	CSN2_MOUSE	Cops2	COP9 signalosome complex subunit 2	1	AALSSFQK	AALSSFQK	2	AALSSFQK2		3314.64		3566.83	2872.35		2808.34	1817.05			2362.75		2703.03												1989.55		2023.76
Q6Y7W8	Q6Y7W8	GGYF2_MOUSE	Gigyf2	GRB10-interacting GYF protein 2	1	AALSSQQQQQLALLLQQFQALK	AALSSQQQQQLALLLQQFQALK	3	AALSSQQQQQLALLLQQFQALK3			809.843			670.063			500.986	629.744
Q9Z0Y1	Q9Z0Y1	DCTN3_MOUSE	Dctn3	Dynactin subunit 3	1	AALTDVQR	(UniMod:1)AALTDVQR	2	(UniMod:1)AALTDVQR2	10839.1	11510.5	14680	11413.1	12439.9	7509.34	13684.6	17748.7	8267.27	10320.9	9563.2	7952.57	9350	7997.86	21757.2	16714.4	16243.3	13427.6	6855.33	11150.8		142013	12782.2	11051.3	10453.8	7543.06	11943.1	7097
Q9D924	I3ITR1;Q9D924	ISCA1_MOUSE	Isca1	Iron-sulfur cluster assembly 1 homolog, mitochondrial	0	AALTLTPSAVNK	AALTLTPSAVNK	2	AALTLTPSAVNK2								1908.51														5719.16
Q9QWI6	Q9QWI6	SRCN1_MOUSE	Srcin1	SRC kinase signaling inhibitor 1	1	AALTQYSAK	AALTQYSAK	2	AALTQYSAK2	6463.02	4904.32	3875.11												3394.01	3561.55	2980.05
Q922F4	Q922F4	TBB6_MOUSE	Tubb6	Tubulin beta-6 chain	1	AALVDLEPGTMDSVR	AALVDLEPGTMDSVR	2	AALVDLEPGTMDSVR2																					6345.35
Q922F4	Q922F4	TBB6_MOUSE	Tubb6	Tubulin beta-6 chain	1	AALVDLEPGTMDSVR	AALVDLEPGTM(UniMod:35)DSVR	2	AALVDLEPGTM(UniMod:35)DSVR2															5380.38	3537.01	4426.16	5071.91	3188.22	3393.68	5305.71	4072.61	3484.8	2770.64	3301.72	3444.06	4657.04	4238.28
Q8BGZ4	Q8BGZ4	CDC23_MOUSE	Cdc23	Cell division cycle protein 23 homolog	1	AALYFQR	AALYFQR	2	AALYFQR2															5456.7						9098.1
Q6ZPE2	Q6ZPE2	MTMR5_MOUSE	Sbf1	Myotubularin-related protein 5	1	AALYIIGDK	AALYIIGDK	2	AALYIIGDK2	2457.14	2264.32	2577.09
Q6ZPE2	Q6ZPE2	MTMR5_MOUSE	Sbf1	Myotubularin-related protein 5	1	AALYIIGDKAQLK	AALYIIGDKAQLK	2	AALYIIGDKAQLK2	725.65
Q6PAK3	Q6PAK3	ANM8_MOUSE	Prmt8	Protein arginine N-methyltransferase 8	1	AALYVVAIEDR	AALYVVAIEDR	2	AALYVVAIEDR2		1495.53		2378.36					1700.75	1871.67	1504.81	1379.73
Q8CIG8	Q8CIG8	ANM5_MOUSE	Prmt5	Protein arginine N-methyltransferase 5	1	AAMAVGGAGGSR	(UniMod:1)AAMAVGGAGGSR	2	(UniMod:1)AAMAVGGAGGSR2		3782.26		2933.73							2612.04										2465.58
Q8CHH9	Q8CHH9	SEPT8_MOUSE	Septin8	Septin-8	1	AAMEALQSQALHATSQQPLRK	AAMEALQSQALHATSQQPLRK	3	AAMEALQSQALHATSQQPLRK3	1055.71	1189.63	913.574						775.309	1221.36	781.463	717.049		992.654
Q8CHH9	Q8CHH9	SEPT8_MOUSE	Septin8	Septin-8	1	AAMEALQSQALHATSQQPLRK	AAMEALQSQALHATSQQPLRK	4	AAMEALQSQALHATSQQPLRK4	1250.01			1147.23						1162.21	1254.35		1023.32
Q8CHH9	Q8CHH9	SEPT8_MOUSE	Septin8	Septin-8	1	AAMEALQSQALHATSQQPLRK	AAM(UniMod:35)EALQSQALHATSQQPLRK	3	AAM(UniMod:35)EALQSQALHATSQQPLRK3	655.962	1090.06		1485.81		548.205		581.714			849.469	1033.98	600.159
Q8CHH9	Q8CHH9	SEPT8_MOUSE	Septin8	Septin-8	1	AAMEALQSQALHATSQQPLRK	AAM(UniMod:35)EALQSQALHATSQQPLRK	4	AAM(UniMod:35)EALQSQALHATSQQPLRK4	2463.84	2643.14	2999.61	4407.7	3890.36	3191.67	1425.28	3243.45	3152.18	2966.93	3111.51	3739.65	2931.78	2567.22				1462.61		1633.52			1424.3	763.282			1272.15
Q8K394	Q8K394	PLCL2_MOUSE	Plcl2	Inactive phospholipase C-like protein 2	1	AAMEFHEHLHSIGTK	AAMEFHEHLHSIGTK	3	AAMEFHEHLHSIGTK3																			1281.24
Q8K394	Q8K394	PLCL2_MOUSE	Plcl2	Inactive phospholipase C-like protein 2	1	AAMEFHEHLHSIGTK	AAMEFHEHLHSIGTK	4	AAMEFHEHLHSIGTK4																		1080.26	1617.97
Q8K394	Q8K394	PLCL2_MOUSE	Plcl2	Inactive phospholipase C-like protein 2	1	AAMEFHEHLHSIGTK	AAM(UniMod:35)EFHEHLHSIGTK	3	AAM(UniMod:35)EFHEHLHSIGTK3																			2551.71
Q8K394	Q8K394	PLCL2_MOUSE	Plcl2	Inactive phospholipase C-like protein 2	1	AAMEFHEHLHSIGTK	AAM(UniMod:35)EFHEHLHSIGTK	4	AAM(UniMod:35)EFHEHLHSIGTK4				1255.43		1501.1												2155.28	2842.32
P19246	P19246	NFH_MOUSE	Nefh	Neurofilament heavy polypeptide	1	AAMGELYER	AAMGELYER	2	AAMGELYER2										3270.11	4417.75												4528.52		5144.79
Q8BU33	Q8BU33	ILVBL_MOUSE	Ilvbl	Acetolactate synthase-like protein	1	AAMGLGAQGLILSR	AAM(UniMod:35)GLGAQGLILSR	2	AAM(UniMod:35)GLGAQGLILSR2															1005.9			1270.2				1085.18				943.175
Q02257	Q02257	PLAK_MOUSE	Jup	Junction plakoglobin	1	AAMIVNQLSK	AAMIVNQLSK	2	AAMIVNQLSK2	2163.19	3937.32															3514.71				127533				4061.59
Q02257	Q02257	PLAK_MOUSE	Jup	Junction plakoglobin	1	AAMIVNQLSK	AAM(UniMod:35)IVNQLSK	2	AAM(UniMod:35)IVNQLSK2	4193.46	3521.2	4046.45				4207.63		4816.06	4944.97	5544.45	10788.6	3412.68	3154.04	4689.34	4437.56	6478.52	3292.4	6154.74	3092.94	51705.5	8219.46		13191.4	7394.61	5082.11	3639.24	5206.96
O35643;Q9DBG3	O35643;Q9DBG3	AP1B1_MOUSE;AP2B1_MOUSE	Ap1b1;Ap2b1	AP-1 complex subunit beta-1	0	AAMIWIVGEYAER	AAMIWIVGEYAER	2	AAMIWIVGEYAER2	2335.89	2310.38		1639.53					7132.5	6704.55	6350.5	1267.99	2317.74	2597.95			2285.38		2010.15	1687.68	5391.59	1869.4	7572.52	8733.51	8759.33	10748.2
O35643;Q9DBG3	O35643;Q9DBG3	AP1B1_MOUSE;AP2B1_MOUSE	Ap1b1;Ap2b1	AP-1 complex subunit beta-1	0	AAMIWIVGEYAER	AAM(UniMod:35)IWIVGEYAER	2	AAM(UniMod:35)IWIVGEYAER2	2128.3	2516.17		1868.58				2103.55	14438.5	11142.9	7973.88	4262.16	4033.61	5283.91	1442.96	1797.95	1855.31		2559.54	2122.69	3307.52	2719.26	10174.6	11096.9	11126.5	23388.6	3216.38	10702.9
Q8BGD5	Q8BGD5	CPT1C_MOUSE	Cpt1c	Carnitine O-palmitoyltransferase 1, brain isoform	1	AAMSGQGIDR	AAMSGQGIDR	2	AAMSGQGIDR2								3892.03														5492.89
Q8BGD5	Q8BGD5	CPT1C_MOUSE	Cpt1c	Carnitine O-palmitoyltransferase 1, brain isoform	1	AAMSGQGIDRHLFALYIMSR	AAM(UniMod:35)SGQGIDRHLFALYIM(UniMod:35)SR	4	AAM(UniMod:35)SGQGIDRHLFALYIM(UniMod:35)SR4								2843.05
Q91VC3	Q91VC3	IF4A3_MOUSE	Eif4a3	Eukaryotic initiation factor 4A-III	1	AANATMATSGSAR	(UniMod:1)AANATM(UniMod:35)ATSGSAR	2	(UniMod:1)AANATM(UniMod:35)ATSGSAR2		1213.23		1499.24	1501.92				1177.51		1088.88	996.496	1422.56	1992.78	1657.32		1365.54	1738.25		1433.32		1521.8	1715.74	2005.53	1596.19
Q8BWT1	Q8BWT1	THIM_MOUSE	Acaa2	3-ketoacyl-CoA thiolase, mitochondrial	1	AANEAGYFNEEMAPIEVK	AANEAGYFNEEM(UniMod:35)APIEVK	2	AANEAGYFNEEM(UniMod:35)APIEVK2												482.543	551.961
Q8BLK3	Q8BLK3	LSAMP_MOUSE	Lsamp	Limbic system-associated membrane protein	1	AANEVSSADVK	AANEVSSADVK	2	AANEVSSADVK2	2715.03	2737.37	3054.43	2512.22	2071.12	3126.32	2320.11	2369.23	10645.9	10927.6	9241.59	3444.64	1756.72	2249.38				1527.11					1891.66	1826.17	1683.41			2115.58
P49722	P49722	PSA2_MOUSE	Psma2	Proteasome subunit alpha type-2	1	AANGVVLATEK	AANGVVLATEK	2	AANGVVLATEK2																					4156.82
Q9D0M3	Q9D0M3	CY1_MOUSE	Cyc1	Cytochrome c1, heme protein, mitochondrial	1	AANNGALPPDLSYIVR	AANNGALPPDLSYIVR	2	AANNGALPPDLSYIVR2	1547.26	1733.33	2089.31	2370.03		1630.49	1838.6					2347.23			3467.43		2392.1	2151.87		2236.22	3458.95		2144.63			3413.13	2258.6
Q9JKR6	Q9JKR6	HYOU1_MOUSE	Hyou1	Hypoxia up-regulated protein 1	1	AANSLEAFIFETQDK	AANSLEAFIFETQDK	2	AANSLEAFIFETQDK2																										929.867
Q99KH8	Q99KH8	STK24_MOUSE	Stk24	Serine/threonine-protein kinase 24	1	AANVLLSEHGEVK	AANVLLSEHGEVK	2	AANVLLSEHGEVK2																					329.38
Q99KH8	Q99KH8	STK24_MOUSE	Stk24	Serine/threonine-protein kinase 24	1	AANVLLSEHGEVK	AANVLLSEHGEVK	3	AANVLLSEHGEVK3								650.98													2773.03
Q9Z2W1	Q99JT2;Q9Z2W1	STK25_MOUSE	Stk25	Serine/threonine-protein kinase 25	0	AANVLLSEQGDVK	AANVLLSEQGDVK	2	AANVLLSEQGDVK2				2303.29			2616.33						2640.08
Q8BMF4	Q8BMF4	ODP2_MOUSE	Dlat	Dihydrolipoyllysine-residue acetyltransferase component of pyruvate dehydrogenase complex, mitochondrial	1	AAPAAAAAMAPPGPR	AAPAAAAAMAPPGPR	2	AAPAAAAAMAPPGPR2	3836.54	3520.31	3880.42	3598.55	4409.1	3897.4	3803.67		2510.04	2359.95	2964.98		3785.57		3843.43	2102.86	3913.27	3501.44			2131.62		2109.35	2166.9	3228.28		1890.7
Q8BMF4	Q8BMF4	ODP2_MOUSE	Dlat	Dihydrolipoyllysine-residue acetyltransferase component of pyruvate dehydrogenase complex, mitochondrial	1	AAPAAAAAMAPPGPR	AAPAAAAAM(UniMod:35)APPGPR	2	AAPAAAAAM(UniMod:35)APPGPR2	4254.09	2971.86	5047.44	4533.55	6711.67	5441.83	5371.11	4736.88	4325.35	3966.05	3538.35	5638.03	7062.93	4291.84	3651.58	4464.48	3437.22	3694.24	1820.52	3631.96		2971.62	3115.52		3346.1	3407.38	3722.11	3412.59
Q8BMF4	Q8BMF4	ODP2_MOUSE	Dlat	Dihydrolipoyllysine-residue acetyltransferase component of pyruvate dehydrogenase complex, mitochondrial	1	AAPAAAAAMAPPGPR	AAPAAAAAM(UniMod:35)APPGPR	3	AAPAAAAAM(UniMod:35)APPGPR3	3747.01	2836.21	5024.45	5082.88	5979.07	7399.37	5228	6220.03	4561.36		4541.76	4556.23	4778.54	3500.11	3990.22			3881.93	2637.28	3307.39		2749.45	2283.87			3831.6	3272.9	3111.16
P63318	P63318	KPCG_MOUSE	Prkcg	Protein kinase C gamma type	1	AAPALTPPDR	AAPALTPPDR	2	AAPALTPPDR2														3344.62
Q9D819	Q9D819	IPYR_MOUSE	Ppa1	Inorganic pyrophosphatase	1	AAPFTLEYR	AAPFTLEYR	2	AAPFTLEYR2															3085.81		2635.59			2705.04			3173.31		2283.96	4342.34		3491.58
Q9JIS5	Q9JIS5	SV2A_MOUSE	Sv2a	Synaptic vesicle glycoprotein 2A	1	AAPILFASAALALGSSLALKLPETR	AAPILFASAALALGSSLALKLPETR	3	AAPILFASAALALGSSLALKLPETR3									806.911	950.404	3407.61												1714.56
Q922H2	Q922H2	PDK3_MOUSE	Pdk3	[Pyruvate dehydrogenase (acetyl-transferring)] kinase isozyme 3, mitochondrial	1	AAPLAGFGYGLPISR	AAPLAGFGYGLPISR	2	AAPLAGFGYGLPISR2	3724.66	3772.65	4468.63	4821.71	4291.92	3571.73	3888.76	4034.34	4352.47	3631.44	3931.75	3783.17	2887.42	3660.13	3120.77	2549.24	2869.2	4079.51	2841.3			2848.07	2475.46	3457.48	3471.55		1939.77
Q60902	Q60902	EP15R_MOUSE	Eps15l1	Epidermal growth factor receptor substrate 15-like 1	1	AAPLVPLSQQIPGGNPLYESYYK	(UniMod:1)AAPLVPLSQQIPGGNPLYESYYK	3	(UniMod:1)AAPLVPLSQQIPGGNPLYESYYK3									846.437	781.804													1168.97	1391.02	1398.11
Q99P88	Q99P88	NU155_MOUSE	Nup155	Nuclear pore complex protein Nup155	1	AAPQSPSVPK	AAPQSPSVPK	2	AAPQSPSVPK2					2363.03	6032.68												4240.02	8975.65	3228.16
Q8VCC9	Q8VCC9	SPON1_MOUSE	Spon1	Spondin-1	1	AAPSAEFSVDR	AAPSAEFSVDR	2	AAPSAEFSVDR2		2811.34		1667.26		3012.44			5476.51	4658.15	4446.36	2608.25	2394.61	2716.38		3921.28		1893.6	3213.6	2789.77				5065.97	4230.11	3064.32	2970.33	2106.89
B0F2B4	B0F2B4	NLGN4_MOUSE	Nlgn4l	Neuroligin 4-like	1	AAPSGDPDRDPGGGGGGR	AAPSGDPDRDPGGGGGGR	3	AAPSGDPDRDPGGGGGGR3	1696.41	2820.73	2237.2						1974.61	2440.88	2121.88		1956.18	1292.15	2300.85	2339.2	2515.19								907.296		980.766
Q8VC30	Q8VC30	TKFC_MOUSE	Tkfc	Triokinase/FMN cyclase	1	AAPTEPPEAPEATAAGGVTSK	AAPTEPPEAPEATAAGGVTSK	2	AAPTEPPEAPEATAAGGVTSK2									33874	36887	35383.7												40492.6	54438.1	47986.5
Q8VC30	Q8VC30	TKFC_MOUSE	Tkfc	Triokinase/FMN cyclase	1	AAPTEPPEAPEATAAGGVTSK	AAPTEPPEAPEATAAGGVTSK	3	AAPTEPPEAPEATAAGGVTSK3									6681.73	6883.49	6501.57												8653.05	10467.6	9466.88
Q810U3	Q810U3	NFASC_MOUSE	Nfasc	Neurofascin	1	AAPYWLDEPK	AAPYWLDEPK	2	AAPYWLDEPK2	1922.78	1401.67										1867.31
P05064	A6ZI46;P05064	ALDOA_MOUSE	Aldoa	Fructose-bisphosphate aldolase A	0	AAQEEYIK	AAQEEYIK	2	AAQEEYIK2					2080.26		1907.95				1418.25	2537.37
P05064	A6ZI46;P05064	ALDOA_MOUSE	Aldoa	Fructose-bisphosphate aldolase A	0	AAQEEYIKR	AAQEEYIKR	2	AAQEEYIKR2		1042.06	1565.26	1254.27	1449.32	898.703	1513.3	1063.97	1019.44	1961.28	1454.14	3928.21	1069.44	1422.96			773.742	929.703		935.906			2575.3	1813.26	2434.5		1131.02	1667.71
P62827	P62827;Q61820	RAN_MOUSE	Ran	GTP-binding nuclear protein Ran	0	AAQGEPQVQFK	(UniMod:1)AAQGEPQVQFK	2	(UniMod:1)AAQGEPQVQFK2	3862.28	6968.5	9110.97	5709.87	7858.3	3759.05	6838.06	7949.16	4846.3	6723.07	6913.41	10204.7	6124.74	6076.91	9357.56	9876.59	6836.4	4879.57		5336.02	39572.2	9161.78	7639.49	6993.12	7449.1	5317.48	6689.5
Q9D7B6	Q9D7B6	ACAD8_MOUSE	Acad8	Isobutyryl-CoA dehydrogenase, mitochondrial	1	AAQLGFGGVYVR	AAQLGFGGVYVR	2	AAQLGFGGVYVR2	2693.71	2336.69	2711.63	2502.61	1549.33		1971.43	2072.04	2385.63	1381.02	1518.88	2596.31	2771.48	2091.26	2358.63	2397.18	3103.72	2478.72	2678.48	1916.23		2434.32	1890.71	2050.83	1859.79		3039.85
Q6PAJ1	Q6PAJ1	BCR_MOUSE	Bcr	Breakpoint cluster region protein	1	AAQPPDGAAEPR	AAQPPDGAAEPR	2	AAQPPDGAAEPR2		1205.91	1429.88	1566.67	1911			1990.19				944.309	1053.64
E1U8D0	E1U8D0	SOGA1_MOUSE	Soga1	Protein SOGA1	1	AAQTGQVDGELIR	AAQTGQVDGELIR	2	AAQTGQVDGELIR2																										7302.14	2477.83	6169.49
O88384	O88384	VTI1B_MOUSE	Vti1b	Vesicle transport through interaction with t-SNAREs homolog 1B	1	AASAASSEHFEK	(UniMod:1)AASAASSEHFEK	2	(UniMod:1)AASAASSEHFEK2	1567.19	1927.92	2121.09	1703.69	1801.98	1957.91	2218.99	1694.27	3125.84	3350.85	2751.69	1713.5	1900.93	1962.5	2176.03	2193.8	2127.04	1766.35	1464.7	1359.72		1945.28	2619.06	3301.27	3355.66	2329.38	1404.76	1554.66
Q80X85	Q80X85	RT07_MOUSE	Mrps7	28S ribosomal protein S7, mitochondrial	1	AASAEEQATIER	AASAEEQATIER	2	AASAEEQATIER2																						834.246
Q80X85	Q80X85	RT07_MOUSE	Mrps7	28S ribosomal protein S7, mitochondrial	1	AASAEEQATIERNPYR	AASAEEQATIERNPYR	3	AASAEEQATIERNPYR3	1690.87														1621.41		1086.6					2990.96
Q68FG2	Q68FG2	Q68FG2_MOUSE	Sptbn2	Spectrin beta chain	1	AASAGVPYHGEVPVSLAR	AASAGVPYHGEVPVSLAR	3	AASAGVPYHGEVPVSLAR3		1413.17
Q921G8	Q921G8	GCP2_MOUSE	Tubgcp2	Gamma-tubulin complex component 2	1	AASAPYFEILEK	AASAPYFEILEK	2	AASAPYFEILEK2	1303.53			982.406			779.771										1329.16		901.801
P62259	P62259	1433E_MOUSE	Ywhae	14-3-3 protein epsilon	1	AASDIAMTELPPTHPIR	AASDIAMTELPPTHPIR	3	AASDIAMTELPPTHPIR3																				4273.82	8043.06
P62259	P62259	1433E_MOUSE	Ywhae	14-3-3 protein epsilon	1	AASDIAMTELPPTHPIR	AASDIAM(UniMod:35)TELPPTHPIR	3	AASDIAM(UniMod:35)TELPPTHPIR3								4926.8	4851.68	5847.49	5316.53	8789.2		11663									9079.3		6055.6
Q9EPL2	Q9EPL2	CSTN1_MOUSE	Clstn1	Calsyntenin-1	1	AASEFESAEGISLFPELR	AASEFESAEGISLFPELR	2	AASEFESAEGISLFPELR2	1450.67	1202.54	2157.55													1221.01
Q9Z0R4	Q9Z0R4	ITSN1_MOUSE	Itsn1	Intersectin-1	1	AASELYIETEK	AASELYIETEK	2	AASELYIETEK2									2163.43	1601.54	1987.22												3825.6	4765.65	4268.73
Q3URD3	Q3URD3	SLMAP_MOUSE	Slmap	Sarcolemmal membrane-associated protein	1	AASEYENEIR	AASEYENEIR	2	AASEYENEIR2																										6039.25		3423.44
P19536	P19536	COX5B_MOUSE	Cox5b	Cytochrome c oxidase subunit 5B, mitochondrial	1	AASGTKEDPNLVPSISNK	AASGTKEDPNLVPSISNK	3	AASGTKEDPNLVPSISNK3								1646.25			1634.92	2290.03	1532.8
Q811D0	Q811D0	DLG1_MOUSE	Dlg1	Disks large homolog 1	1	AASHEQAAAALK	AASHEQAAAALK	2	AASHEQAAAALK2								774.229														1051.82
Q8BGD9	Q8BGD9	IF4B_MOUSE	Eif4b	Eukaryotic translation initiation factor 4B	1	AASIFGGAKPVDTAAR	AASIFGGAKPVDTAAR	3	AASIFGGAKPVDTAAR3	5234.9		6380.46	5540.13	4427.06	6486.99	5964.33		5970.31	5371.22	6192.73	5393.56		5987.45	6591.29	6074.01	6921.18	5531.36	5152.02	5735.24	4525.22		6746.22	7334.74	7385.3	6818.13	6391.56
Q920B9	Q920B9	SP16H_MOUSE	Supt16h	FACT complex subunit SPT16	1	AASITSEVFNK	AASITSEVFNK	2	AASITSEVFNK2																					2117.65
Q99PU5	Q99PU5	ACBG1_MOUSE	Acsbg1	Long-chain-fatty-acid--CoA ligase ACSBG1	1	AASLDGAEEALWTTR	AASLDGAEEALWTTR	2	AASLDGAEEALWTTR2																1525.83	988.008					653.346	871.408		793.593
Q8CC35	Q8CC35	SYNPO_MOUSE	Synpo	Synaptopodin	1	AASPAKPSSLDLVPNLPR	AASPAKPSSLDLVPNLPR	3	AASPAKPSSLDLVPNLPR3		1655.56	1049.15	2136.37		1569.83				1708.7		1905.65	973.048	1824.74												1442.79
E9PV86	E9PV86	MCTP1_MOUSE	Mctp1	Multiple C2 and transmembrane domain-containing protein 1	1	AASPSFQAR	AASPSFQAR	2	AASPSFQAR2	1334.66
A2AU34	A2AU34	A2AU34_MOUSE	Tmem74b	Transmembrane protein 74B	1	AASQGPVAPPR	AASQGPVAPPR	2	AASQGPVAPPR2																							6988.32	7495.89	7004.04
Q6DFV3	Q6DFV3	RHG21_MOUSE	Arhgap21	Rho GTPase-activating protein 21	1	AASQSAADYNQVVPTR	AASQSAADYNQVVPTR	2	AASQSAADYNQVVPTR2				552.804				785.386						668.911
O35927	O35927	CTND2_MOUSE	Ctnnd2	Catenin delta-2	1	AASQVLNSMWQYR	AASQVLNSM(UniMod:35)WQYR	2	AASQVLNSM(UniMod:35)WQYR2	950.635	954.082		1300.57	1062.54			1655.61	1715.8	1291.37	1338.47	1704.5		1086.88
E9PUL5	E9PUL5	PRRT2_MOUSE	Prrt2	Proline-rich transmembrane protein 2	1	AASSSQVSEMK	(UniMod:1)AASSSQVSEMK	2	(UniMod:1)AASSSQVSEMK2	2315.69	2110.04		1376.03		1726.46		71385.2	3083.37	3808.46	4044.83		1621.96	1850.24								8407.52
E9PUL5	E9PUL5	PRRT2_MOUSE	Prrt2	Proline-rich transmembrane protein 2	1	AASSSQVSEMK	(UniMod:1)AASSSQVSEM(UniMod:35)K	2	(UniMod:1)AASSSQVSEM(UniMod:35)K2			1355.78		864.918		1533.1	72115.5	3193.32	3131.69	3068.26	1481.34	1330.14	1408.1								5505.36	693.17
P01029	P01029	CO4B_MOUSE	C4b	Complement C4-B	1	AASWLTHQGSFHGAFR	AASWLTHQGSFHGAFR	3	AASWLTHQGSFHGAFR3	2376.5	1977.18	2303.27	1659.66		2871.73		1995.46		1867.11	1892.72	2019.98	2631.39		1882.2	2915.46			3075.39	2542.44	2239.63	1883.31	2555.88	2428.22	2316.41	3187.6
P01029	P01029	CO4B_MOUSE	C4b	Complement C4-B	1	AASWLTHQGSFHGAFR	AASWLTHQGSFHGAFR	4	AASWLTHQGSFHGAFR4			974.56					839.552	1093.6	797.852							1346.3		1097.58	1202.55		903.622		1256.91		1478.01	1069.28
Q8BX17	Q8BX17	GEMI5_MOUSE	Gemin5	Gem-associated protein 5	1	AASYLLSIHK	AASYLLSIHK	2	AASYLLSIHK2	1015.8
Q9Z1Z2	Q9Z1Z2	STRAP_MOUSE	Strap	Serine-threonine kinase receptor-associated protein	1	AATAAADFTAK	AATAAADFTAK	2	AATAAADFTAK2	3269.37	2922.26	3659.3			3353.86	2991					2675.16			3291.46	2399.06					9037.52		2393.79		3211.55
Q922R8	Q922R8	PDIA6_MOUSE	Pdia6	Protein disulfide-isomerase A6	1	AATALKDVVK	AATALKDVVK	2	AATALKDVVK2											621.803	658.988		789.549							2259.31		351.093	685.29
Q9CR62	Q9CR62	M2OM_MOUSE	Slc25a11	Mitochondrial 2-oxoglutarate/malate carrier protein	1	AATASPGAGR	(UniMod:1)AATASPGAGR	2	(UniMod:1)AATASPGAGR2	13766.3	19880.2	13415.3	25164.7	19842.7	16219	27789.7	18805.6	21861.4	20148.7	22176.8	21371.5	16933.2	19922.3	15559.7	15529.8	17728.7	15732.9	12714.9	17290.8	6286.75	20814.6	20496.5	14522.9	19103.3		15891.8	9469.72
P67778	P67778	PHB_MOUSE	Phb	Prohibitin	1	AATFGLILDDVSLTHLTFGK	AATFGLILDDVSLTHLTFGK	2	AATFGLILDDVSLTHLTFGK2	357.996		366.678			643.801			338.585	178.514	874.889		339	889.531	951.963	439.036	456.094	525.248	453.275	1131.73			1031.04	995.395	803.267			368.089
P67778	P67778	PHB_MOUSE	Phb	Prohibitin	1	AATFGLILDDVSLTHLTFGK	AATFGLILDDVSLTHLTFGK	3	AATFGLILDDVSLTHLTFGK3	1792.94	819.477	3331.6	3988	6369.4	6621.76		1985.51	5086.31	5295.72	6463.23	3027.73	5233.66	3031.12	4746.14	4097.83	3389.53	5659.9	6578.96	8577.33	2039.28	5996.19	6349.71	6269.3	5971.15	1907.03	1110.83
P67778	P67778	PHB_MOUSE	Phb	Prohibitin	1	AATFGLILDDVSLTHLTFGKEFTEAVEAK	AATFGLILDDVSLTHLTFGKEFTEAVEAK	3	AATFGLILDDVSLTHLTFGKEFTEAVEAK3										678.503			1623.24					888.782
P67778	P67778	PHB_MOUSE	Phb	Prohibitin	1	AATFGLILDDVSLTHLTFGKEFTEAVEAK	AATFGLILDDVSLTHLTFGKEFTEAVEAK	4	AATFGLILDDVSLTHLTFGKEFTEAVEAK4								1048.87			439.839				798.846		857.057						980.626			1331.08	1582.16	1225.86
P12367	P12367	KAP2_MOUSE	Prkar2a	cAMP-dependent protein kinase type II-alpha regulatory subunit	1	AATIIATSEGSLWGLDR	AATIIATSEGSLWGLDR	2	AATIIATSEGSLWGLDR2		535.97							882.291	1292.7	1249.1
P31324	P31324	KAP3_MOUSE	Prkar2b	cAMP-dependent protein kinase type II-beta regulatory subunit	1	AATITATSPGALWGLDR	AATITATSPGALWGLDR	2	AATITATSPGALWGLDR2	964.04			1201.25					1531.65	1536.52		921.344											853.334	1425.88	949.749
Q80ZF8	Q80ZF8	AGRB3_MOUSE	Adgrb3	Adhesion G protein-coupled receptor B3	1	AATITGTLSR	AATITGTLSR	2	AATITGTLSR2		2529.62	1823.94								1516.59					3302.86	3203.64										4208.48	4439.84
Q99104	Q99104	MYO5A_MOUSE	Myo5a	Unconventional myosin-Va	1	AATIVIQSYLR	AATIVIQSYLR	2	AATIVIQSYLR2	4123.12	2956.83	2062.18	3974.61	2548.03		6109.35	2399.36	2655.43	2741.44	2524.32	2546.98	3897.05	3120.01	3228.5	3432.99	3740.7	3414.89	3023.78	4522.69	9387.51		4042.82	3267.27	3946.22	3647.5	3787.56
Q9D952	Q9D952	EVPL_MOUSE	Evpl	Envoplakin	1	AATQELALLISR	AATQELALLISR	2	AATQELALLISR2																					28436
Q9CZY3	Q9CZY3	UB2V1_MOUSE	Ube2v1	Ubiquitin-conjugating enzyme E2 variant 1	1	AATTGSGVKVPR	(UniMod:1)AATTGSGVKVPR	2	(UniMod:1)AATTGSGVKVPR2	1234.91	992.728	2045.24	2132.67	2448.76	968.289	1253.3	1430.52	857.853	1391.72	674.972	1721.13	1040.37	1220.21	1053.55		810.825	1766.5		734.103	2680.68	657.544	978.793		720.706	1084.96	1181.58
Q9Z268	Q9Z268	RASL1_MOUSE	Rasal1	RasGAP-activating-like protein 1	1	AATTHLLQVLEDLEQAHEEFQK	AATTHLLQVLEDLEQAHEEFQK	3	AATTHLLQVLEDLEQAHEEFQK3				654.927	1187.86
P13595	P13595	NCAM1_MOUSE	Ncam1	Neural cell adhesion molecule 1	1	AATTNPSQGEDLK	AATTNPSQGEDLK	2	AATTNPSQGEDLK2																						671.084	881.956	775.554
O88602	O88602	CCG2_MOUSE	Cacng2	Voltage-dependent calcium channel gamma-2 subunit	1	AATTPTATYNSDR	AATTPTATYNSDR	2	AATTPTATYNSDR2								5529.23														8635.43
Q8K341	Q8K341	ATAT_MOUSE	Atat1	Alpha-tubulin N-acetyltransferase 1	1	AAVADPIPAAPAR	AAVADPIPAAPAR	2	AAVADPIPAAPAR2	1909.5	1619.71	1451.24	1702.58	2362.56		1373.51		1510.76	1674.88	1514.35	1216.02	1384.12	1366.25		1463.87	1280.29
Q02053	Q02053	UBA1_MOUSE	Uba1	Ubiquitin-like modifier-activating enzyme 1	1	AAVASLLQSVQVPEFTPK	AAVASLLQSVQVPEFTPK	2	AAVASLLQSVQVPEFTPK2	934.317	844.38	1432.74	1364.52		1256.2	1964.35	1754.05	897.141	1174.71	1066.34	1857.93	1363.89	1107.73		1123.75	1356.47		1261.94	1586.27		1115.41	1259.71		1281.6	809.001	1371.4
Q60875	Q60875	ARHG2_MOUSE	Arhgef2	Rho guanine nucleotide exchange factor 2	1	AAVASVTPEK	AAVASVTPEK	2	AAVASVTPEK2	4152.75	4168.59	4007.01		3214.2			3246.99	6496.47	5463.42	5334.59	2586.54		2666.88	3702.57	3469.86	3902.86					2101.35	5184.76			2476.9	2361.78
P51660	P51660	DHB4_MOUSE	Hsd17b4	Peroxisomal multifunctional enzyme type 2	1	AAVAVPNRPPDAVLR	AAVAVPNRPPDAVLR	3	AAVAVPNRPPDAVLR3	2888.77	2595.84									1421.73	2336.55			3945.16	4063.27	4093.22		3041.73	3971.1			2409.2	2499.96	2164.27		3302.28
Q99LC5	Q99LC5	ETFA_MOUSE	Etfa	Electron transfer flavoprotein subunit alpha, mitochondrial	1	AAVDAGFVPNDMQVGQTGK	AAVDAGFVPNDMQVGQTGK	2	AAVDAGFVPNDMQVGQTGK2																					753.685
Q99LC5	Q99LC5	ETFA_MOUSE	Etfa	Electron transfer flavoprotein subunit alpha, mitochondrial	1	AAVDAGFVPNDMQVGQTGK	AAVDAGFVPNDM(UniMod:35)QVGQTGK	2	AAVDAGFVPNDM(UniMod:35)QVGQTGK2	619.362		1130.24										1333.71													1998.93
Q7TPV2	Q7TPV2	DZIP3_MOUSE	Dzip3	E3 ubiquitin-protein ligase DZIP3	1	AAVDSWNAIVADVR	AAVDSWNAIVADVR	2	AAVDSWNAIVADVR2										1109.18													1111.71	1555.41	1218.38
Q9D2G2	Q9D2G2	ODO2_MOUSE	Dlst	Dihydrolipoyllysine-residue succinyltransferase component of 2-oxoglutarate dehydrogenase complex, mitochondrial	1	AAVEDPRVLLLDL	AAVEDPRVLLLDL	2	AAVEDPRVLLLDL2		504.591	889.966	288.626	831.504	446.704		794.212							675.375	703.004		789.152								289.497
Q91YR7	Q91YR7	PRP6_MOUSE	Prpf6	Pre-mRNA-processing factor 6	1	AAVELEEPEDAR	AAVELEEPEDAR	2	AAVELEEPEDAR2	1395.09	1509.6		926.078					1889.81														2639.02	3005.91	2528.76
Q6NWV3	Q6NWV3	IF122_MOUSE	Ift122	Intraflagellar transport protein 122 homolog	1	AAVEMYISAGEHAK	AAVEMYISAGEHAK	2	AAVEMYISAGEHAK2											9887.23					14722.6
P70168	P70168	IMB1_MOUSE	Kpnb1	Importin subunit beta-1	1	AAVENLPTFLVELSR	AAVENLPTFLVELSR	2	AAVENLPTFLVELSR2	4425.47	1542.97	2751.26		5474.92	3028.41		2258.88		3382.57	4371.99	3002.7	3938.57	5134.58	3560.86				2035.73	4472.01		1928.41	3514.02		3019.33	1236.95
Q80X82	Q80X82	SYMPK_MOUSE	Sympk	Symplekin	1	AAVEQLLK	AAVEQLLK	2	AAVEQLLK2	3061.81	1935.45
Q8C437	Q8C437	PEX5R_MOUSE	Pex5l	PEX5-related protein	1	AAVESDTEFWDK	AAVESDTEFWDK	2	AAVESDTEFWDK2		1016.54			850.447		1090.37		1655.19
Q3TXS7	Q3TXS7	PSMD1_MOUSE	Psmd1	26S proteasome non-ATPase regulatory subunit 1	1	AAVESLGFILFR	AAVESLGFILFR	2	AAVESLGFILFR2		897.05	545.15	997.243				501.277	824.951		965.239	880.703	1022.39	1057.9			1188.86	1142.34		999.177		1207.72	1439.54	834.837	1341.91	965.66	1311.15	1408.83
Q61545	Q61545	EWS_MOUSE	Ewsr1	RNA-binding protein EWS	1	AAVEWFDGKDFQGSK	AAVEWFDGKDFQGSK	3	AAVEWFDGKDFQGSK3	10443.7		13497.9		2562.93	2479.57		3840.65	10247.4	9662.61	3533.47				22642.1	17461.4	37633.1	3467.74	2357.45	3551.62	7007.51	6989.51	7530.79	10790	15233.7	6745.36	8115.07	14835.3
P27546	P27546	MAP4_MOUSE	Map4	Microtubule-associated protein 4	1	AAVGVTGNDITTPPNK	AAVGVTGNDITTPPNK	2	AAVGVTGNDITTPPNK2																	1136.87
P27546	P27546	MAP4_MOUSE	Map4	Microtubule-associated protein 4	1	AAVGVTGNDITTPPNKEPPPSPEK	AAVGVTGNDITTPPNKEPPPSPEK	3	AAVGVTGNDITTPPNKEPPPSPEK3	16639.9	9750.5	21043.6												13180.9	8032.37	9509.8
Q920I9	Q920I9	WDR7_MOUSE	Wdr7	WD repeat-containing protein 7	1	AAVLFQQVK	AAVLFQQVK	2	AAVLFQQVK2	5244.01	4521.5	6034.41	3375.6	3502.94	3515.99		3680.54	4454.64	4596.44	3491.92		3588.49		3745.54	2742.18	3402.05		1932.69				2880.01		2480.22			1795.67
Q02248	Q02248	CTNB1_MOUSE	Ctnnb1	Catenin beta-1	1	AAVMVHQLSK	AAVMVHQLSK	2	AAVMVHQLSK2			1229.91																		1754.32				1209.12
Q02248	Q02248	CTNB1_MOUSE	Ctnnb1	Catenin beta-1	1	AAVMVHQLSK	AAVM(UniMod:35)VHQLSK	2	AAVM(UniMod:35)VHQLSK2				481.023								832.879
Q6PIC6;Q6PIE5;Q8VDN2	Q6PIC6;Q6PIE5;Q8VDN2	AT1A1_MOUSE;AT1A2_MOUSE;AT1A3_MOUSE	Atp1a1;Atp1a2;Atp1a3	Sodium/potassium-transporting ATPase subunit alpha-3	0	AAVPDAVGK	AAVPDAVGK	2	AAVPDAVGK2	34225.5	39041.7	29538.6	30189.5	21983.3	32130.8	34736.6	29914.2	28357	30821.6	34773.7	35153.6	33349.2	31137.4	37823.8	41712	48354.8	39558.8	47354.1	50221.2	29228.5	48258.8	41308.7	32477.1	28560.7	42104.5	41207.4	40420
P17182;P17183;P21550	P17182;P17183;P21550	ENOA_MOUSE;ENOB_MOUSE;ENOG_MOUSE	Eno1;Eno2;Eno3	Alpha-enolase	0	AAVPSGASTGIYEALELR	AAVPSGASTGIYEALELR	2	AAVPSGASTGIYEALELR2	19198.7	11647.7	8444.62				6209.38	9800.55	13462.6	14828.7	13256.2	28792.1	16499.9	16513.6	7660.85	10316.2	11874.5	6399.02	16107.9	11007.7	85735	17509.2	20261.4	15951.3	11960.4	20641.9	17814	20872.2
P17182;P17183	P17182;P17183;P21550	ENOA_MOUSE;ENOG_MOUSE	Eno1;Eno2	Alpha-enolase	0	AAVPSGASTGIYEALELR	AAVPSGASTGIYEALELR	3	AAVPSGASTGIYEALELR3	2230.72	1112.5	1416.26									2418.01	1414.38	1485.29			1276.25			1179.23	8148.35						1473.58	2072.12
A8DUK4	A8DUK4	A8DUK4_MOUSE	Hbb-bs	GLOBIN domain-containing protein	1	AAVSGLWGK	AAVSGLWGK	2	AAVSGLWGK2	17182	12313.9	83522.2	34698	71684.6	77774.9	9157.58	64595.2	88872.6	97997.8	124071	97649.6	62755.7	94160.9	15992.7	9699.63	13961	91850.2	128762	156104	80327.5	181372	238704	203184	195426	92791.7	213505	178462
Q02248	Q02248	CTNB1_MOUSE	Ctnnb1	Catenin beta-1	1	AAVSHWQQQSYLDSGIHSGATTTAPSLSGK	AAVSHWQQQSYLDSGIHSGATTTAPSLSGK	4	AAVSHWQQQSYLDSGIHSGATTTAPSLSGK4	1483.87	1540.13	1424.59	1517.39	1240.51	1433.83			1388.93	2189.5	1848.63	1403.47	1249.87	1752.8	1160.76	819.69	1057.27			1023.05	1465.96		1442.52	956.291	1450.63
Q9QYC0	Q9QYC0	ADDA_MOUSE	Add1	Alpha-adducin	1	AAVVTSPPPTTAPHKER	AAVVTSPPPTTAPHKER	3	AAVVTSPPPTTAPHKER3	1457.99	1636.16
Q9QYC0	Q9QYC0	ADDA_MOUSE	Add1	Alpha-adducin	1	AAVVTSPPPTTAPHKER	AAVVTSPPPTTAPHKER	4	AAVVTSPPPTTAPHKER4		2514.5		1913.83					2907.28	4183.6	3869.86	1260.37	1312.58	1550.26		2367.83		2045.33					3209.96	3232.68	2277.4
Q91V09	Q91V09	WDR13_MOUSE	Wdr13	WD repeat-containing protein 13	1	AAVWQQVLAVDAR	(UniMod:1)AAVWQQVLAVDAR	2	(UniMod:1)AAVWQQVLAVDAR2	607.387			733.556							760.515	598.112		945.297	939.602	526.068	691.743		502.746			473.857			570.663			549.998
Q505D7	Q505D7	OPA3_MOUSE	Opa3	Optic atrophy 3 protein homolog	1	AAWNALQDEVGR	AAWNALQDEVGR	2	AAWNALQDEVGR2	5242.06	4563.63	3805.5	4161.51		3269.05	4864.85	3347.2	4173.8	4865.78	5239.25	3457.18	3129.27	4109.63	3507.84	3428.64	4463.69	3345.28	3487.41	4357.17		4174.3	4580.13	5347.67	4603.04	3683.63	4310.87
Q8CGF6	Q8CGF6	WDR47_MOUSE	Wdr47	WD repeat-containing protein 47	1	AAYADLLTPLISK	AAYADLLTPLISK	2	AAYADLLTPLISK2	3566.9	2639.18	4776.43	3430.83	2775.26	2348.35	3363.86	3140.31	5194.72	4048.27	4490.88	2557.93	2196.02	1952.61	3310.78	1956.11	2113.44	3438.41	3552.79	2379.41	1786.35	1759.61	3342.94	3986.8	2593.51	1684.36	1555.33	1204.82
Q8BWF0	Q8BWF0	SSDH_MOUSE	Aldh5a1	Succinate-semialdehyde dehydrogenase, mitochondrial	1	AAYDAFNSWK	AAYDAFNSWK	2	AAYDAFNSWK2	792100	533693	795971	1543.33	3146.36	2071.93	3443.33	2448.95	85495.6	78406.2	75915.6	2199.96		2096.53	847666	538198	671170			2048.78	1949.01	2896.57	57184.4	79681.5	69351.5
Q8BWF0	Q8BWF0	SSDH_MOUSE	Aldh5a1	Succinate-semialdehyde dehydrogenase, mitochondrial	1	AAYDAFNSWKGVSVK	AAYDAFNSWKGVSVK	3	AAYDAFNSWKGVSVK3	2838.27	1335.11	3955.69												5446.99	3233.48	1785.94
Q62172	Q62172	RBP1_MOUSE	Ralbp1	RalA-binding protein 1	1	AAYDREESPNLEEYEPNTVASLLK	AAYDREESPNLEEYEPNTVASLLK	3	AAYDREESPNLEEYEPNTVASLLK3																										4635.94	946.009	2073.41
Q9CQW1	Q9CQW1	YKT6_MOUSE	Ykt6	Synaptobrevin homolog YKT6	1	AAYDVSSFSFFQR	AAYDVSSFSFFQR	2	AAYDVSSFSFFQR2	2821.06	2822.85	2412.27	4803.12	3816.95	3557.33	3154.35	3596.03	3806.82	2910.13	3015.27	3597.27	4023.7	3707.26	2172.01	2442.72	1784.9	2609.93	2050.67	2647.32	3160.26	2182.86		2703.92	2852.99	1730.1	2569.34	1006.95
P48678	P48678	LMNA_MOUSE	Lmna	Prelamin-A/C	1	AAYEAELGDAR	AAYEAELGDAR	2	AAYEAELGDAR2							1096.94														27979
P48678	P48678	LMNA_MOUSE	Lmna	Prelamin-A/C	1	AAYEAELGDARK	AAYEAELGDARK	2	AAYEAELGDARK2																					19278.6			956.924
P48678	P48678	LMNA_MOUSE	Lmna	Prelamin-A/C	1	AAYEAELGDARK	AAYEAELGDARK	3	AAYEAELGDARK3		1184.01										1388.89									34651.8
P51881	P51881	ADT2_MOUSE	Slc25a5	ADP/ATP translocase 2	1	AAYFGIYDTAK	AAYFGIYDTAK	2	AAYFGIYDTAK2	119636	187315	97561.9	201428	99844.6	126301	179776	151840	178826	146233	145829	178427	190520	184937	166409	146614	225005	218046	213415	254987	148127	283350	225893	186357	215605	229372	271115	211053
P51881	P51881	ADT2_MOUSE	Slc25a5	ADP/ATP translocase 2	1	AAYFGIYDTAKGMLPDPK	AAYFGIYDTAKGM(UniMod:35)LPDPK	3	AAYFGIYDTAKGM(UniMod:35)LPDPK3	4184.66	5963.98	5327.57	11361.5	4590.47	8136.25	5731.55	4137.12	3376.86	3082.57	2244.37	4794.36	5057.26	7247.52	8174.51	8069.5	6958.98	6012.34		10300.7		5626.28	5450.79	4821.95	5791.87	6816.94	8463.93	4430.07
P48962	P48962	ADT1_MOUSE	Slc25a4	ADP/ATP translocase 1	1	AAYFGVYDTAK	AAYFGVYDTAK	2	AAYFGVYDTAK2	131055	181980	100469	169904	87658.9	152810	185592	150711	184177	151543	149412	152724	173737	182182	139891	123628	204790	205606	220076	224425	111047	233856	199994	150107	191163	94328.6	248668	176919
P48962	P48962	ADT1_MOUSE	Slc25a4	ADP/ATP translocase 1	1	AAYFGVYDTAKGMLPDPK	AAYFGVYDTAKGM(UniMod:35)LPDPK	3	AAYFGVYDTAKGM(UniMod:35)LPDPK3	4028.3	5825.53	4017.64	8607.89	5616.47			4382.19				5610.36	6866.37		8207.65	8504.55	6761.09	8648.16		6754.29		5771.34					11147.8
Q91YT0	Q91YT0	NDUV1_MOUSE	Ndufv1	NADH dehydrogenase [ubiquinone] flavoprotein 1, mitochondrial	1	AAYIYIR	AAYIYIR	2	AAYIYIR2	4264.23	5044.03	3357.98	5148.64	3174.24	5007.5	6692.45	5357.25	5759.03	5110.4		5423.77	5469.52	5927.91	4711.89	3967.89	3887.18	3995.41	1511.78	4743.78	6639.88	6220.12	5154.57	4322.88	4669.06		3779.01
P52760	P52760	RIDA_MOUSE	Rida	2-iminobutanoate/2-iminopropanoate deaminase	1	AAYQVAALPR	AAYQVAALPR	2	AAYQVAALPR2												4004.94											3554.87
Q8R5H1;Q99K46	P35123;Q8R5H1;Q99K46	UBP11_MOUSE;UBP15_MOUSE	Usp11;Usp15	Ubiquitin carboxyl-terminal hydrolase 15	0	AAYVLFYQR	AAYVLFYQR	2	AAYVLFYQR2	3976.36	2724.49	4262.94	2020.66	2793.1	2838.39		2610.55	2879.74	2423.45	2930.42	1962.82		2312	3536.97	2368.83	3854.44	2877.61		3659.63	3829.58	1954.88	2082.37			4139.77	2280.45
Q9ET80	Q9ET80	JPH1_MOUSE	Jph1	Junctophilin-1	1	ADAADQAALAAR	ADAADQAALAAR	2	ADAADQAALAAR2	1644.13	2097.93					1081.18		1408.85				1594.04
Q8C561	Q8C561	LMBD2_MOUSE	Lmbrd2	G-protein coupled receptor-associated protein LMBRD2	1	ADAEENLEDVMEEVRK	ADAEENLEDVM(UniMod:35)EEVRK	3	ADAEENLEDVM(UniMod:35)EEVRK3									1646.8	1273.56	1116
Q9CPX6	Q9CPX6	ATG3_MOUSE	Atg3	Ubiquitin-like-conjugating enzyme ATG3	1	ADAGGEDAILQTR	ADAGGEDAILQTR	2	ADAGGEDAILQTR2	1688.14	1347.45		2103.69	2556.17	1609.16	2134.38	1666.33	1371.15	1151.08	1435.76	1393.13	1952.43	1934.09			1862.13	1845.55				1836.04			1443.82		1833.05	1582.29
Q61234	Q61234	SNTA1_MOUSE	Snta1	Alpha-1-syntrophin	1	ADAGGLGISIK	ADAGGLGISIK	2	ADAGGLGISIK2	8460.94		11301												19225.7	13636.8	15458.8
P22723	P22723	GBRG2_MOUSE	Gabrg2	Gamma-aminobutyric acid receptor subunit gamma-2	1	ADAHWITTPNR	ADAHWITTPNR	2	ADAHWITTPNR2	73462.8	45205.1	45074.8	3474.54	4853.69	8536.36			17117.7	19288.2	19306	2761.21	5828.8	4939.5	41115	38497.9	42418.1	4991.09	6589.5	3947.41			8293.48	10377.2	10854.1	15198.9	14324.4	18085.8
P22723	P22723	GBRG2_MOUSE	Gabrg2	Gamma-aminobutyric acid receptor subunit gamma-2	1	ADAHWITTPNR	ADAHWITTPNR	3	ADAHWITTPNR3	180755	211248	210545	14048.6	19636.6	26268.2			81872.2	81306.5	82724.9	7098.81	20414.9	16082.5	189304	173837	202523	12902.9	13744	15253.2			36127.6	42888.9	37993.6	44244.1	47172.8	50133.8
Q62442	Q62442	VAMP1_MOUSE	Vamp1	Vesicle-associated membrane protein 1	1	ADALQAGASQFESSAAK	ADALQAGASQFESSAAK	2	ADALQAGASQFESSAAK2									14904.1	12558	14478.9														2101.05
Q62442	Q62442	VAMP1_MOUSE	Vamp1	Vesicle-associated membrane protein 1	1	ADALQAGASQFESSAAK	ADALQAGASQFESSAAK	3	ADALQAGASQFESSAAK3									6278.45	5907.59	5814.83
P63044	P63024;P63044	VAMP2_MOUSE	Vamp2	Vesicle-associated membrane protein 2	0	ADALQAGASQFETSAAK	ADALQAGASQFETSAAK	2	ADALQAGASQFETSAAK2	4288.12	4035.9	3016.43	3630.13	1124.88	4908.96	2487.39	4106.21	298927	271398	276699	8811.88	8268.38	9001.31	2221.44		3606.05	3448.52	6584.13	4370.34	4409.97	8511.35	135816	144824	157209	9794.88	6804.1	7659.15
P63044	P63024;P63044	VAMP2_MOUSE	Vamp2	Vesicle-associated membrane protein 2	0	ADALQAGASQFETSAAK	ADALQAGASQFETSAAK	3	ADALQAGASQFETSAAK3				1817.28		3439.91			82176.3	74630.3	78560.8	2429.22		3477.83						2609.03			39519.5	35898.7	38074.6			2920.48
Q8BK64	Q8BK64	AHSA1_MOUSE	Ahsa1	Activator of 90 kDa heat shock protein ATPase homolog 1	1	ADATNVNNWHWTER	ADATNVNNWHWTER	3	ADATNVNNWHWTER3												1073.16									1216.9
O89084	O89084	PDE4A_MOUSE	Pde4a	cAMP-specific 3',5'-cyclic phosphodiesterase 4A	1	ADAVDTGDRPGLR	ADAVDTGDRPGLR	3	ADAVDTGDRPGLR3															2905.62
Q9R1V6	Q9R1V6	ADA22_MOUSE	Adam22	Disintegrin and metalloproteinase domain-containing protein 22	1	ADAVHLFSGSQFESSR	ADAVHLFSGSQFESSR	3	ADAVHLFSGSQFESSR3	2672.1	2742.4	2659.5	3112.33	2169.01	3463.49	1205.67	4097.04	2769.41	2505.67	2558.88	1927.6	1833.61	1912.28	1881.99	1573.75	1478.24	2443.83		2221.76		2538.89	2474.83	2955.09	1848.59		1922.05
Q8BFR5	Q8BFR5	EFTU_MOUSE	Tufm	Elongation factor Tu, mitochondrial	1	ADAVQDSEMVELVELEIR	ADAVQDSEMVELVELEIR	3	ADAVQDSEMVELVELEIR3	536.235							589.421						991.783			642.5						793.162		484.192
Q8BFR5	Q8BFR5	EFTU_MOUSE	Tufm	Elongation factor Tu, mitochondrial	1	ADAVQDSEMVELVELEIR	ADAVQDSEM(UniMod:35)VELVELEIR	2	ADAVQDSEM(UniMod:35)VELVELEIR2												1520.57															1353.36
Q8BFR5	Q8BFR5	EFTU_MOUSE	Tufm	Elongation factor Tu, mitochondrial	1	ADAVQDSEMVELVELEIR	ADAVQDSEM(UniMod:35)VELVELEIR	3	ADAVQDSEM(UniMod:35)VELVELEIR3		1909.19		1667.41					1485.9	1218.71	1370.13	1838.81	1671.35	2796.21					1386.12	1737.99	1701.29	1923.38	1163.6				2321.58	1910.58
P20491	P20491	FCERG_MOUSE	Fcer1g	High affinity immunoglobulin epsilon receptor subunit gamma	1	ADAVYTGLNTR	ADAVYTGLNTR	2	ADAVYTGLNTR2	9875.44	6632.29	45545.3	21058.2	85270.6	57701.2	4388.09	24474.9	28239.6	54736.8	42403.7	62197.3	73104.8	61291.3	4015.18	3145.45	3902.41			23331.6	18503.9	25735.5	34497	32760.3	34646.3	14750.7	64633.6	44266
Q9D938	Q9D938	TM160_MOUSE	Tmem160	Transmembrane protein 160	1	ADAWLLR	ADAWLLR	2	ADAWLLR2										13654.8	12263.4												9621.7	9627.99	8850.34
Q9D938	Q9D938	TM160_MOUSE	Tmem160	Transmembrane protein 160	1	ADAWLLRK	ADAWLLRK	2	ADAWLLRK2									3743.24	4199.82	4563.19												3930.92	4135.08	4502.88
Q923D5	Q923D5	WBP11_MOUSE	Wbp11	WW domain-binding protein 11	1	ADDASAATIEK	ADDASAATIEK	2	ADDASAATIEK2				2417.95	4248.6	6031.87												12765.1	20325.6	4419.81
Q923D5	Q923D5	WBP11_MOUSE	Wbp11	WW domain-binding protein 11	1	ADDASAATIEKK	ADDASAATIEKK	2	ADDASAATIEKK2					478.044	462.796												1577.5	1798.63	818.919
Q923D5	Q923D5	WBP11_MOUSE	Wbp11	WW domain-binding protein 11	1	ADDASAATIEKK	ADDASAATIEKK	3	ADDASAATIEKK3				538.859														2028.53	2690.62
P05064	A6ZI46;P05064	ALDOA_MOUSE	Aldoa	Fructose-bisphosphate aldolase A	0	ADDGRPFPQVIK	ADDGRPFPQVIK	2	ADDGRPFPQVIK2	1160.31		793.599	895.428	906.673	1703.75		1084.12		1183.54		2382.7					1165.26		1063.46	842.943	10176.2		1590.2		2171.11		1129.84	1810.41
P05064	A6ZI46;P05064	ALDOA_MOUSE	Aldoa	Fructose-bisphosphate aldolase A	0	ADDGRPFPQVIK	ADDGRPFPQVIK	3	ADDGRPFPQVIK3	4714.46	3715.95	4289.18	4933.47	7371.7	5469.75	6078.9	6470.58	3792.19	6536.12	6011.11	10681	4314.65	3415.5	4508.02	4689.6	4420.76	3274.55	3450.79	5642.46	42231.2	3838.66	8832.57	8184.29	7446.24		3566.68	4942.14
Q9Z2I0	Q9Z2I0	LETM1_MOUSE	Letm1	Mitochondrial proton/calcium exchanger protein	1	ADDKLISEEGVDSLTVK	ADDKLISEEGVDSLTVK	3	ADDKLISEEGVDSLTVK3								1649.77				1713.13
P70236	P70236	MP2K6_MOUSE	Map2k6	Dual specificity mitogen-activated protein kinase kinase 6	1	ADDLEPIVELGR	ADDLEPIVELGR	2	ADDLEPIVELGR2				1080.13
Q68FD5	Q68FD5	CLH1_MOUSE	Cltc	Clathrin heavy chain 1	1	ADDPSSYMEVVQAANASGNWEELVK	ADDPSSYM(UniMod:35)EVVQAANASGNWEELVK	3	ADDPSSYM(UniMod:35)EVVQAANASGNWEELVK3																										1780.28
O08599	O08599	STXB1_MOUSE	Stxbp1	Syntaxin-binding protein 1	1	ADDPTMGEGPDK	ADDPTMGEGPDK	2	ADDPTMGEGPDK2										1526.34							939.836						1215.71		1132.74
O08599	O08599	STXB1_MOUSE	Stxbp1	Syntaxin-binding protein 1	1	ADDPTMGEGPDK	ADDPTM(UniMod:35)GEGPDK	2	ADDPTM(UniMod:35)GEGPDK2		717.943		1013.95					1380.66	871.882	967.927	559.824											839.999				861.783
O08599	O08599	STXB1_MOUSE	Stxbp1	Syntaxin-binding protein 1	1	ADDPTMGEGPDKAR	ADDPTMGEGPDKAR	3	ADDPTMGEGPDKAR3		633.138								1357.87	1454.13
O08599	O08599	STXB1_MOUSE	Stxbp1	Syntaxin-binding protein 1	1	ADDPTMGEGPDKAR	ADDPTM(UniMod:35)GEGPDKAR	3	ADDPTM(UniMod:35)GEGPDKAR3		798.426								882.796
P62869	P62869	ELOB_MOUSE	Elob	Elongin-B	1	ADDTFEALR	ADDTFEALR	2	ADDTFEALR2						2480.5			3059.01					2026.73					4156.89	3628.69	3155.07	3723.73	2699.64			3401.15	3089.96	4649.5
Q922B2	Q922B2	SYDC_MOUSE	Dars	Aspartate--tRNA ligase, cytoplasmic	1	ADDVVWVR	ADDVVWVR	2	ADDVVWVR2										3464.11	4271.21			2754.58					3023.62
P51863	P51863	VA0D1_MOUSE	Atp6v0d1	V-type proton ATPase subunit d 1	1	ADDYEQVK	ADDYEQVK	2	ADDYEQVK2									52510.7	40111.9	28900.2												17085	21329	20536.4
P51863	P51863	VA0D1_MOUSE	Atp6v0d1	V-type proton ATPase subunit d 1	1	ADDYEQVKNVADYYPEYK	ADDYEQVKNVADYYPEYK	3	ADDYEQVKNVADYYPEYK3		1152.66	1364.36	1074.35		1382.45	974.216		55120.5	61066.2	60058.9	1601.15	1615.74	1561.43								1063.23	24795.8	32224.1	32011.2	1011.79
Q05920	Q05920	PYC_MOUSE	Pc	Pyruvate carboxylase, mitochondrial	1	ADEAYLIGR	ADEAYLIGR	2	ADEAYLIGR2	4376.33			2105.73	2318.2	2132.02	3259.84		2472.77	2331.11	1905.1	2633.37	2216.27	2651.89		3619.55	2628.43	3107.37		3888.42	2510.56	3643.33	2965.64	3440.2	3082.44	3167.21	2774.41
P61971	P61971	NTF2_MOUSE	Nutf2	Nuclear transport factor 2	1	ADEDPIMGFHQMFLLK	ADEDPIMGFHQMFLLK	3	ADEDPIMGFHQMFLLK3																					1128.31
P35700	P35700	PRDX1_MOUSE	Prdx1	Peroxiredoxin-1	1	ADEGISFR	ADEGISFR	2	ADEGISFR2	8743	8305.04	8098.63	5297.18	5042.06		7147.73	7415.01	6758.19	8496.46	7582.58	11638.2	5801.78	6627.46		8775.45	8407.4	6857.54	8701.27	10402.3	45453.7	10517.1	9530.05	10201.2	7279.85	8670.88	6710.73	10155
Q9Z0P4	Q9Z0P4	PALM_MOUSE	Palm	Paralemmin-1	1	ADEVTLSEAGSTAGPAEPR	ADEVTLSEAGSTAGPAEPR	2	ADEVTLSEAGSTAGPAEPR2																877.497	431.964						552.798	760.823			678.041
Q61879;Q8VDD5	Q61879;Q8VDD5	MYH10_MOUSE;MYH9_MOUSE	Myh10;Myh9	Myosin-10	0	ADEWLMK	ADEWLMK	2	ADEWLMK2																					7534.37
Q61879;Q8VDD5	Q61879;Q8VDD5	MYH10_MOUSE;MYH9_MOUSE	Myh10;Myh9	Myosin-10	0	ADEWLMK	ADEWLM(UniMod:35)K	2	ADEWLM(UniMod:35)K2																					4072.78
P97393	P97393	RHG05_MOUSE	Arhgap5	Rho GTPase-activating protein 5	1	ADEYYPEHTSVLSTIDFGGR	ADEYYPEHTSVLSTIDFGGR	3	ADEYYPEHTSVLSTIDFGGR3																		3163.39	2098.42	1483.03
Q9WUK2	Q9WUK2	IF4H_MOUSE	Eif4h	Eukaryotic translation initiation factor 4H	1	ADFDTYDDR	(UniMod:1)ADFDTYDDR	2	(UniMod:1)ADFDTYDDR2										716.164	961.104										2634.66
P61804	P61804	DAD1_MOUSE	Dad1	Dolichyl-diphosphooligosaccharide--protein glycosyltransferase subunit DAD1	1	ADFQGISPER	ADFQGISPER	2	ADFQGISPER2																					9687.27
Q9D3A9	Q9D3A9	TTYH1_MOUSE	Ttyh1	Protein tweety homolog 1	1	ADFQLRPVPSGFAPR	ADFQLRPVPSGFAPR	3	ADFQLRPVPSGFAPR3		1170.06		1731.93		1600.76	1346.58	1635.65	2844.1	2540.88		2097.73	2253.33	1653.23					1045.25	1448.98		1696.08
P16330	P16330	CN37_MOUSE	Cnp	2',3'-cyclic-nucleotide 3'-phosphodiesterase	1	ADFSEAYK	ADFSEAYK	2	ADFSEAYK2	18130.6	24706	20314.8	31386.4	27680.9	21930.7	25899.5	22827.9	21946.3	22261.2	24470.1	17663.1	18060.2	18749.1	10999.1	12423.8	12043.1	13325.1	7005.08	9107.77	12824.2	7544.52	8592.57	10587	14330	9843.8	12924.9	17563.7
P16330	P16330	CN37_MOUSE	Cnp	2',3'-cyclic-nucleotide 3'-phosphodiesterase	1	ADFSEAYKR	ADFSEAYKR	2	ADFSEAYKR2	3804.87	3710.32	3096.39	3486.45	2314.38	2146.27	2781.6	2758.87	3440.14	4243.48	3712.2	5262.93	2813.88	2430.62	1055.96	1706.49	1349.7	1490.44					1773.99	2338.96	2523.42	1879.56
O35465	O35465	FKBP8_MOUSE	Fkbp8	Peptidyl-prolyl cis-trans isomerase FKBP8	1	ADFVLAANSYDLAIK	ADFVLAANSYDLAIK	2	ADFVLAANSYDLAIK2	2090.85	2312.38	2502.66	4251.36	2212.25	2312.09	3513.85	2933.72	3269.95	2842.42	2930.43	3005.83	3675.12	4622.24	2260.6	2148.41	1504.69	2175.46	2148.07	2647.38	2580.27	2634.51	2243.42	3349.7	2518.92	2038.33	2616.75	1417.56
P62141	P62141	PP1B_MOUSE	Ppp1cb	Serine/threonine-protein phosphatase PP1-beta catalytic subunit	1	ADGELNVDSLITR	(UniMod:1)ADGELNVDSLITR	2	(UniMod:1)ADGELNVDSLITR2	5309.01	5255.9	6438.9	4455.3	5080.71	3627.33	5743.71	3746.87	3419.98	3690.24	3378.54	4300.2	3892.36	3060.04	5529.86	4772.57	3810.94	4166.2	3508.98	3044.93	10943	3088.95	3968.52	3674.67	3733.56	3488.12	2519.53	3079.51
Q8BG39	Q8BG39	SV2B_MOUSE	Sv2b	Synaptic vesicle glycoprotein 2B	1	ADGLGGQADLMAER	ADGLGGQADLMAER	2	ADGLGGQADLMAER2		769.287							78248.8	102275	102892												23714.6	31910.1	26748.1
Q8BG39	Q8BG39	SV2B_MOUSE	Sv2b	Synaptic vesicle glycoprotein 2B	1	ADGLGGQADLMAER	ADGLGGQADLM(UniMod:35)AER	2	ADGLGGQADLM(UniMod:35)AER2	771.323	745.659		819.043		975.565	784.91	871.744	179119	161508	140904	2070.24	1299.21	1126.83									30091	34476.2	34224.4	1395.15
Q8C437	Q8C437	PEX5R_MOUSE	Pex5l	PEX5-related protein	1	ADGSDLISADAEQR	ADGSDLISADAEQR	2	ADGSDLISADAEQR2		2151.71		2133.14									2073.27	2160.28
O08749	O08749	DLDH_MOUSE	Dld	Dihydrolipoyl dehydrogenase, mitochondrial	1	ADGSTQVIDTK	ADGSTQVIDTK	2	ADGSTQVIDTK2	1635.58	1530.8	1224.35	1111.16	1067.12	1754.94	1486.88	1678.9	1415.14	1323.66	1855.4	2769.9	2424.55	1797.9				1024.91				965.67
P97351	P97351	RS3A_MOUSE	Rps3a	40S ribosomal protein S3a	1	ADGYEPPVQESV	ADGYEPPVQESV	2	ADGYEPPVQESV2															1902.4	1848.58	2614.38						2235.79	3684.44	3576.48		1492.7
P62242	P62242	RS8_MOUSE	Rps8	40S ribosomal protein S8	1	ADGYVLEGK	ADGYVLEGK	2	ADGYVLEGK2		1352.81															3833.41		1950.98		3579.03		4517.4		3974.65
P62334	P62334	PRS10_MOUSE	Psmc6	26S proteasome regulatory subunit 10B	1	ADHDFVVQEDFMK	ADHDFVVQEDFMK	3	ADHDFVVQEDFMK3	941.377	1492.83								865.831	1137.33		726.822		1212.4		680.177				2103.68	1167.57	1069.64		908.209
P62334	P62334	PRS10_MOUSE	Psmc6	26S proteasome regulatory subunit 10B	1	ADHDFVVQEDFMK	ADHDFVVQEDFM(UniMod:35)K	3	ADHDFVVQEDFM(UniMod:35)K3	1992.89	2413.63	2497.24	3148.5	1798.1	2339.26	2283.25	3437.78	3315.66	3418.29	1876.31	3441.29	3116.08	3106.69	3312.58	2811.89	2466.47	3214.24		3450.61	4181.46	3936.99	2785.69	3268.77	2978.52	2423.35	4499.84	3100.97
P23819	P23819	GRIA2_MOUSE	Gria2	Glutamate receptor 2	1	ADIAIAPLTITLVR	ADIAIAPLTITLVR	2	ADIAIAPLTITLVR2		914.713		636.705		676.63		428053	1388.67	1075.19	748.523	721.162	1458.08	1163.28					1786.56			310769
P23819	P23819	GRIA2_MOUSE	Gria2	Glutamate receptor 2	1	ADIAIAPLTITLVR	ADIAIAPLTITLVR	3	ADIAIAPLTITLVR3								2980.93														2118.66
P23819	P23819	GRIA2_MOUSE	Gria2	Glutamate receptor 2	1	ADIAIAPLTITLVREEVIDFSK	ADIAIAPLTITLVREEVIDFSK	3	ADIAIAPLTITLVREEVIDFSK3								1285.7														441.827
Q9Z2W9	Q9Z2W9	GRIA3_MOUSE	Gria3	Glutamate receptor 3	1	ADIAVAPLTITLVR	ADIAVAPLTITLVR	2	ADIAVAPLTITLVR2		713.658						203390														182095
Q9Z2W9	Q9Z2W9	GRIA3_MOUSE	Gria3	Glutamate receptor 3	1	ADIAVAPLTITLVR	ADIAVAPLTITLVR	3	ADIAVAPLTITLVR3								12170.2														12467
Q7TSJ2	Q7TSJ2	MAP6_MOUSE	Map6	Microtubule-associated protein 6	1	ADIAVPLVFTK	ADIAVPLVFTK	2	ADIAVPLVFTK2	34787.1	26350.5	32376.2	39165.6	55909.5	71061.5	24315.9	21083.7	32012.9	28885.8	28107.8	16388.5	16949.7	19191.8	53935.2	44731.7	53482.8	744229	1.49261e+06	118336	22269	28597.9	51197.6	59737.5	48366.9	35394.2	28562.2	28017.5
B2RRE7	B2RRE7	OTUD4_MOUSE	Otud4	OTU domain-containing protein 4	1	ADIDLASGSSAVEGK	ADIDLASGSSAVEGK	2	ADIDLASGSSAVEGK2						1842.05													2187.34
P62270	A0A1Y7VKY1;F6YVP7;P62270	RS18_MOUSE	Rps18	40S ribosomal protein S18	0	ADIDLTKR	ADIDLTKR	2	ADIDLTKR2																	4601.94						4609.12	4514.93	5524.54
E9Q616	E9Q616	E9Q616_MOUSE	Ahnak	PDZ domain-containing protein	1	ADIDVSGPK	ADIDVSGPK	2	ADIDVSGPK2																					108519	4214.58
Q6PIE5	Q6PIE5	AT1A2_MOUSE	Atp1a2	Sodium/potassium-transporting ATPase subunit alpha-2	1	ADIGIAMGISGSDVSK	ADIGIAMGISGSDVSK	2	ADIGIAMGISGSDVSK2	3148.52	2577.13	2556.33	2729.18	3231.94					2197.35		2096.04	3660.6		2609.55	3986.35	2972.53	3335.93			2631.72	2541	2754.47	3188.78	3616.35	3365.05	2501.87	2935.63
Q6PIE5	Q6PIE5	AT1A2_MOUSE	Atp1a2	Sodium/potassium-transporting ATPase subunit alpha-2	1	ADIGIAMGISGSDVSK	ADIGIAM(UniMod:35)GISGSDVSK	2	ADIGIAM(UniMod:35)GISGSDVSK2	2884.96	2022.39	4470.32	3799.35	4736.62	3409.57	3999.12	4854.44	3266.39	3545.94	3300.41	6880.27	4831.52	4574.9	3931.47	4642.96	3281.39	4230.81	3909.51	3939.64	2334.36	4786.34	3621.15	3302.04	3036.24	4076.36	6212.66	4655.08
Q6PIC6	Q6PIC6	AT1A3_MOUSE	Atp1a3	Sodium/potassium-transporting ATPase subunit alpha-3	1	ADIGVAMGIAGSDVSK	ADIGVAMGIAGSDVSK	2	ADIGVAMGIAGSDVSK2	20759.4	18539.4	19280.9	17978.8	21765.6	16773.5	13763.7	11587.2	14071.9	17269.1	20264.6	12353.5	15778.2	13791.3	14347.2	20120	18591.4	16890.3	13043.5	18227.3	12216.5	14345.8	18150	19039.2	21757.5	14386.9	13730.6	11047.8
Q6PIC6	Q6PIC6	AT1A3_MOUSE	Atp1a3	Sodium/potassium-transporting ATPase subunit alpha-3	1	ADIGVAMGIAGSDVSK	ADIGVAM(UniMod:35)GIAGSDVSK	2	ADIGVAM(UniMod:35)GIAGSDVSK2	14692.8	12506.4	16842	18566.7	21772.4	15017.6	15742.5	20333.6	19427.3	21370	18928.6	22461.2	17707.5	16688.8	18028	18537.3	12655.8	13525.8	14545.6	17339.9	8200.51	16265.1	17530.4	15062.1	16001.9	16707.6	19511.7	18269.3
Q8VDN2	Q8VDN2	AT1A1_MOUSE	Atp1a1	Sodium/potassium-transporting ATPase subunit alpha-1	1	ADIGVAMGIVGSDVSK	ADIGVAMGIVGSDVSK	2	ADIGVAMGIVGSDVSK2	3697.7	4930.54	3158.79	4039.87	3987.8	4192.54	4213.93	3970.79	3176.47	3305.25	3677.34	3477.54	3920.38	3515.83	11681.9	12174.1	12246.5	10947.1	7296.23	11498.1	9906.88	11377.8	10962.2	8607.64	12705.3	10819.6	9133.02	7426.03
Q8VDN2	Q8VDN2	AT1A1_MOUSE	Atp1a1	Sodium/potassium-transporting ATPase subunit alpha-1	1	ADIGVAMGIVGSDVSK	ADIGVAMGIVGSDVSK	3	ADIGVAMGIVGSDVSK3															1292.48		1916.61			2053.19	2273.63
Q8VDN2	Q8VDN2	AT1A1_MOUSE	Atp1a1	Sodium/potassium-transporting ATPase subunit alpha-1	1	ADIGVAMGIVGSDVSK	ADIGVAM(UniMod:35)GIVGSDVSK	2	ADIGVAM(UniMod:35)GIVGSDVSK2	2320.72	2754.12	3434.33	3034.84	4261.61	3151.62	2073.2	3464.84	3420.92	2772.73	3311.67	4999.24	3030.36	4250.06	6670.57	9815.59	6357.56	7408.15	8315.74	6463.13	3565.18	8024.86	5985.96	7751.05	6650.22	7970.93	11099.7	8335.89
Q91VR2	Q91VR2	ATPG_MOUSE	Atp5f1c	ATP synthase subunit gamma, mitochondrial	1	ADIKAPEDK	ADIKAPEDK	2	ADIKAPEDK2	1250.43	1818.21	1277.7	1252.41	1427.11		1572.71	1378.41		1267.77		2072.6	1764.62	1622.12	1890.66	1791.69				1684.63					1597.29		1698.32
Q9D0E1	Q9D0E1	HNRPM_MOUSE	Hnrnpm	Heterogeneous nuclear ribonucleoprotein M	1	ADILEDKDGK	ADILEDKDGK	2	ADILEDKDGK2																					3496.69
Q8VE22	Q8VE22	RT23_MOUSE	Mrps23	28S ribosomal protein S23, mitochondrial	1	ADIQDIFYQEDQIR	ADIQDIFYQEDQIR	2	ADIQDIFYQEDQIR2									773.979						737.415							2977.2
Q9JL62	Q9JL62	GLTP_MOUSE	Gltp	Glycolipid transfer protein	1	ADISGNITK	ADISGNITK	2	ADISGNITK2																					28879.9
P10649	P10649	GSTM1_MOUSE	Gstm1	Glutathione S-transferase Mu 1	1	ADIVENQVMDTR	ADIVENQVMDTR	2	ADIVENQVMDTR2										1701.58		876.244											1276.72
P10649	P10649	GSTM1_MOUSE	Gstm1	Glutathione S-transferase Mu 1	1	ADIVENQVMDTR	ADIVENQVM(UniMod:35)DTR	2	ADIVENQVM(UniMod:35)DTR2			613.066				1407.63	1051.07		1474.6		1932.59	889.546	1315.25					752.452				1108.29			1274.24
Q69Z98	Q69Z98	BRSK2_MOUSE	Brsk2	Serine/threonine-protein kinase BRSK2	1	ADIVHAFLSIPSLSHSVISQTSFR	ADIVHAFLSIPSLSHSVISQTSFR	4	ADIVHAFLSIPSLSHSVISQTSFR4		1364						1465.54
Q5RJI5	Q5RJI5	BRSK1_MOUSE	Brsk1	Serine/threonine-protein kinase BRSK1	1	ADIVHAFLSIPSLSHSVLSQTSFR	ADIVHAFLSIPSLSHSVLSQTSFR	4	ADIVHAFLSIPSLSHSVLSQTSFR4			1970.54						1046.65	1027.25		753.353							1414.57			1041.91
Q3TZZ7	Q3TZZ7	ESYT2_MOUSE	Esyt2	Extended synaptotagmin-2	1	ADKDQASDGLSSALLILYLDSAR	ADKDQASDGLSSALLILYLDSAR	3	ADKDQASDGLSSALLILYLDSAR3																											568.81	1076.72
Q60972	Q60972	RBBP4_MOUSE	Rbbp4	Histone-binding protein RBBP4	1	ADKEAAFDDAVEER	(UniMod:1)ADKEAAFDDAVEER	2	(UniMod:1)ADKEAAFDDAVEER2									1814.02	1638.01	1218.65					945.014					815.638	484.319	3621.35	4835.87	3787.92
Q9D6M3	Q9D6M3	GHC1_MOUSE	Slc25a22	Mitochondrial glutamate carrier 1	1	ADKQISLPAK	(UniMod:1)ADKQISLPAK	2	(UniMod:1)ADKQISLPAK2	11301.3	12082.1	13970.7	19812.6	16893	7601.73	11805.7	10244.8	4449.01	5909.57	6182.62	8262.2	9117.59	9037.38	5229.48	5302.49	5543.65	5442.16	2533.64	3793.97	1539.85	4624.11	3418.66	4282.21	3258.17	3096.6	5377	3025.01
Q9CZN4	Q9CZN4	SHSA9_MOUSE	Shisa9	Protein shisa-9	1	ADKVNDDFYAK	ADKVNDDFYAK	2	ADKVNDDFYAK2								14340.7														5274.65
Q9CZN4	Q9CZN4	SHSA9_MOUSE	Shisa9	Protein shisa-9	1	ADKVNDDFYAK	ADKVNDDFYAK	3	ADKVNDDFYAK3								19141.9														8089.76
P39087	P39087	GRIK2_MOUSE	Grik2	Glutamate receptor ionotropic, kainate 2	1	ADLAVAPLAITYVR	ADLAVAPLAITYVR	2	ADLAVAPLAITYVR2		596.555
Q91V41	Q91V41	RAB14_MOUSE	Rab14	Ras-related protein Rab-14	1	ADLEAQRDVTYEEAK	ADLEAQRDVTYEEAK	3	ADLEAQRDVTYEEAK3	4887.93	5493.96	7085.18	4631.42	4649.18	4150.83	1984.4	5240.84	6461.35	6729.35	7079.55	3082.89	3705.57	2429.13	6523.46	5798.07	5593.25	5289.61	3867.3	3564.48	8744.28	4883.2	4932.81	6012.42	6187.53	4263.74	3984.7	3301.69
Q497I4;Q62168	B1AQ75;Q497I4;Q62168	K1H2_MOUSE;KRT35_MOUSE	Krt32;Krt35	Keratin, type I cuticular Ha5	0	ADLEAQVESLK	ADLEAQVESLK	2	ADLEAQVESLK2																						3981
P47754	P47754	CAZA2_MOUSE	Capza2	F-actin-capping protein subunit alpha-2	1	ADLEEQLSDEEKVR	(UniMod:1)ADLEEQLSDEEKVR	2	(UniMod:1)ADLEEQLSDEEKVR2				6977.77	6877.65	5154.16	4192.45	5199.87	5147.37	3664.36		4639.5	4053.71	4120.24		3264.76		2576.16	2927.49	2703.77		13118.5	2241.08		3075.74	2196.68	3072.76	2603.28
Q9QWL7	Q9QWL7	K1C17_MOUSE	Krt17	Keratin, type I cytoskeletal 17	1	ADLEMQIENLK	ADLEM(UniMod:35)QIENLK	2	ADLEM(UniMod:35)QIENLK2												3141.15
Q9QWL7	Q9QWL7	K1C17_MOUSE	Krt17	Keratin, type I cytoskeletal 17	1	ADLEMQIENLKEELAYLK	ADLEM(UniMod:35)QIENLKEELAYLK	3	ADLEM(UniMod:35)QIENLKEELAYLK3												2731.52
Q61781;Q6IFX2	Q61781;Q6IFX2	K1C14_MOUSE;K1C42_MOUSE	Krt14;Krt42	Keratin, type I cytoskeletal 14	0	ADLEMQIESLK	ADLEM(UniMod:35)QIESLK	2	ADLEM(UniMod:35)QIESLK2												6173.27													1549.05
Q61781	Q61781	K1C14_MOUSE	Krt14	Keratin, type I cytoskeletal 14	1	ADLEMQIESLKEELAYLK	ADLEMQIESLKEELAYLK	3	ADLEMQIESLKEELAYLK3		1011.48																			10528.6
Q61781	Q61781	K1C14_MOUSE	Krt14	Keratin, type I cytoskeletal 14	1	ADLEMQIESLKEELAYLK	ADLEM(UniMod:35)QIESLKEELAYLK	2	ADLEM(UniMod:35)QIESLKEELAYLK2												153.824
Q61781	Q61781	K1C14_MOUSE	Krt14	Keratin, type I cytoskeletal 14	1	ADLEMQIESLKEELAYLK	ADLEM(UniMod:35)QIESLKEELAYLK	3	ADLEM(UniMod:35)QIESLKEELAYLK3				361.501							1086.79									718.578			1760.51
Q4KMM3	Q4KMM3	OXR1_MOUSE	Oxr1	Oxidation resistance protein 1	1	ADLEPESFRPNLSDPSELLLPDQIEK	ADLEPESFRPNLSDPSELLLPDQIEK	3	ADLEPESFRPNLSDPSELLLPDQIEK3										1184.38				619.921
P62897	P62897	CYC_MOUSE	Cycs	Cytochrome c, somatic	1	ADLIAYLK	ADLIAYLK	2	ADLIAYLK2										1903.47	1285.59	4053.31		786.763					1188.1		12031		3018.63
P62897	P62897	CYC_MOUSE	Cycs	Cytochrome c, somatic	1	ADLIAYLKK	ADLIAYLKK	2	ADLIAYLKK2										1180.69		3040.71									4320.8		2458.77
P07901;P11499	P07901;P11499	HS90A_MOUSE;HS90B_MOUSE	Hsp90aa1;Hsp90ab1	Heat shock protein HSP 90-alpha	0	ADLINNLGTIAK	ADLINNLGTIAK	2	ADLINNLGTIAK2	91065.5	85461.6	83476.9	138627	137430	90194.5	102024	86836.8	89273.7	82904.6	83377.7	94845.7	86850.4	99782.5	90121.2	85594.4	79686.6	107075	24057.2	120897	148768	87998.3	82248	79143.3	77971	82756.6	105571	78134.6
Q8K212	Q8K212	PACS1_MOUSE	Pacs1	Phosphofurin acidic cluster sorting protein 1	1	ADLQGSASPSK	ADLQGSASPSK	2	ADLQGSASPSK2			1361.7					921.472					1047.71
Q9JJ28	Q9JJ28	FLII_MOUSE	Flii	Protein flightless-1 homolog	1	ADLTALFLPR	ADLTALFLPR	2	ADLTALFLPR2																					1544.67			1220.08
P40124	P40124	CAP1_MOUSE	Cap1	Adenylyl cyclase-associated protein 1	1	ADMQNLVER	ADMQNLVER	2	ADMQNLVER2											2072.04
Q8BMS1	Q8BMS1	ECHA_MOUSE	Hadha	Trifunctional enzyme subunit alpha, mitochondrial	1	ADMVIEAVFEDLGVK	ADMVIEAVFEDLGVK	2	ADMVIEAVFEDLGVK2		1835.58	1453.35																					1433.46		1846.3
Q8BMS1	Q8BMS1	ECHA_MOUSE	Hadha	Trifunctional enzyme subunit alpha, mitochondrial	1	ADMVIEAVFEDLGVK	ADM(UniMod:35)VIEAVFEDLGVK	2	ADM(UniMod:35)VIEAVFEDLGVK2	1139.89	1550.66	2400.37	971.365				882.364	1200.47				911.574		1017.39	2821.51						1338.67			1038.44	2227.94
Q8C0C7	Q8C0C7	SYFA_MOUSE	Farsa	Phenylalanine--tRNA ligase alpha subunit	1	ADNPVLELLLR	(UniMod:1)ADNPVLELLLR	2	(UniMod:1)ADNPVLELLLR2			910.606	1277.24					1157.51	1411.54	1018.82											368.342	435.928	946.077	825.725	774.354
Q80T74	Q80T74	KLH29_MOUSE	Klhl29	Kelch-like protein 29	1	ADNQSQGLTTSIR	ADNQSQGLTTSIR	2	ADNQSQGLTTSIR2																							644.045
P68404	P68404	KPCB_MOUSE	Prkcb	Protein kinase C beta type	1	ADPAAGPPPSEGEESTVR	(UniMod:1)ADPAAGPPPSEGEESTVR	2	(UniMod:1)ADPAAGPPPSEGEESTVR2	3093.46		3583.69	2567.08	4334.31	3651.69	3778.72	3833.02	2357.68	3836.79	3980.96	2662.74	2926.7	4046.61
Q9Z1X4	Q9Z1X4	ILF3_MOUSE	Ilf3	Interleukin enhancer-binding factor 3	1	ADPPQAMNALMR	ADPPQAM(UniMod:35)NALM(UniMod:35)R	2	ADPPQAM(UniMod:35)NALM(UniMod:35)R2																2871.02
Q7TQK5	Q7TQK5	CCD93_MOUSE	Ccdc93	Coiled-coil domain-containing protein 93	1	ADPSMLQNLR	ADPSMLQNLR	2	ADPSMLQNLR2																									1609.04
P18654;Q9WUT3	P18653;P18654;Q9WUT3	KS6A2_MOUSE;KS6A3_MOUSE	Rps6ka2;Rps6ka3	Ribosomal protein S6 kinase alpha-3	0	ADPSQFELLK	ADPSQFELLK	2	ADPSQFELLK2			1124.38												1806.93			1675.91			2254.99	1855.31	3517.78		3198.76
P20357	P20357	MTAP2_MOUSE	Map2	Microtubule-associated protein 2	1	ADQGLDFAATK	ADQGLDFAATK	2	ADQGLDFAATK2	2675.96	4074.74	3158.9		2492.6	2189.85	3131.31	2736.76	4162.44	3086.64	3260.56	3551.26	2897.48	2897.1	2748.34	2428.92			2347.83					2495.83	2417.16	2558.15	2751.41	2133.43
Q9QXY6;Q9WVK4	Q9QXY6;Q9WVK4	EHD1_MOUSE;EHD3_MOUSE	Ehd1;Ehd3	EH domain-containing protein 3	0	ADQIETQQLMR	ADQIETQQLMR	2	ADQIETQQLMR2	1871.76	1007.5	1266.46	975.817			4434.87	951.705							988.579		1139.95				7408.46	1205.52
Q9QXY6;Q9WVK4	Q9QXY6;Q9WVK4	EHD1_MOUSE;EHD3_MOUSE	Ehd1;Ehd3	EH domain-containing protein 3	0	ADQIETQQLMR	ADQIETQQLM(UniMod:35)R	2	ADQIETQQLM(UniMod:35)R2	1001.53	2045.67	1525.78	2412.12	1466.73	1956.53	9450.22	2026.02	1721.55	1422.59	1784.28	1948.35	2253.87	2123.71	1153.2			887.184	1458.44	1456.68	6299.11			1251.23			2112	1644.08
P60879	P60879	SNP25_MOUSE	Snap25	Synaptosomal-associated protein 25	1	ADQLADESLESTR	ADQLADESLESTR	2	ADQLADESLESTR2	2401.97	1167.22	1580.94	1695.51	1792.51	2300.89	1374.69	1967.29	3929.6	3589.72	3648.55		2868.19	2475.89	771.674	1109.02	1132.94	1303		1740.6		1572.05	2200.97		1948.05	2460.77	1930.05	2009.84
P60879	P60879	SNP25_MOUSE	Snap25	Synaptosomal-associated protein 25	1	ADQLADESLESTRR	ADQLADESLESTRR	2	ADQLADESLESTRR2	1471.57	911.677	1141.28	982.702				1328.6	1566.99	1545.29	1240.08	1627.37	2400.53	1755.56										1283.76	1437.16	1003.76
P60879	P60879	SNP25_MOUSE	Snap25	Synaptosomal-associated protein 25	1	ADQLADESLESTRR	ADQLADESLESTRR	3	ADQLADESLESTRR3	27502.9	25658.9	35823	38059.4	37469.2	42139.2	23548.4	35367	50893.5	49500.8	55172.8	27265.9	31682.2	25910.7	23568.4	25547.3	23685	28065	31477.4	29317	19626.9	28421.3	27379.5	35209.3	32671.5	27261	24749.5	29958.9
Q9D6P8	P0DP26;P0DP27;P0DP28;Q9D6P8	CALL3_MOUSE	Calml3	Calmodulin-like protein 3	0	ADQLTEEQIAEFK	(UniMod:1)ADQLTEEQIAEFK	2	(UniMod:1)ADQLTEEQIAEFK2	11141.2	4092.6	3494.8	1139.81	2002.77	5481.74	2113	4123.09	5849.02	8592.79	7814.82	3414.9	6593.18	4960.42			3006.88		6049.61	5667.29	31185.2	3599.92	8284.32	4579.41	2743.21		2632.5	3997.82
Q9EQP2	Q9EQP2	EHD4_MOUSE	Ehd4	EH domain-containing protein 4	1	ADQVDTQQLMR	ADQVDTQQLMR	2	ADQVDTQQLMR2																					2849.92			2105.16	1717.52
Q9EQP2	Q9EQP2	EHD4_MOUSE	Ehd4	EH domain-containing protein 4	1	ADQVDTQQLMR	ADQVDTQQLM(UniMod:35)R	2	ADQVDTQQLM(UniMod:35)R2									1282.6	1432.56	1382.49								462.078				1812.61	2035.32	2066.1
Q68ED2	Q68ED2	GRM7_MOUSE	Grm7	Metabotropic glutamate receptor 7	1	ADQVGHFLWVGSDSWGSK	ADQVGHFLWVGSDSWGSK	3	ADQVGHFLWVGSDSWGSK3	2355.06	1249.32	2305.99
P63321	P63321	RALA_MOUSE	Rala	Ras-related protein Ral-A	1	ADQWNVNYVETSAK	ADQWNVNYVETSAK	2	ADQWNVNYVETSAK2		720.425						862.944	1315.87	1117.15	1412.08												1054.08	964.095	1237.69	1801.61	1422.9
P62264	P62264	RS14_MOUSE	Rps14	40S ribosomal protein S14	1	ADRDESSPYAAMLAAQDVAQR	ADRDESSPYAAM(UniMod:35)LAAQDVAQR	3	ADRDESSPYAAM(UniMod:35)LAAQDVAQR3																	2130.06		1052.67	1149.89	1957.36	2020.88	4835.47	5102.61	5604.47		1829.89	1508.39
P62881	P62881	GNB5_MOUSE	Gnb5	Guanine nucleotide-binding protein subunit beta-5	1	ADREVAIYSK	ADREVAIYSK	2	ADREVAIYSK2																	717.405
Q9CS84	Q9CS84	NRX1A_MOUSE	Nrxn1	Neurexin-1	1	ADRLAIGFSTVQK	ADRLAIGFSTVQK	3	ADRLAIGFSTVQK3	6796.16	5307.63	8799.54						1046.13	1970.05	1848.1				3445.82	3896.83	2314.13
Q8BNW9	Q8BNW9	KBTBB_MOUSE	Kbtbd11	Kelch repeat and BTB domain-containing protein 11	1	ADRWTAVAPLPR	ADRWTAVAPLPR	3	ADRWTAVAPLPR3		2007.75	2074.26	1682.31				2445.79	1568.96	1212.23		2128.91	1665.21	2167.31									1039.12
Q80U49	Q80U49	C170B_MOUSE	Cep170b	Centrosomal protein of 170 kDa protein B	1	ADSPAGLEAAR	ADSPAGLEAAR	2	ADSPAGLEAAR2																						3148.77
Q7TQ95	Q7TQ95	LNP_MOUSE	Lnpk	Endoplasmic reticulum junction formation protein lunapark	1	ADSVPNLEPSEESLVTK	ADSVPNLEPSEESLVTK	2	ADSVPNLEPSEESLVTK2		3209.37	1741.28	3361.14			4650.97		4184.57	3920.94	4952.34	4215.93	3531.92	4373.25						2972.1	1475.17		3253.47	3043.37	3264.21			2075.17
Q8VDP4	Q8VDP4	CCAR2_MOUSE	Ccar2	Cell cycle and apoptosis regulator protein 2	1	ADSWVEKEEPTPSN	ADSWVEKEEPTPSN	2	ADSWVEKEEPTPSN2									388.156							432.938	530.184					679.746
P54775	P54775	PRS6B_MOUSE	Psmc4	26S proteasome regulatory subunit 6B	1	ADTLDPALLRPGR	ADTLDPALLRPGR	3	ADTLDPALLRPGR3		1866.89							2342.93	1902.45	2163.84										4201.74	3554.43	2490.14
Q80UG5	Q80UG5	SEPT9_MOUSE	Septin9	Septin-9	1	ADTLTLEER	ADTLTLEER	2	ADTLTLEER2	7566.18	7785.07	7113.45	10362.4		7009.44	9838.28	7877.49	7325.92	7244.05	8237.89	8414.53	7086.38	8122.29	4480.44	4159.79	4856.24		3229.14	4348.42		4321.45	4165.96				4642.27	3171.91
Q9Z1S5	Q9Z1S5	SEPT3_MOUSE	Septin3	Neuronal-specific septin-3	1	ADTMTLEEK	ADTMTLEEK	2	ADTMTLEEK2		3746.56					2121.7				2324.95			2143.74
Q9Z1S5	Q9Z1S5	SEPT3_MOUSE	Septin3	Neuronal-specific septin-3	1	ADTMTLEEK	ADTM(UniMod:35)TLEEK	2	ADTM(UniMod:35)TLEEK2	1662.64	1507.75		2269.14	2576.04		2420.47	1897.09	1389.97		1010.17	1917.71	1611.57
Q9Z1S5	Q9Z1S5	SEPT3_MOUSE	Septin3	Neuronal-specific septin-3	1	ADTMTLEEKSEFK	ADTM(UniMod:35)TLEEKSEFK	3	ADTM(UniMod:35)TLEEKSEFK3		928.948						733.309		1210.84	1069.33
O88737	O88737	BSN_MOUSE	Bsn	Protein bassoon	1	ADTQAQPQMQGR	ADTQAQPQMQGR	2	ADTQAQPQMQGR2	1291.12	500.908	750.026				853.046		827.656	688.952	744.149		626.063	914.622
P23818	P23818	GRIA1_MOUSE	Gria1	Glutamate receptor 1	1	ADVAVAPLTITLVR	ADVAVAPLTITLVR	2	ADVAVAPLTITLVR2		1171.31	1272.22				1366.19	481443			610.545	1492.32	1930.38	2148.67								251390
P23818	P23818	GRIA1_MOUSE	Gria1	Glutamate receptor 1	1	ADVAVAPLTITLVR	ADVAVAPLTITLVR	3	ADVAVAPLTITLVR3								45155.2														20625.5
Q9CR00	Q9CR00	PSMD9_MOUSE	Psmd9	26S proteasome non-ATPase regulatory subunit 9	1	ADVDLYQVR	ADVDLYQVR	2	ADVDLYQVR2									1638.28
P56695	P56695	WFS1_MOUSE	Wfs1	Wolframin	1	ADVEIPFEEVLEK	ADVEIPFEEVLEK	2	ADVEIPFEEVLEK2	3354.11	3079.23		2966.73		2734.03		2922.26	3795.06		4001.78	3882.55	3425.98	4557.95
Q6ZQ38	Q6ZQ38	CAND1_MOUSE	Cand1	Cullin-associated NEDD8-dissociated protein 1	1	ADVFHAYLSLLK	ADVFHAYLSLLK	2	ADVFHAYLSLLK2	385.702			277.12							415.046												632.229	849.745	761.743
G5E829;Q6Q477;Q9R0K7	G5E829;Q0VF55;Q6Q477;Q9R0K7	AT2B1_MOUSE;AT2B2_MOUSE;AT2B4_MOUSE	Atp2b1;Atp2b2;Atp2b4	Plasma membrane calcium-transporting ATPase 1	0	ADVGFAMGIAGTDVAK	ADVGFAMGIAGTDVAK	2	ADVGFAMGIAGTDVAK2	4296.7	4203.49	3249.22	2485.86	2099.47	3194.01	2606.84	3298.95	3284.96	3397.06	3722.03	2535.81	3177.59	2976.89	2020.91	2537.85	2385.15	1666.82	2260.61	2673.4	2968.16	2713.74	2532.52	2052.75	3204.19	2018.98	2231.73	1462.85
G5E829;Q6Q477;Q9R0K7	G5E829;Q0VF55;Q6Q477;Q9R0K7	AT2B1_MOUSE;AT2B2_MOUSE;AT2B4_MOUSE	Atp2b1;Atp2b2;Atp2b4	Plasma membrane calcium-transporting ATPase 1	0	ADVGFAMGIAGTDVAK	ADVGFAM(UniMod:35)GIAGTDVAK	2	ADVGFAM(UniMod:35)GIAGTDVAK2	2921.02	3124.86	3760.29	3013.9	3623.87	3794.86	3946.66	3915.56	5245.42	4294.44	4948.48	6370.84	5771.89	6025.52	2925.32	2547.3	2307.2		2962.28	2923.57		2381.04	3877.93	3347.23	2543.85	2884.04	3600.04	3468.36
Q9DB72	Q9DB72	BTBDH_MOUSE	Btbd17	BTB/POZ domain-containing protein 17	1	ADVGGEAAGTAINHSHMLLQR	ADVGGEAAGTAINHSHMLLQR	3	ADVGGEAAGTAINHSHMLLQR3									5409.62	6605.04	7782.01												2464.13	2665.22	2907.65
Q9DB72	Q9DB72	BTBDH_MOUSE	Btbd17	BTB/POZ domain-containing protein 17	1	ADVGGEAAGTAINHSHMLLQR	ADVGGEAAGTAINHSHMLLQR	4	ADVGGEAAGTAINHSHMLLQR4									7388.78	7142.57	8350.76												2029.26	1623.81	2507.48
Q9DB72	Q9DB72	BTBDH_MOUSE	Btbd17	BTB/POZ domain-containing protein 17	1	ADVGGEAAGTAINHSHMLLQR	ADVGGEAAGTAINHSHM(UniMod:35)LLQR	3	ADVGGEAAGTAINHSHM(UniMod:35)LLQR3	1135.8					1120			34133.1	31689.5	29762.7		1443.89			1338.08						1654.24	9325.26	11143.8	12609.8
Q9DB72	Q9DB72	BTBDH_MOUSE	Btbd17	BTB/POZ domain-containing protein 17	1	ADVGGEAAGTAINHSHMLLQR	ADVGGEAAGTAINHSHM(UniMod:35)LLQR	4	ADVGGEAAGTAINHSHM(UniMod:35)LLQR4									21216.9	21091.3	20211.8												6053.28	7035.19	7776.09
Q8BUV3	Q8BUV3	GEPH_MOUSE	Gphn	Gephyrin	1	ADVIITSGGVSMGEK	ADVIITSGGVSMGEK	2	ADVIITSGGVSMGEK2																		3798.5	11189.1
Q8BUV3	Q8BUV3	GEPH_MOUSE	Gphn	Gephyrin	1	ADVIITSGGVSMGEK	ADVIITSGGVSM(UniMod:35)GEK	2	ADVIITSGGVSM(UniMod:35)GEK2		765.258		878.075		2370.86			1152.47									6133.42	20835.5	1655.49
Q8BUV3	Q8BUV3	GEPH_MOUSE	Gphn	Gephyrin	1	ADVIITSGGVSMGEKDYLK	ADVIITSGGVSMGEKDYLK	3	ADVIITSGGVSMGEKDYLK3																			13578.5	2716.93					1298.59
Q8BUV3	Q8BUV3	GEPH_MOUSE	Gphn	Gephyrin	1	ADVIITSGGVSMGEKDYLK	ADVIITSGGVSM(UniMod:35)GEKDYLK	2	ADVIITSGGVSM(UniMod:35)GEKDYLK2																			429.628
Q8BUV3	Q8BUV3	GEPH_MOUSE	Gphn	Gephyrin	1	ADVIITSGGVSMGEKDYLK	ADVIITSGGVSM(UniMod:35)GEKDYLK	3	ADVIITSGGVSM(UniMod:35)GEKDYLK3		2384.1	2427.04	1676.17	2136.14	7719.87			2806.51	2512.75	1719.32	1767.79		1936.78		2364.85	3078.73	13658.6	61025.7	4473.8			1496.51	1196.15	2011.39		1695.54
Q62318	Q62318	TIF1B_MOUSE	Trim28	Transcription intermediary factor 1-beta	1	ADVQSIIGLQR	ADVQSIIGLQR	2	ADVQSIIGLQR2	2753.9	3637.67	3292.19	2349.23	2578.35	1948.63	2894.76	3510.58	4344.1	3809.61	4104.85	2371.51			5253.2	4370.81	3989.32	3309.95			3958.68	39423.7	7843.14	10205.9	7738.44		3742.91	3078.48
P16546	P16546	SPTN1_MOUSE	Sptan1	Spectrin alpha chain, non-erythrocytic 1	1	ADVVESWIGEKENSLK	ADVVESWIGEKENSLK	3	ADVVESWIGEKENSLK3										1289.17											2617.89
Q7M759	Q7M759	AB17B_MOUSE	Abhd17b	Alpha/beta hydrolase domain-containing protein 17B	1	ADWQYSSR	ADWQYSSR	2	ADWQYSSR2									1337.75	2109.44	2284.59
P19783	P19783	COX41_MOUSE	Cox4i1	Cytochrome c oxidase subunit 4 isoform 1, mitochondrial	1	ADWSSLSR	ADWSSLSR	2	ADWSSLSR2				1730.2				1885.76				3558.16	1930.81								2855.53	3084.64	4496.95		3734.33		2514.82
P19783	P19783	COX41_MOUSE	Cox4i1	Cytochrome c oxidase subunit 4 isoform 1, mitochondrial	1	ADWSSLSRDEK	ADWSSLSRDEK	2	ADWSSLSRDEK2												1105.54											1150.57
P19783	P19783	COX41_MOUSE	Cox4i1	Cytochrome c oxidase subunit 4 isoform 1, mitochondrial	1	ADWSSLSRDEK	ADWSSLSRDEK	3	ADWSSLSRDEK3																			1809.25	2390.3		2586.74	2746.1	2924.68		1870.06	1740.19
P50516	P50516	VATA_MOUSE	Atp6v1a	V-type proton ATPase catalytic subunit A	1	ADYAQLLEDMQNAFR	ADYAQLLEDMQNAFR	2	ADYAQLLEDMQNAFR2		831.005						1194	8982.6	6106.55	6259.31	586.667	422.652										4979.17	3303.85	2622.45	749.058	1979.59	1435.3
P50516	P50516	VATA_MOUSE	Atp6v1a	V-type proton ATPase catalytic subunit A	1	ADYAQLLEDMQNAFR	ADYAQLLEDMQNAFR	3	ADYAQLLEDMQNAFR3											623.763														363.144
Q8BP92	Q8BP92	RCN2_MOUSE	Rcn2	Reticulocalbin-2	1	ADYDREALLGVQEDVDEYVK	ADYDREALLGVQEDVDEYVK	3	ADYDREALLGVQEDVDEYVK3	1225.71	1014.72		486.575				1078.9		952.965	1110.45	842.792		890	1533.98	2811.13	1841.74	1362.77	2311.28	1448.74	1212.9	2369.81	1633.66	2012.63	2538.94	2806.48	1799.43	1921.81
Q7TNC4	Q7TNC4;Q9CYI4	LC7L2_MOUSE	Luc7l2	Putative RNA-binding protein Luc7-like 2	0	ADYEIASK	ADYEIASK	2	ADYEIASK2																					3487.51
Q80TL1	Q80TL1	ADCY2_MOUSE	Adcy2	Adenylate cyclase type 2	1	AEAAAAAAAGGGEGLQR	AEAAAAAAAGGGEGLQR	2	AEAAAAAAAGGGEGLQR2	1016.21	770.362	1146.45	914.206		1488.24	1018.62	923.986	1204.82	1196.74	1050.44	1347.3	1266.02	1252.2	848.935	886.288	1140.06	1556.08		851.951		1192.13	651.889	621.136	1062.37	1281.72	1121.73	881.518
Q3UHD9	Q3UHD9	AGAP2_MOUSE	Agap2	Arf-GAP with GTPase, ANK repeat and PH domain-containing protein 2	1	AEAAAVAGLSTPGSLHR	AEAAAVAGLSTPGSLHR	2	AEAAAVAGLSTPGSLHR2													640.064												345.565
Q3UHD9	Q3UHD9	AGAP2_MOUSE	Agap2	Arf-GAP with GTPase, ANK repeat and PH domain-containing protein 2	1	AEAAAVAGLSTPGSLHR	AEAAAVAGLSTPGSLHR	3	AEAAAVAGLSTPGSLHR3	2218.3	2405.16	2534.68				1748.13		1990.81	1459.03					1860.71									2204.49
Q9CYH2	Q9CYH2	PXL2A_MOUSE	Prxl2a	Peroxiredoxin-like 2A	1	AEAADLMSLKPK	AEAADLMSLKPK	2	AEAADLMSLKPK2																	1163.47							645.027
Q9CYH2	Q9CYH2	PXL2A_MOUSE	Prxl2a	Peroxiredoxin-like 2A	1	AEAADLMSLKPK	AEAADLM(UniMod:35)SLKPK	3	AEAADLM(UniMod:35)SLKPK3			2074.38	1943.22			1718.64					1478.33	2087.07	1530.13	1773.12		1825.27		3098.95	3610.05			2246.65				2204.67
Q9DAR7	Q9DAR7	DCPS_MOUSE	Dcps	m7GpppX diphosphatase	1	AEADRIVFENPDPSDGFVLIPDLK	AEADRIVFENPDPSDGFVLIPDLK	4	AEADRIVFENPDPSDGFVLIPDLK4		4738.67											1154.94
Q3UV17;Q9R0H5	Q3UV17;Q9R0H5	K22O_MOUSE;K2C71_MOUSE	Krt71;Krt76	Keratin, type II cytoskeletal 2 oral	0	AEAEALYQTK	AEAEALYQTK	2	AEAEALYQTK2	3065.4	6736.43	3714.21	3120.52	3948.63	1536.83	4069.57					20448.7	4881.27	7708.68	3325.81	2971.36	2736.04	1518.1	3883.72		68216.1	56005.4		13443.7		3295.84	2174.32	5988.04
Q05920	Q05920	PYC_MOUSE	Pc	Pyruvate carboxylase, mitochondrial	1	AEAEAQAEELSFPR	AEAEAQAEELSFPR	2	AEAEAQAEELSFPR2												1292.03					1290.36			1115.12			1610.6	1789.21	1488.55	1648.52	1486.49
Q9QXS1	Q9QXS1	PLEC_MOUSE	Plec	Plectin	1	AEAELLQQQK	AEAELLQQQK	2	AEAELLQQQK2																					9554.15
P50446;Q8BGZ7;Q8VED5	E9Q1Z0;P50446;Q8BGZ7;Q8VED5;Q9Z331	K2C6A_MOUSE;K2C75_MOUSE;K2C79_MOUSE	Krt6a;Krt75;Krt79	Keratin, type II cytoskeletal 6A	0	AEAESWYQTK	AEAESWYQTK	2	AEAESWYQTK2		6620.06				3587.96						146318			10065.6	9128.56	11567.2					14967.1
Q9Z2T6	E9Q1Y9;P97861;Q6IMF0;Q9ERE2;Q9Z2T6	KRT85_MOUSE	Krt85	Keratin, type II cuticular Hb5	0	AEAESWYR	AEAESWYR	2	AEAESWYR2										2368.95	2341.85	23253.2			57397.5	153191						15232.4		147477				217149
P63325	P63325	RS10_MOUSE	Rps10	40S ribosomal protein S10	1	AEAGAGSATEFQFR	AEAGAGSATEFQFR	2	AEAGAGSATEFQFR2	2536.63	1615.8	2338.03						779.288	966.506					3512.62	4113.04	3746.62	1644.39	1059.03	1385.95	3997.96	1525.33	4079.95	4736.14	4405.98	1990.27	1644.02	1995.11
Q8BFR5	Q8BFR5	EFTU_MOUSE	Tufm	Elongation factor Tu, mitochondrial	1	AEAGDNLGALVR	AEAGDNLGALVR	2	AEAGDNLGALVR2	13540.7	16416.3	12327.3	14016.8	8794.28	12552.9	16168.5	9974.39	3712.88	3650.96	4062.64	15014.9	14590.1	16443	9977.88	11211.2	14848.5	11394.6	14075.4	15431.1	11373.7	10391.2	4089.49	3779.02	5160.11	13225.8	16439.9	14008
Q8K183	Q8K183	PDXK_MOUSE	Pdxk	Pyridoxal kinase	1	AEAGEGQKPSPAQLELR	AEAGEGQKPSPAQLELR	3	AEAGEGQKPSPAQLELR3	3311.7	2103.34	3816.07	3120.19	3838.39	4208.91	2467.63	3848.56	2514.38	2493.32	3158.89	3968.52	4340.33	3775.95	5802.65	5033.25	4498.37	5406.06	5824.74	3981.86	2245.88	3356.63	4806.54	3269.52	3421.68	4788.48	3030.38	4976.68
P97765	P97765	WBP2_MOUSE	Wbp2	WW domain-binding protein 2	1	AEAGGGWEGSASYK	AEAGGGWEGSASYK	2	AEAGGGWEGSASYK2			619.56					3033.48		650.901	564.209			441.81							1032.33	1138.79	444.025
Q9D7A8	Q9D7A8	ARMC1_MOUSE	Armc1	Armadillo repeat-containing protein 1	1	AEALASAIASTK	AEALASAIASTK	2	AEALASAIASTK2		2663.94	2736.89	3895.4	2158.76	2680.32		3166.07						2550.72	1826.22	2225.46		2320.66		2162.71		2506.87					1969.3
Q8R1N4	Q8R1N4	NUDC3_MOUSE	Nudcd3	NudC domain-containing protein 3	1	AEAPGTVSSAAEGPKDPPVLPR	AEAPGTVSSAAEGPKDPPVLPR	3	AEAPGTVSSAAEGPKDPPVLPR3	838.599			893.536
Q9DB34	Q9DB34	CHM2A_MOUSE	Chmp2a	Charged multivesicular body protein 2a	1	AEATASALADADADLEER	AEATASALADADADLEER	2	AEATASALADADADLEER2																		695.385					939.151	797.936	1228.17
Q9DB34	Q9DB34	CHM2A_MOUSE	Chmp2a	Charged multivesicular body protein 2a	1	AEATASALADADADLEER	AEATASALADADADLEER	3	AEATASALADADADLEER3																1903.56
Q6R891	Q6R891	NEB2_MOUSE	Ppp1r9b	Neurabin-2	1	AEAVPEEEAAASVATLER	AEAVPEEEAAASVATLER	3	AEAVPEEEAAASVATLER3				1064.84
P60879	P60879	SNP25_MOUSE	Snap25	Synaptosomal-associated protein 25	1	AEDADMRNELEEMQR	(UniMod:1)AEDADMRNELEEMQR	3	(UniMod:1)AEDADMRNELEEMQR3	7369.19	7300.17	9227.69	6041.16	8485.61	7276.13	5945.98	5928.78	12232.5	15233.2	14708.4	3260.67	5116.65	4003.05	5344.13	6327.02	6865.36	7527.46	7281.7	5978.18	5082.07	6433.19	7946.59	11586.1	12387.9	5178.94	3912.94	4227.95
P60879	P60879	SNP25_MOUSE	Snap25	Synaptosomal-associated protein 25	1	AEDADMRNELEEMQR	(UniMod:1)AEDADM(UniMod:35)RNELEEMQR	3	(UniMod:1)AEDADM(UniMod:35)RNELEEMQR3				3176.78			9237.65	11304.7	14761.8	8819.19	7745.77		9999.26	8173.79			6790.72					8360.76	5284.34				7403.41
P60879	P60879	SNP25_MOUSE	Snap25	Synaptosomal-associated protein 25	1	AEDADMRNELEEMQR	(UniMod:1)AEDADMRNELEEM(UniMod:35)QR	3	(UniMod:1)AEDADMRNELEEM(UniMod:35)QR3	6075.44	5972.02	10696.5	9152.76	9539.93	7649.27	8035.52			17337	16369.4	6986.85			7082.21	8525.77			6447.69	7086.83	4005.71	6163.52	10409.4		10105.3			9758.3
P26645	P26645	MARCS_MOUSE	Marcks	Myristoylated alanine-rich C-kinase substrate	1	AEDGAAPSPSSETPK	AEDGAAPSPSSETPK	2	AEDGAAPSPSSETPK2	3292.29	2679.18	2938.84	2219.25	2184.51	3658.49	3723.83	3570.02	5246.16	4560.57	5580.22	4416.51	4419.98	4641.49	8337.4	9635.13	9804.09	6013.7	9466.32	9562.65	5416.84	8029.28	13289.4	10378.1	8817.7	10229.6	10566.2	12703.3
P26645	P26645	MARCS_MOUSE	Marcks	Myristoylated alanine-rich C-kinase substrate	1	AEDGAAPSPSSETPKK	AEDGAAPSPSSETPKK	3	AEDGAAPSPSSETPKK3																	1152.89	800.14		1181.58					622.89
P07356	P07356	ANXA2_MOUSE	Anxa2	Annexin A2	1	AEDGSVIDYELIDQDAR	AEDGSVIDYELIDQDAR	2	AEDGSVIDYELIDQDAR2												892.03									7929.72
P07356	P07356	ANXA2_MOUSE	Anxa2	Annexin A2	1	AEDGSVIDYELIDQDAR	AEDGSVIDYELIDQDAR	3	AEDGSVIDYELIDQDAR3																					7014.14
P25444	P25444	RS2_MOUSE	Rps2	40S ribosomal protein S2	1	AEDKEWIPVTK	AEDKEWIPVTK	2	AEDKEWIPVTK2																									3385.48
P25444	P25444	RS2_MOUSE	Rps2	40S ribosomal protein S2	1	AEDKEWIPVTK	AEDKEWIPVTK	3	AEDKEWIPVTK3			1997							1452.22					5628.37	3664.72	5379.66	1715.37	1848.51			1343.39	4324.46	5926.49	6147.95	1103.22
Q6PDY2	Q6PDY2	AEDO_MOUSE	Ado	2-aminoethanethiol dioxygenase	1	AEDLNIAPR	AEDLNIAPR	2	AEDLNIAPR2			2671.17				3359.85	2847.11	3195.51	2792.89	2630.15		2791.09			2690.83	3144.59		2982.21			2861.88				3365.79
Q9Z1P7	Q9Z1P7	KANK3_MOUSE	Kank3	KN motif and ankyrin repeat domain-containing protein 3	1	AEDPDGLAAR	AEDPDGLAAR	2	AEDPDGLAAR2																1439.91	1608.31
Q9Z268	Q9Z268	RASL1_MOUSE	Rasal1	RasGAP-activating-like protein 1	1	AEDSGGSLGALR	AEDSGGSLGALR	2	AEDSGGSLGALR2	4287.4	6138.22	5095.01	7099.15	5244.22	4860.06	6078.91	4484.02	4382.1	4703.11	2991.44	5154.87	3606.76	3998.72
Q61699	Q61699	HS105_MOUSE	Hsph1	Heat shock protein 105 kDa	1	AEDVSAIEIVGGATR	AEDVSAIEIVGGATR	2	AEDVSAIEIVGGATR2	7260.97	5857.7	5575.78	2137.33		2572.93		2050.61	2610.21	2428.42	2287.01	2309.02	3260.15	2542.31			6152.51					1901.79	4269.46	3381.2	3018.98	2826.3	1845.9	2407.66
Q9WV92	Q9WV92	E41L3_MOUSE	Epb41l3	Band 4.1-like protein 3	1	AEEATPVTALR	AEEATPVTALR	2	AEEATPVTALR2	2602.18		1848.79	1729.75				2214.81	3868.76						4027.32	3353.34	4450.78	1675.99				4370.5	6224.25	5953.54	6916.18		4031.89
P35564	P35564	CALX_MOUSE	Canx	Calnexin	1	AEEDEILNR	AEEDEILNR	2	AEEDEILNR2		1933.75																			7197.89	1879.79
P50518	P50518;Q9D593	VATE1_MOUSE	Atp6v1e1	V-type proton ATPase subunit E 1	0	AEEEFNIEK	AEEEFNIEK	2	AEEEFNIEK2	4008.37	3052.8		2732.78	2098.42	3326.35		2786.36	76906.6	66048.3	66720.9	5021.2	3535.47	3809.13	2355.63	2480.59				2665.88	5783.41		26914.9	26408.9	28815.7	3027.47	3354.49	3148.8
P50518	P50518;Q9D593	VATE1_MOUSE	Atp6v1e1	V-type proton ATPase subunit E 1	0	AEEEFNIEKGR	AEEEFNIEKGR	2	AEEEFNIEKGR2									2027.64	2294.69	3391.38
P50518	P50518;Q9D593	VATE1_MOUSE	Atp6v1e1	V-type proton ATPase subunit E 1	0	AEEEFNIEKGR	AEEEFNIEKGR	3	AEEEFNIEKGR3									6679.86	7868.67	9326.79												5378.93	11101	8727.13
P50518	P50518;Q9D593	VATE1_MOUSE	Atp6v1e1	V-type proton ATPase subunit E 1	0	AEEIDAKAEEEFNIEK	AEEIDAKAEEEFNIEK	2	AEEIDAKAEEEFNIEK2											321.902
P50518	P50518;Q9D593	VATE1_MOUSE	Atp6v1e1	V-type proton ATPase subunit E 1	0	AEEIDAKAEEEFNIEK	AEEIDAKAEEEFNIEK	3	AEEIDAKAEEEFNIEK3									15058.7	11651	12869.5												5327.59	4752.04	5345.67
Q9CXW4	Q9CXW4	RL11_MOUSE	Rpl11	60S ribosomal protein L11	1	AEEILEK	AEEILEK	2	AEEILEK2																					13462.2			7065.93
Q8VCH0;Q921H8	Q8VCH0;Q921H8	THIKA_MOUSE;THIKB_MOUSE	Acaa1a;Acaa1b	3-ketoacyl-CoA thiolase B, peroxisomal	0	AEELGLPILGVLR	AEELGLPILGVLR	2	AEELGLPILGVLR2	1028.28	1159.71	1443.62	1210.11	1643.19			1673	1718.65	1247.92	1170.78	1327.14	1668.86	1037.24	1581.64		576.841	1913.4	1118.58	1318.09		2037.66	952.325	1397.89	1186.27	957.569	858.026	983.638
Q8BP92	Q8BP92	RCN2_MOUSE	Rcn2	Reticulocalbin-2	1	AEELHYPQGEHR	AEELHYPQGEHR	3	AEELHYPQGEHR3	1343.74							1338.49	1550.06	1204.96	1370.03	1246.14	982.728	1186.14	2425.44	2590.47	1946.46	1557.89	2512.27	2444.36	1400.65	3579.24	2732.7	3817.47	2105.01	2305.56	2549.83	3514.99
Q8K1M6	Q8K1M6	DNM1L_MOUSE	Dnm1l	Dynamin-1-like protein	1	AEELLAEEK	AEELLAEEK	2	AEELLAEEK2	8641.55	12625.7	11314.1	16627.7	17520.6	8249.46	12922	11454.6	9933.32	9098.2	10453.2	10898.2	8544.15	11764.9	6878.48	9090.58	6911.5	12340.3	8218.31	9565.55	7317.59	7699.28	9087.11	8208.61	8165.31	8020.77	10257.2	6760.68
Q3UJU9	Q3UJU9	RMD3_MOUSE	Rmdn3	Regulator of microtubule dynamics protein 3	1	AEELQPGFSK	AEELQPGFSK	2	AEELQPGFSK2			1707.72				2326.88			1474.21	1445.72	2037.5	1777.87	1928.9					1535.29						1350.4
E9Q557	E9Q557	DESP_MOUSE	Dsp	Desmoplakin	1	AEENALQQK	AEENALQQK	2	AEENALQQK2																					2348.88
P06837	P06837	NEUM_MOUSE	Gap43	Neuromodulin	1	AEEPSKAGDAPSEEK	AEEPSKAGDAPSEEK	3	AEEPSKAGDAPSEEK3														640.131				838.525	1070.95	1231.88		1150.09	1480.72	841.088
Q04750	Q04750	TOP1_MOUSE	Top1	DNA topoisomerase 1	1	AEEVATFFAK	AEEVATFFAK	2	AEEVATFFAK2	2205.77		2218.07					2331.52							5075.99	3909.06	4600.45	4429.8	5501.15	3765.43	3225.03	2844.31	4035.37	4650.27	4094.09	5881.77	4182.21	3592.36
Q9D6K8	Q9D6K8	FUND2_MOUSE	Fundc2	FUN14 domain-containing protein 2	1	AEEVVSFVK	AEEVVSFVK	2	AEEVVSFVK2						1837.22								1820.43					2152.56	1864.27		2260.91			2310.16		3290.52
Q9D6K8	Q9D6K8	FUND2_MOUSE	Fundc2	FUN14 domain-containing protein 2	1	AEEVVSFVKK	AEEVVSFVKK	2	AEEVVSFVKK2	482.359																						870.956
P41317	P41317	MBL2_MOUSE	Mbl2	Mannose-binding protein C	1	AEFDTSEIDSEIAALR	AEFDTSEIDSEIAALR	2	AEFDTSEIDSEIAALR2																			1949.69			1396.58	1299.57	1395.61	979.203	1229.87
P41317	P41317	MBL2_MOUSE	Mbl2	Mannose-binding protein C	1	AEFDTSEIDSEIAALRSELR	AEFDTSEIDSEIAALRSELR	3	AEFDTSEIDSEIAALRSELR3																		1201.86	238.562				1691.56	1668.52	977.906
P50580	P50580	PA2G4_MOUSE	Pa2g4	Proliferation-associated protein 2G4	1	AEFEVHEVYAVDVLVSSGEGK	AEFEVHEVYAVDVLVSSGEGK	3	AEFEVHEVYAVDVLVSSGEGK3																					5021.29
Q8BGB7	Q8BGB7	ENOPH_MOUSE	Enoph1	Enolase-phosphatase E1	1	AEFFADVVPAVR	AEFFADVVPAVR	2	AEFFADVVPAVR2																					1226.26
Q8BK63	Q8BK63	KC1A_MOUSE	Csnk1a1	Casein kinase I isoform alpha	1	AEFIVGGK	AEFIVGGK	2	AEFIVGGK2																					6312.16
Q9D824	Q9D824	FIP1_MOUSE	Fip1l1	Pre-mRNA 3'-end-processing factor FIP1	1	AEFTSPPSLFK	AEFTSPPSLFK	2	AEFTSPPSLFK2	11257.5	5592.47	11876												6451.66		5234.05
P59017	P59017	B2L13_MOUSE	Bcl2l13	Bcl-2-like protein 13	1	AEGAAQLSEER	AEGAAQLSEER	2	AEGAAQLSEER2	2530.56	3235.3	2127.69	3603.33	1967.8	1862.13	3655.92	3643.29	3781.34	2925.43	3790.38	3094.44	3587.5	3903.45	2159.56		2550.82	3591.7	3327.42	4526.66	3501.79	4091.37	2981.88	2712.14	2673.15	3301.7	3769.95	3324.09
P28658	P28658	ATX10_MOUSE	Atxn10	Ataxin-10	1	AEGDIEHMTEGFK	AEGDIEHM(UniMod:35)TEGFK	3	AEGDIEHM(UniMod:35)TEGFK3				555.629
Q9QYR6	Q9QYR6	MAP1A_MOUSE	Map1a	Microtubule-associated protein 1A	1	AEGEREGEGGAGAPDSSSFSSK	AEGEREGEGGAGAPDSSSFSSK	3	AEGEREGEGGAGAPDSSSFSSK3										821.652												1195.6	546.559	571.084
Q9DB41	Q9DB41	GHC2_MOUSE	Slc25a18	Mitochondrial glutamate carrier 2	1	AEGFLGMYR	AEGFLGMYR	2	AEGFLGMYR2	2521.4			1847.01				1389.18		2001.36	1974.33				2836.16	1448.5	4793.82	2916.55	3027.34	3441.35		3148.38	3685.97	3887.22	3538.79	2508.9
Q9DB41	Q9DB41	GHC2_MOUSE	Slc25a18	Mitochondrial glutamate carrier 2	1	AEGFLGMYR	AEGFLGM(UniMod:35)YR	2	AEGFLGM(UniMod:35)YR2	3845.44	3824.83	4877.05	4929.06	4368.71	3966.65	3642.37	3644.92	5046.56	3468.14	3811.84	5042.35		5370.94	7773.97		5407.89	5223.43	5352.71	8373.18	2797.24	7332.45		5691.42	5271.55	8043.17	9717.83	5795.33
P18052	P18052	PTPRA_MOUSE	Ptpra	Receptor-type tyrosine-protein phosphatase alpha	1	AEGILDVFQTVK	AEGILDVFQTVK	2	AEGILDVFQTVK2	1364.92								1303.81	1675.6	1282.34												796.419
Q3UNH4	Q3UNH4	GRIN1_MOUSE	Gprin1	G protein-regulated inducer of neurite outgrowth 1	1	AEGIPELQASEK	AEGIPELQASEK	2	AEGIPELQASEK2		2917.87		2318.42			2397.13		4087		3695.05	4273.22	4457.97		2793.44								5571.48	4010.28		4190.21	4942.14
Q8VC30	Q8VC30	TKFC_MOUSE	Tkfc	Triokinase/FMN cyclase	1	AEGISVEMVIVEDDSAFTVLKK	AEGISVEMVIVEDDSAFTVLKK	3	AEGISVEMVIVEDDSAFTVLKK3										1104.93	1504.24														1359.21
Q8VC30	Q8VC30	TKFC_MOUSE	Tkfc	Triokinase/FMN cyclase	1	AEGISVEMVIVEDDSAFTVLKK	AEGISVEM(UniMod:35)VIVEDDSAFTVLKK	3	AEGISVEM(UniMod:35)VIVEDDSAFTVLKK3										2671.39													3041.35	6530.6	5305.47
E9Q616	E9Q616	E9Q616_MOUSE	Ahnak	PDZ domain-containing protein	1	AEGPDVAVDLPK	AEGPDVAVDLPK	2	AEGPDVAVDLPK2																					3427.19
E9Q616	E9Q616	E9Q616_MOUSE	Ahnak	PDZ domain-containing protein	1	AEGPEVDVNLPK	AEGPEVDVNLPK	2	AEGPEVDVNLPK2																					58864.6	1299.61
P19253	P19253	RL13A_MOUSE	Rpl13a	60S ribosomal protein L13a	1	AEGQVLVLDGR	AEGQVLVLDGR	2	AEGQVLVLDGR2															2134.24			787.41				1522.24	2581.67	3291.67	3442.08		917.579
P19253	P19253	RL13A_MOUSE	Rpl13a	60S ribosomal protein L13a	1	AEGQVLVLDGR	(UniMod:1)AEGQVLVLDGR	2	(UniMod:1)AEGQVLVLDGR2		2203.59	2175						1816.61	1573.5					11249.8	6172.41	12239	5166.74	3908.7	3050.46		4711.28	11173.6	15406.2	15258.4	5966.33	5213.73	3161.68
Q60738	Q60738	ZNT1_MOUSE	Slc30a1	Zinc transporter 1	1	AEGSLPAVVIEIK	AEGSLPAVVIEIK	2	AEGSLPAVVIEIK2										835.569	926.567												789.89
O54774	O54774	AP3D1_MOUSE	Ap3d1	AP-3 complex subunit delta-1	1	AEGTTYRDELLTK	AEGTTYRDELLTK	3	AEGTTYRDELLTK3		2628.68	2248					1927.65	2224.92	2808.96	2438.78	1824.75	1430.39						1703.02	1385.07		1815.24	2389.96	2901.13	2017.34
Q8K0T0	Q8K0T0	RTN1_MOUSE	Rtn1	Reticulon-1	1	AEGVRAPNQPAPVEGK	AEGVRAPNQPAPVEGK	3	AEGVRAPNQPAPVEGK3	3086.05	2617.23	5440.44	6051.47	6901.33	4794.16	3673.87	5083.59	2941.23	3240.59	3733.19	2707.82	4422.11	4296.18	4345.52	5729.17	3623.44	4704.31	2407.1	3745.22		2820.64	2411.58	2732.79	2275.26	3079.95	3469.03	2210.36
Q9D906	Q9D906	ATG7_MOUSE	Atg7	Ubiquitin-like modifier-activating enzyme ATG7	1	AEGVTALPYFLFK	AEGVTALPYFLFK	2	AEGVTALPYFLFK2																580.946
P14733	P14733	LMNB1_MOUSE	Lmnb1	Lamin-B1	1	AEHDQLLLNYAK	AEHDQLLLNYAK	3	AEHDQLLLNYAK3																					5578.42
Q68FF6	Q68FF6	GIT1_MOUSE	Git1	ARF GTPase-activating protein GIT1	1	AEHTLMGPGGSTHR	AEHTLMGPGGSTHR	3	AEHTLMGPGGSTHR3	1329.49
Q62172	Q62172	RBP1_MOUSE	Ralbp1	RalA-binding protein 1	1	AEIAEIQSR	AEIAEIQSR	2	AEIAEIQSR2																										10784.9		6986.59
Q9Z2W8	Q9Z2W8	GRIA4_MOUSE	Gria4	Glutamate receptor 4	1	AEIAIAPLTITLVR	AEIAIAPLTITLVR	2	AEIAIAPLTITLVR2								219639														179572
P97429	P97429	ANXA4_MOUSE	Anxa4	Annexin A4	1	AEIDMLDIR	AEIDMLDIR	2	AEIDMLDIR2																					21334.1
P97429	P97429	ANXA4_MOUSE	Anxa4	Annexin A4	1	AEIDMLDIR	AEIDM(UniMod:35)LDIR	2	AEIDM(UniMod:35)LDIR2																				3153.74	6338.03
O08788	O08788	DCTN1_MOUSE	Dctn1	Dynactin subunit 1	1	AEIEEKGSDGAASSYQLK	AEIEEKGSDGAASSYQLK	3	AEIEEKGSDGAASSYQLK3																	604.934					6952.61
Q812A2	Q812A2	SRGP3_MOUSE	Srgap3	SLIT-ROBO Rho GTPase-activating protein 3	1	AEIELEYSR	AEIELEYSR	2	AEIELEYSR2	4286.41	3604.29	3559.33	2408.7	3443.51	2854.07	3115.15	2962.7	2774.01	3246.6	3194.08	2736.08		2572.09
Q8K2F8	Q8K2F8	LS14A_MOUSE	Lsm14a	Protein LSM14 homolog A	1	AEIRYEGILYTIDTENSTVALAK	AEIRYEGILYTIDTENSTVALAK	3	AEIRYEGILYTIDTENSTVALAK3	3575.53	5439.39	6877.92	6301.06	6686.16	12579.2	2878.83	7390.9	5676.69	5000.23	5326.72	4966.84	7051.19	5842.73	4240.97	4989.73	4995.79	16615.8	35104.8	10226.3	4447.5	4692.29	4025.74	5184.65	4734.31	4372.9	4844.15	4772.8
O08788	O08788	DCTN1_MOUSE	Dctn1	Dynactin subunit 1	1	AEITDAEGLGLK	AEITDAEGLGLK	2	AEITDAEGLGLK2	2999.55							6039.39				1954.02		2430.22			3259.41		3517.12			51928.2				2889.29	2749.26
O08788	O08788	DCTN1_MOUSE	Dctn1	Dynactin subunit 1	1	AEITDAEGLGLKLEDR	AEITDAEGLGLKLEDR	3	AEITDAEGLGLKLEDR3																						14011.6
Q8VE70	Q8VE70	PDC10_MOUSE	Pdcd10	Programmed cell death protein 10	1	AEKENPGLTQDIIMK	AEKENPGLTQDIIMK	3	AEKENPGLTQDIIMK3	1176.63	868.945		967.07							816.153										1844.81
Q8VE70	Q8VE70	PDC10_MOUSE	Pdcd10	Programmed cell death protein 10	1	AEKENPGLTQDIIMK	AEKENPGLTQDIIM(UniMod:35)K	3	AEKENPGLTQDIIM(UniMod:35)K3				1121.42	1392.81		871.597					555.959	822.125	1208.69
Q8R2Q0	Q8R2Q0	TRI29_MOUSE	Trim29	Tripartite motif-containing protein 29	1	AEKETELSLQK	AEKETELSLQK	2	AEKETELSLQK2																					3349.37
Q8R2Q0	Q8R2Q0	TRI29_MOUSE	Trim29	Tripartite motif-containing protein 29	1	AEKETELSLQK	AEKETELSLQK	3	AEKETELSLQK3																					4482.73
Q99JF8	Q99JF8	PSIP1_MOUSE	Psip1	PC4 and SFRS1-interacting protein	1	AEKQVDTEEAGMVTAATASNVK	AEKQVDTEEAGMVTAATASNVK	3	AEKQVDTEEAGMVTAATASNVK3	2036.11		875.036												1906.35	1330.49	1608.11
Q99JF8	Q99JF8	PSIP1_MOUSE	Psip1	PC4 and SFRS1-interacting protein	1	AEKQVDTEEAGMVTAATASNVK	AEKQVDTEEAGM(UniMod:35)VTAATASNVK	3	AEKQVDTEEAGM(UniMod:35)VTAATASNVK3	1078.05														2028.66	1558.21	816.871
Q9JKD3	Q9JKD3	SCAM5_MOUSE	Scamp5	Secretory carrier-associated membrane protein 5	1	AEKVNNFPPLPK	(UniMod:1)AEKVNNFPPLPK	2	(UniMod:1)AEKVNNFPPLPK2									6339.28	8748.41	8240.35														4273.45
Q9EQH3	Q9EQH3	VPS35_MOUSE	Vps35	Vacuolar protein sorting-associated protein 35	1	AELAELPLR	AELAELPLR	2	AELAELPLR2		2428.58							3741.58	3540.89	4355.46	2071.23		1800.29	1645.17		1413.43	1707.07			7013.94		2237.89
Q8VIJ6	Q8VIJ6	SFPQ_MOUSE	Sfpq	Splicing factor, proline- and glutamine-rich	1	AELDDTPMR	AELDDTPMR	2	AELDDTPMR2	2325.24	2749.28							3656.4	3966.37	3943.03						4043.84				10926.3		6127.27	9892.26	8552.84	2977.07
Q8VIJ6	Q8VIJ6	SFPQ_MOUSE	Sfpq	Splicing factor, proline- and glutamine-rich	1	AELDDTPMR	AELDDTPM(UniMod:35)R	2	AELDDTPM(UniMod:35)R2	1856.25	1842.43	1696.28	1287.97		1729.46	1793.23	1657.14	7349.46	6170.46	6223.98	1837.89	2101.24	1835.09	2635.25	3360.21	3244.66		4371.28	2154.92	3886.39	3776.78	7863.23	8360.24	6199.73	3280.68	3577.81	4378.02
Q8VIJ6	Q8VIJ6	SFPQ_MOUSE	Sfpq	Splicing factor, proline- and glutamine-rich	1	AELDDTPMRGR	AELDDTPM(UniMod:35)RGR	3	AELDDTPM(UniMod:35)RGR3								1720.38		3068.84	2644.02				3799.75	3420.88							4149.42	3698.98	2613.72	2269.15
Q8R326	Q8R326	PSPC1_MOUSE	Pspc1	Paraspeckle component 1	1	AELDGTILK	AELDGTILK	2	AELDGTILK2		2369.57	3080			4178.96	4386.79	3776.59		14268.1		2536		3119.13	5218.14	5140.73	5443.43	4531.3		3410	6696.79		13451.3	15270.4	14695.3	6536.44	2758.85	4785.26
Q6URW6	Q6URW6	MYH14_MOUSE	Myh14	Myosin-14	1	AELEALLSSK	AELEALLSSK	2	AELEALLSSK2																					4078.08
Q6URW6	Q6URW6	MYH14_MOUSE	Myh14	Myosin-14	1	AELEALLSSKDDVGK	AELEALLSSKDDVGK	3	AELEALLSSKDDVGK3																					3148.82
Q3URD3	Q3URD3	SLMAP_MOUSE	Slmap	Sarcolemmal membrane-associated protein	1	AELEGWRK	AELEGWRK	2	AELEGWRK2																										2141.78
P08030	P08030	APT_MOUSE	Aprt	Adenine phosphoribosyltransferase	1	AELEIQKDALEPGQR	AELEIQKDALEPGQR	3	AELEIQKDALEPGQR3																					11264.7
Q9QXS1	Q9QXS1	PLEC_MOUSE	Plec	Plectin	1	AELELELGR	AELELELGR	2	AELELELGR2																					11831.7
Q91YP2	Q91YP2	NEUL_MOUSE	Nln	Neurolysin, mitochondrial	1	AELGALPDDFIDSLEK	AELGALPDDFIDSLEK	2	AELGALPDDFIDSLEK2																		1046.6	3643.81
Q99J85	Q99J85	NPTXR_MOUSE	Nptxr	Neuronal pentraxin receptor	1	AELLLLQSTAEQLR	AELLLLQSTAEQLR	2	AELLLLQSTAEQLR2									3894.31	3633.51	3947.46	1339.28		1486.08
P70388	P70388	RAD50_MOUSE	Rad50	DNA repair protein RAD50	1	AELLVEQGR	AELLVEQGR	2	AELLVEQGR2	17399.9	11446.8	16946												18101.2	13298.6	14535.4
P62908	P62908	RS3_MOUSE	Rps3	40S ribosomal protein S3	1	AELNEFLTR	AELNEFLTR	2	AELNEFLTR2	13430.7	11806.8	14026.8	3326.03	2670.99	3691.5	4048.7	4115.46	9959.16	9293.76	8841.21	5425.94	5081.87	3459.98	38716.8	31485.5	36207.6	11622	15552.8	14107.3	61997.8	18441	39196	49272.1	45103.4	20979.3	14980.1	17520.1
Q9CTY5	Q9CTY5	MICU3_MOUSE	Micu3	Calcium uptake protein 3, mitochondrial	1	AELNFEDFYR	AELNFEDFYR	2	AELNFEDFYR2	1793.9	1404.47	1776.56	1299.56	1192.77	955.578		1172.86		936.018	1241.64	1223.1			1733.48		1445.71						1416.01			1287.45		1430.68
Q8BG32	Q8BG32	PSD11_MOUSE	Psmd11	26S proteasome non-ATPase regulatory subunit 11	1	AELRDDPIISTHLAK	AELRDDPIISTHLAK	3	AELRDDPIISTHLAK3	1332.17	1287.36		1689.21					1957.83		2002.52	2032.66	1754.82				1454.11	1606.7	3395.75	1773.3	6505.87	2299.08	2785.08		2316.89	2196.83	1661.28
E9PXQ7	E9PXQ7	E9PXQ7_MOUSE	Pcdh10	Protocadherin 10	1	AELSYLVDRPR	AELSYLVDRPR	3	AELSYLVDRPR3																									1486.18
Q9Z0P4	Q9Z0P4	PALM_MOUSE	Palm	Paralemmin-1	1	AELVVIEDAATPR	AELVVIEDAATPR	2	AELVVIEDAATPR2	1669.23	1757.4	1259.98	1605.26		1230.15	1668.67	2591.56	3755.18	3516.83	3068.12	3260.56	3976.36	3392.45	1790.39		2219.86	1767.24	2489.57	3177.25	2218.12	3031.04	3133.97	4104.08	3921.79	2471.05	3411.09	4803.43
O08638	O08638	MYH11_MOUSE	Myh11	Myosin-11	1	AEMEDLVSSKDDVGK	AEMEDLVSSKDDVGK	3	AEMEDLVSSKDDVGK3							3530.13
O08638	O08638	MYH11_MOUSE	Myh11	Myosin-11	1	AEMEDLVSSKDDVGK	AEM(UniMod:35)EDLVSSKDDVGK	3	AEM(UniMod:35)EDLVSSKDDVGK3							3445.87
Q9QXS1	Q9QXS1	PLEC_MOUSE	Plec	Plectin	1	AEMEVLLASK	AEMEVLLASK	2	AEMEVLLASK2																					2749.58
Q91X97	Q91X97	NCALD_MOUSE	Ncald	Neurocalcin-delta	1	AEMLEIVQAIYK	AEMLEIVQAIYK	2	AEMLEIVQAIYK2	1525.59	1215.78	2017.91	1030.81		937.2	1472.21	965.16		1198.32	957.246			735.575						841.791								535.187
Q91X97	Q91X97	NCALD_MOUSE	Ncald	Neurocalcin-delta	1	AEMLEIVQAIYK	AEM(UniMod:35)LEIVQAIYK	2	AEM(UniMod:35)LEIVQAIYK2	2641.48	2297.1	2806.88	2356.88	996.857	2891.16		2230.41	2177.88	2739.71	2044.48	3564.12	2237.63	3099.5								823.402
P03995	P03995	GFAP_MOUSE	Gfap	Glial fibrillary acidic protein	1	AEMMELNDR	AEMMELNDR	2	AEMMELNDR2	4494.34																					3068.29
Q3TLI0	Q3TLI0	TPC10_MOUSE	Trappc10	Trafficking protein particle complex subunit 10	1	AEMYLQGALK	AEM(UniMod:35)YLQGALK	2	AEM(UniMod:35)YLQGALK2	1281.45									2084.49					1532.54		1454.09								2349.7
P59999	P59999	ARPC4_MOUSE	Arpc4	Actin-related protein 2/3 complex subunit 4	1	AENFFILR	AENFFILR	2	AENFFILR2	4537.2	5787.41	4893.49	4519.38	3651.39	4005.97	7078.68	6096.03	5384.82	5391.27	6443.57	6181.22	4649.87	4313.14	2059.88	2250.36	2352.11	3163.08	3889.49	7251.57	28938.3	4202.42	4387.78	3097.49	2242.4	4011.97	2536.31	4126.16
Q03141;Q05512;Q8VHJ5	Q03141;Q05512;Q8VHJ5	MARK1_MOUSE;MARK2_MOUSE;MARK3_MOUSE	Mark1;Mark2;Mark3	MAP/microtubule affinity-regulating kinase 3	0	AENLLLDADMNIK	AENLLLDADMNIK	2	AENLLLDADMNIK2	4432.67	3991.75	4182.89	1947.07	2400.19	2267.53			2272.37	2152.48	2297.7	1541.67	5999.67	1940.09	3348.73	3527.31	4472.12	3320.39	1490.82	1980.4	2746.26		2330.58	2835.18	2724.72	26253.3	5488.46	14259.7
Q03141;Q05512;Q8VHJ5	Q03141;Q05512;Q8VHJ5	MARK1_MOUSE;MARK2_MOUSE;MARK3_MOUSE	Mark1;Mark2;Mark3	MAP/microtubule affinity-regulating kinase 3	0	AENLLLDADMNIK	AENLLLDADM(UniMod:35)NIK	2	AENLLLDADM(UniMod:35)NIK2	7715.69	4766.94	9231.95	4589.06	4894.46	6322.82	5250.87	6437.5	5706.02	6515.01	4181.79	7447.85	18366.6	10090.4	7839.19	6963.76	6031.85		4707.63	5518.45	2986.67		6342.56	7128.15	5937.63	66956.6	27928.5	54266.2
Q6NVG1	Q6NVG1	LPCT4_MOUSE	Lpcat4	Lysophospholipid acyltransferase LPCAT4	1	AENLSVPVIGALLR	AENLSVPVIGALLR	2	AENLSVPVIGALLR2		589.072		758.483			483.817					636.738	292.27	487.626		538.368	451.392						670.258		765.203
O35344	O35344	IMA4_MOUSE	Kpna3	Importin subunit alpha-4	1	AENPGLENHR	(UniMod:1)AENPGLENHR	2	(UniMod:1)AENPGLENHR2	2532.57	2315.43		1750.44	2951.33	1734.75	1490.35	2063.58		2291.69	2958.69	1278.53	2968.84	2324.29	1380.53	1854.27		1718.48		1489.48		1524.23		2733.18	1834.21
P46460	P46460	NSF_MOUSE	Nsf	Vesicle-fusing ATPase	1	AENSSLNLIGK	AENSSLNLIGK	2	AENSSLNLIGK2	46925	53962.2	52276.8	81688.1	66394.9	50288.6	64872.6	50736.4	47069	47850	46839.5	47558.3	44453.5	48790.4	25928.6	28186.2	24659	26398.9	18068	24939.6	10604.2	23032	24350.6	20386.7	22916.5	20833.7	25402	18973.4
Q02053	Q02053	UBA1_MOUSE	Uba1	Ubiquitin-like modifier-activating enzyme 1	1	AENYDISPADR	AENYDISPADR	2	AENYDISPADR2							1839.17	1479.55	1355.72	1754.89	1256.7	2458.38		1334.25					2582.93		7086.82	1188.16	1634.44	1455.39	1802.1		2069.07	2006.09
Q7TSC1	Q7TSC1	PRC2A_MOUSE	Prrc2a	Protein PRRC2A	1	AEPAAPPVTPAAPALPPVVPK	AEPAAPPVTPAAPALPPVVPK	2	AEPAAPPVTPAAPALPPVVPK2															1473.35
Q8R0Z6	Q8R0Z6	ANGL6_MOUSE	Angptl6	Angiopoietin-related protein 6	1	AEPDLGAEPAAALGLLAERALDAEAEAR	AEPDLGAEPAAALGLLAERALDAEAEAR	3	AEPDLGAEPAAALGLLAERALDAEAEAR3																									3775.03
Q99JY9	Q99JY9	ARP3_MOUSE	Actr3	Actin-related protein 3	1	AEPEDHYFLLTEPPLNTPENR	AEPEDHYFLLTEPPLNTPENR	3	AEPEDHYFLLTEPPLNTPENR3										1871.98		2304.57	1322.89	2178.13							13497.5
Q3UNH4	Q3UNH4	GRIN1_MOUSE	Gprin1	G protein-regulated inducer of neurite outgrowth 1	1	AEPMIYGK	AEPM(UniMod:35)IYGK	2	AEPM(UniMod:35)IYGK2				2857		1819.59	3580.15					2357.02	2848.59							2675.91		2645.64					4789.6
Q9Z2Y3	Q9Z2Y3	HOME1_MOUSE	Homer1	Homer protein homolog 1	1	AEPTQNALPFPHSAGDR	AEPTQNALPFPHSAGDR	3	AEPTQNALPFPHSAGDR3																												2078.85
Q8VHP6	Q8VHP6	CDHR1_MOUSE	Cdhr1	Cadherin-related family member 1	1	AEPVNVFDIDAHTGEIR	AEPVNVFDIDAHTGEIR	3	AEPVNVFDIDAHTGEIR3																							1821.45	3038.99	1556.47
E9Q634	E9Q634;P70248	MYO1E_MOUSE	Myo1e	Unconventional myosin-Ie	0	AEQEEYVQEGIR	AEQEEYVQEGIR	2	AEQEEYVQEGIR2																					787.101
Q99JB2	Q99JB2	STML2_MOUSE	Stoml2	Stomatin-like protein 2, mitochondrial	1	AEQINQAAGEASAVLAK	AEQINQAAGEASAVLAK	2	AEQINQAAGEASAVLAK2	2193.15	1393.27	2003.5	1842.59	2563.2	1852.33	1470.3	1255.46	1296.53	1140.75	1130.29	1515.07	1841.24	1360.84	1679.63	2437.58	1459.87	763.262	1494.64	1634.7	787.974	1582.46	1535.66	870.733	1950.16	1561.96	1353.14	968.467
Q99JB2	Q99JB2	STML2_MOUSE	Stoml2	Stomatin-like protein 2, mitochondrial	1	AEQINQAAGEASAVLAK	AEQINQAAGEASAVLAK	3	AEQINQAAGEASAVLAK3	1555.03		1990.13	1090.79	1262.09	1323.44	869.098	1341.48	1375.75		1104.68	945.582		881.561	1384.96	1592.3	955.465				928.769	1641.31			1612.53	1387.18
Q9CYI4	Q9CYI4	LUC7L_MOUSE	Luc7l	Putative RNA-binding protein Luc7-like 1	1	AEQLGAEGNVDESQK	AEQLGAEGNVDESQK	2	AEQLGAEGNVDESQK2																	652.282
Q9WVK8	Q9WVK8	CP46A_MOUSE	Cyp46a1	Cholesterol 24-hydroxylase	1	AEQLVEILEAK	AEQLVEILEAK	2	AEQLVEILEAK2	1997.58	1746.84		1295.13				2166.52		1315.91	1489.14	1861.6	1270.86		1500.17	1609.57	1379.7			1342.56		1394.85	1412.88		1069.91
Q9JHR7	Q9JHR7	IDE_MOUSE	Ide	Insulin-degrading enzyme	1	AEQPHQHAMYYLR	AEQPHQHAMYYLR	3	AEQPHQHAMYYLR3																					5342.89
Q9JHR7	Q9JHR7	IDE_MOUSE	Ide	Insulin-degrading enzyme	1	AEQPHQHAMYYLR	AEQPHQHAMYYLR	4	AEQPHQHAMYYLR4																					7127.22
Q9JHR7	Q9JHR7	IDE_MOUSE	Ide	Insulin-degrading enzyme	1	AEQPHQHAMYYLR	AEQPHQHAM(UniMod:35)YYLR	3	AEQPHQHAM(UniMod:35)YYLR3																					3578.44
P63046	P63046	ST4A1_MOUSE	Sult4a1	Sulfotransferase 4A1	1	AESEAETPGTPGEFESK	(UniMod:1)AESEAETPGTPGEFESK	2	(UniMod:1)AESEAETPGTPGEFESK2	1532.1		2666.77	2602.47	2492.55		2360.67			2806.5	2076.75	2797.1				3089.11			2859.94				2450.05					2523.29
Q9D662	Q9D662	SC23B_MOUSE	Sec23b	Protein transport protein Sec23B	1	AESEEGPDVLR	AESEEGPDVLR	2	AESEEGPDVLR2																					2557.26
Q9QWI6	Q9QWI6	SRCN1_MOUSE	Srcin1	SRC kinase signaling inhibitor 1	1	AESEELEVQKPQVK	AESEELEVQKPQVK	3	AESEELEVQKPQVK3	1920.95	1661.19	2379.93												1495.77		1119.92
Q9R269	Q9R269	PEPL_MOUSE	Ppl	Periplakin	1	AESEVANLR	AESEVANLR	2	AESEVANLR2																					23763.9
Q9R269	Q9R269	PEPL_MOUSE	Ppl	Periplakin	1	AESEVANLRLELVEQER	AESEVANLRLELVEQER	3	AESEVANLRLELVEQER3																					18292.9
Q8R146	Q8R146	APEH_MOUSE	Apeh	Acylamino-acid-releasing enzyme	1	AESFFQTK	AESFFQTK	2	AESFFQTK2																					6867.15
P22315	P22315	HEMH_MOUSE	Fech	Ferrochelatase, mitochondrial	1	AESLNGNPLFSK	AESLNGNPLFSK	2	AESLNGNPLFSK2				1328.4																							882.151
O08788	O08788	DCTN1_MOUSE	Dctn1	Dynactin subunit 1	1	AESLQQEVEALKER	AESLQQEVEALKER	3	AESLQQEVEALKER3																					4804.92
P46460	P46460	NSF_MOUSE	Nsf	Vesicle-fusing ATPase	1	AESLQVTR	AESLQVTR	2	AESLQVTR2	34619.6	46839.4	33752.6	53825.2	35348.4	33074.3	44777.9	39448	38351.3	37015.5	36560.4	40655.6	29082	37325.4	16490.5	16042.1	14832.6	19166.6	10612.9	16241.1		21630.9	21332.5	15503.7	18129.1	16048.5	18573.9	15498.6
Q99K51	Q99K51	PLST_MOUSE	Pls3	Plastin-3	1	AESMLQQADK	AESMLQQADK	2	AESMLQQADK2																					10449.4
Q9EPU4	Q9EPU4	CPSF1_MOUSE	Cpsf1	Cleavage and polyadenylation specificity factor subunit 1	1	AESTEQEPSAPK	AESTEQEPSAPK	2	AESTEQEPSAPK2			553.376
Q99LD4	Q99LD4	CSN1_MOUSE	Gps1	COP9 signalosome complex subunit 1	1	AESTPEIAEQR	AESTPEIAEQR	2	AESTPEIAEQR2	1752.76	2866.68	1480.76	1560.49		1383.88	2132.45	1959.36	1931.31	1807.11	2067.74	2517.05	1978.09	2600.18		1959.83	1418.91			1362.89	3199.12	1955.72	1962.41			1793.34	1552.59	2194.69
Q99LD4	Q99LD4	CSN1_MOUSE	Gps1	COP9 signalosome complex subunit 1	1	AESTPEIAEQRGER	AESTPEIAEQRGER	3	AESTPEIAEQRGER3				955.244			1354.23	1266.41
Q01405	Q01405	SC23A_MOUSE	Sec23a	Protein transport protein Sec23A	1	AETEEGPDVLR	AETEEGPDVLR	2	AETEEGPDVLR2	1627.57	1977.49	2500.05																		1707.71	1446.16	1418.8
O08638	O08638	MYH11_MOUSE	Myh11	Myosin-11	1	AETELKELEQK	AETELKELEQK	2	AETELKELEQK2							6118.13
O08638	O08638	MYH11_MOUSE	Myh11	Myosin-11	1	AETELKELEQK	AETELKELEQK	3	AETELKELEQK3							5618.66
D3YXK2	D3YXK2	SAFB1_MOUSE	Safb	Scaffold attachment factor B1	1	AETLSGLGDASAAGAAAVSSAASETGTRR	(UniMod:1)AETLSGLGDASAAGAAAVSSAASETGTRR	3	(UniMod:1)AETLSGLGDASAAGAAAVSSAASETGTRR3	2382.06	1687.96	1753.97	1280.67	2035.94	771.316	1254.19	1581.31	1827.82	2610.7	1853.67	2765.57	1787.63	1984.6	2408.41	2457.16	1346.48	1554.25	1240.02	1420.46	1158.74	1800.63	1775.33	2117.75	2145.11	1769.89	2331.03	1523.34
Q9Z2H5	Q9Z2H5	E41L1_MOUSE	Epb41l1	Band 4.1-like protein 1	1	AETMTVSSLAIR	AETMTVSSLAIR	2	AETMTVSSLAIR2	3073.37	3145.51	2000.43	1938.86	1749.49	1687.69	2653.23	1609.69	2219.73	1852.12	2422.02	1620.96		2907.17	2042.12	2088.1	2875.27	2267.86	2053.48	2182.77	1429.64	1579.48	1932.46	2521.96	2684.74	2308.31	1356.17
Q9Z2H5	Q9Z2H5	E41L1_MOUSE	Epb41l1	Band 4.1-like protein 1	1	AETMTVSSLAIR	AETM(UniMod:35)TVSSLAIR	2	AETM(UniMod:35)TVSSLAIR2	2068.63	1752.29	2271.41	2067.25	2806.55				2737.89	2499.79	2900.77	3553.12	2930.77	2793.37	2337.63	2249.47	1937.41		2459.19			1821.63	2568.03			2741.02
Q8VE88	Q8VE88	F1142_MOUSE	Fam114a2	Protein FAM114A2	1	AETSLGIPSPTEISAEVK	AETSLGIPSPTEISAEVK	2	AETSLGIPSPTEISAEVK2				2099.73					1927.31
Q3UNH4	Q3UNH4	GRIN1_MOUSE	Gprin1	G protein-regulated inducer of neurite outgrowth 1	1	AETVSPGEVDAMTLGK	AETVSPGEVDAMTLGK	2	AETVSPGEVDAMTLGK2	2409.59	3007.35	1736.67	2482.57	2926.49	2826.3	3147.68		1651.04	2224.6	2174.46	1592.72	2336.17	3136.83	2307.5	2724.39	3110.16	3274.09	2179.72	3406.75	1730.77		2709.32	2539.74	1992.2	2043.39	2627.04
Q3UNH4	Q3UNH4	GRIN1_MOUSE	Gprin1	G protein-regulated inducer of neurite outgrowth 1	1	AETVSPGEVDAMTLGK	AETVSPGEVDAM(UniMod:35)TLGK	2	AETVSPGEVDAM(UniMod:35)TLGK2	2889.34		2779.46	6050.34	4349.97	3910.71	2385.26	3823.54	3185.72	3730.42	3871.35	4977.23	4245.96	4770.01	3981.06	3954.5	3112.74	4703.62	3839.04	4363.28		4635.5	3539.09		3890.44	3868.94	6026.15	4553.84
O35711	O35711	LIPB2_MOUSE	Ppfibp2	Liprin-beta-2	1	AEVAQLQEQVALKDAEIER	AEVAQLQEQVALKDAEIER	3	AEVAQLQEQVALKDAEIER3										663.594															1191.45
Q9D1H7	Q9D1H7	GET4_MOUSE	Get4	Golgi to ER traffic protein 4 homolog	1	AEVDVADELLENLAK	AEVDVADELLENLAK	2	AEVDVADELLENLAK2						913.124						498.663	745.343	505.193		595.143
P62627	P62627	DLRB1_MOUSE	Dynlrb1	Dynein light chain roadblock-type 1	1	AEVEETLKR	(UniMod:1)AEVEETLKR	2	(UniMod:1)AEVEETLKR2										2043.43	2065.95		1586.53								7947.52	1868.51
Q8VEK3	Q8VEK3	HNRPU_MOUSE	Hnrnpu	Heterogeneous nuclear ribonucleoprotein U	1	AEVEGKDLPEHAVLK	AEVEGKDLPEHAVLK	3	AEVEGKDLPEHAVLK3	6288.3	4297.01	6847.17	4531.99	7761.3	6566.05	4280.52	6863.49	4207.6	5368.91	4887.34	4477.02	5352.74	4335.92	6594.95	5838.98	4423.13	5353.47	3948.44	4873.36	4852.66	4502.48	5005.88	5769.57	5306.61	4763.25	4498.27	2653.55
Q8VEK3	Q8VEK3	HNRPU_MOUSE	Hnrnpu	Heterogeneous nuclear ribonucleoprotein U	1	AEVEGKDLPEHAVLK	AEVEGKDLPEHAVLK	4	AEVEGKDLPEHAVLK4	1146.35	683.73	1403.06	1292.2	1203.49	1441.89		1378.34	590.809	1535	1623.02	472.435		626.396	1706.85	935.352	997.234	1477.02	1049.51		1156.28		1113.4	1440.44	1361.77		1268.88
Q61885	Q61885	MOG_MOUSE	Mog	Myelin-oligodendrocyte glycoprotein	1	AEVENLHR	AEVENLHR	2	AEVENLHR2	990.214	1870.67		1355.93			804.182	2145.03				2174.82	1942.36	1844.09
B9EHT4	B9EHT4	CLIP3_MOUSE	Clip3	CAP-Gly domain-containing linker protein 3	1	AEVGDQVLVAGQK	AEVGDQVLVAGQK	2	AEVGDQVLVAGQK2	552.628			354.107					611.755	964.201	775.081			827.216											702.613
P63143	P63143	KCAB1_MOUSE	Kcnab1	Voltage-gated potassium channel subunit beta-1	1	AEVILGSIIK	AEVILGSIIK	2	AEVILGSIIK2									967.916	909.013	715.169
Q921M3	Q921M3	SF3B3_MOUSE	Sf3b3	Splicing factor 3B subunit 3	1	AEVIMNYHVGETVLSLQK	AEVIMNYHVGETVLSLQK	3	AEVIMNYHVGETVLSLQK3	3697.59	1832.92	2879.83												2644.12	1422.27	2558.74
Q921M3	Q921M3	SF3B3_MOUSE	Sf3b3	Splicing factor 3B subunit 3	1	AEVIMNYHVGETVLSLQK	AEVIM(UniMod:35)NYHVGETVLSLQK	3	AEVIM(UniMod:35)NYHVGETVLSLQK3	2327.22		3430.81												2858.36		1225.35
P26049	P26049	GBRA3_MOUSE	Gabra3	Gamma-aminobutyric acid receptor subunit alpha-3	1	AEVIYSWTLGK	AEVIYSWTLGK	2	AEVIYSWTLGK2	25252.9	30426.6	16054.5	1569.13		4924.78			28620.5	21973.8	20252.5	2648.3	8183.93	7441.22	28801.5	36841.5	49805.5	4525.17	15647.9	7023.77			25235.6	25679.8	26105.6	27857.5	30759.7	38681.5
Q8BGS3	Q8BGS3	ZKSC1_MOUSE	Zkscan1	Zinc finger protein with KRAB and SCAN domains 1	1	AEVKEDSTSHGEIAGR	AEVKEDSTSHGEIAGR	3	AEVKEDSTSHGEIAGR3																			1082.88
Q9CQC6	Q9CQC6	BZW1_MOUSE	Bzw1	Basic leucine zipper and W2 domain-containing protein 1	1	AEVLSEEPILK	AEVLSEEPILK	2	AEVLSEEPILK2												1278.45									5415.54
P70388	P70388	RAD50_MOUSE	Rad50	DNA repair protein RAD50	1	AEVMSLQNEK	AEVMSLQNEK	2	AEVMSLQNEK2		2915.83	2594.47												2294.47	1648.23
P70388	P70388	RAD50_MOUSE	Rad50	DNA repair protein RAD50	1	AEVMSLQNEK	AEVM(UniMod:35)SLQNEK	2	AEVM(UniMod:35)SLQNEK2			1197.66												2155.07
Q9CZD3	Q9CZD3	GARS_MOUSE	Gars1	Glycine--tRNA ligase	1	AEVSELPNVVR	AEVSELPNVVR	2	AEVSELPNVVR2	2384.77	2455.61	2189.95			1666.57		1726.09	2510.47	2669.71	2607.88	7938.71	1653.23	2960.06	1579.02	2342.03	1949.54		2423.37		3903.41	2803.02	2370.25	2548.25	2047.62		1890.89	1778.51
Q3UNH4	Q3UNH4	GRIN1_MOUSE	Gprin1	G protein-regulated inducer of neurite outgrowth 1	1	AEVTEGKGDPQPWK	AEVTEGKGDPQPWK	3	AEVTEGKGDPQPWK3																											1609.02
P62482	P62482	KCAB2_MOUSE	Kcnab2	Voltage-gated potassium channel subunit beta-2	1	AEVVLGNIIK	AEVVLGNIIK	2	AEVVLGNIIK2	18475.3	17337	18710.9	14421	14280.5	17698.6	17982.3	19169.9	29611.4	25967	24226.5	16411	17261.5	17301.1	13318.3	11148	13532.6	8618.26		8851.96	4931.94	11498.8	9940.39	10647.3	10086.7	10308.4	10846.6	8505.4
P62482	P62482	KCAB2_MOUSE	Kcnab2	Voltage-gated potassium channel subunit beta-2	1	AEVVLGNIIKK	AEVVLGNIIKK	2	AEVVLGNIIKK2	10625.8	7846.71	7011.82	5330.83	5677.6	10561.6	5310.7	7538.02	7549.39	8523.25	7498.22	8150.84	8181.97	7416.62	5981.16	4677.01	5233.9	4212.66	3887.39	3832.26	1411.19	4219.99	3588.36	3182.65	3573.23	3584.61	3171.92	2866.23
Q9JKS5	Q9JKS5	HABP4_MOUSE	Habp4	Intracellular hyaluronan-binding protein 4	1	AEVVTQDVAPNPDDPEDFPALA	AEVVTQDVAPNPDDPEDFPALA	2	AEVVTQDVAPNPDDPEDFPALA2															1742.21	2043.45	2047.19					1256.14	1907.13		1952.75
P62812	P62812	GBRA1_MOUSE	Gabra1	Gamma-aminobutyric acid receptor subunit alpha-1	1	AEVVYEWTR	AEVVYEWTR	2	AEVVYEWTR2	203601	274385	145693	7311.82		14259.2			106018	87595.3	75328.4	14188.8	35947.3	35123.9	153425	150508	284338		9082.08	5185.64			40181.9	34900.9	37007.4	78032.5	80825.5	121566
P62812	P62812	GBRA1_MOUSE	Gabra1	Gamma-aminobutyric acid receptor subunit alpha-1	1	AEVVYEWTREPAR	AEVVYEWTREPAR	2	AEVVYEWTREPAR2	20017	18318.9	13619.8						4686.01	4544.86	4903.79	617.254	2550.18		13083.3	13097.6	17571.2						2400.32	1955.07	2360.79	4974.75	4820.69	4874.27
P62812	P62812	GBRA1_MOUSE	Gabra1	Gamma-aminobutyric acid receptor subunit alpha-1	1	AEVVYEWTREPAR	AEVVYEWTREPAR	3	AEVVYEWTREPAR3	840827	1.0191e+06	1.02465e+06	50996.6	46799.7	94272.3	4518.07	6037.93	452788	428753	439184	40665.3	95578.5	109967	933576	914627	1.16882e+06	22918.3	28221.4	24170.6	4181.82	5807.18	162783	163478	146932	307514	326314	379340
Q9DCL9	Q9DCL9	PUR6_MOUSE	Paics	Multifunctional protein ADE2	1	AEYEGDGIPTVFVSVAGR	AEYEGDGIPTVFVSVAGR	2	AEYEGDGIPTVFVSVAGR2												2621.04	2714.87
Q99NF2	Q99NF2	NSMF_MOUSE	Nsmf	NMDA receptor synaptonuclear signaling and neuronal migration factor	1	AEYIPTIIR	AEYIPTIIR	2	AEYIPTIIR2	4623.68	4189.36	5093.36	1893.64			4108.45	3366.93	3274.83	3584.29	3407.47	2798.07		2283.45
Q9D883	Q8BGJ9;Q9D883	U2AF1_MOUSE	U2af1	Splicing factor U2AF 35 kDa subunit	0	AEYLASIFGTEK	(UniMod:1)AEYLASIFGTEK	2	(UniMod:1)AEYLASIFGTEK2	378.962									537.177					1460.64		1923.99			1210.41		682.99		1368.07	1470.74
Q3U0D9	Q3U0D9	HACE1_MOUSE	Hace1	E3 ubiquitin-protein ligase HACE1	1	AEYVQLVTELR	AEYVQLVTELR	2	AEYVQLVTELR2	3114.08	2011.22	2480.85													1397.42	2321.53
Q8BH95	Q8BH95	ECHM_MOUSE	Echs1	Enoyl-CoA hydratase, mitochondrial	1	AFAAGADIK	AFAAGADIK	2	AFAAGADIK2							3752.52				3556.57		3243.63												4138.42
Q8BH95	Q8BH95	ECHM_MOUSE	Echs1	Enoyl-CoA hydratase, mitochondrial	1	AFAAGADIKEMQNR	AFAAGADIKEMQNR	3	AFAAGADIKEMQNR3				2218.15	2306.82			2127.21	1764.81	2130.49	1856.69									1806.83			2084.13	2517.1	1635.1
Q8BH95	Q8BH95	ECHM_MOUSE	Echs1	Enoyl-CoA hydratase, mitochondrial	1	AFAAGADIKEMQNR	AFAAGADIKEM(UniMod:35)QNR	3	AFAAGADIKEM(UniMod:35)QNR3	4695.79	6265.48	7034.81	6791.81	7707.4	6324.22	6300.87	7599.28	4224.94	4936.12	4957.87	6325.97	5220.56	4336.3	7223.27	6076.52	6173.09	8224.69		5658.78		6013.26	4313.29	4289.15	3945.3	7457.43	5475.59	5583.46
P80316	P80316	TCPE_MOUSE	Cct5	T-complex protein 1 subunit epsilon	1	AFADALEVIPMALSENSGMNPIQTMTEVR	AFADALEVIPMALSENSGMNPIQTMTEVR	3	AFADALEVIPMALSENSGMNPIQTMTEVR3																					1934.01
P80315	P80315	TCPD_MOUSE	Cct4	T-complex protein 1 subunit delta	1	AFADAMEVIPSTLAENAGLNPISTVTELR	AFADAMEVIPSTLAENAGLNPISTVTELR	3	AFADAMEVIPSTLAENAGLNPISTVTELR3	1243.98	1754.17						1437.95				2029.72	1505.89							1514.82	2331.04	2091.38		2082.52	1727.56		1673.23
P80315	P80315	TCPD_MOUSE	Cct4	T-complex protein 1 subunit delta	1	AFADAMEVIPSTLAENAGLNPISTVTELR	AFADAM(UniMod:35)EVIPSTLAENAGLNPISTVTELR	3	AFADAM(UniMod:35)EVIPSTLAENAGLNPISTVTELR3						529.922					566.194																570.952
Q921F2	Q921F2	TADBP_MOUSE	Tardbp	TAR DNA-binding protein 43	1	AFAFVTFADDK	AFAFVTFADDK	2	AFAFVTFADDK2																		684.28
P57722	P57722	PCBP3_MOUSE	Pcbp3	Poly(rC)-binding protein 3	1	AFAMIAYK	AFAMIAYK	2	AFAMIAYK2															5091.24	3553.98	4713.33	1316.38					1584.57		1336.59
P57722	P57722	PCBP3_MOUSE	Pcbp3	Poly(rC)-binding protein 3	1	AFAMIAYK	AFAM(UniMod:35)IAYK	2	AFAM(UniMod:35)IAYK2			2729.25												16658.9	10096.1	13015.2			3988.23		2685.58			2524.12		3253.05
Q61753	Q61753	SERA_MOUSE	Phgdh	D-3-phosphoglycerate dehydrogenase	1	AFANLRK	(UniMod:1)AFANLRK	2	(UniMod:1)AFANLRK2	19814.3	21922.4	18550.8	27473.9	30695.8	15851.3	24962.7	16824.3	16250.6	15938.3	14662.9	17049.2	15772.1	16208.4	14057.3	13326	10839.2	23630.2	10617.8		18338	13849.9	12540.3	11061.2	13223.2	11273.9	14581.4	11242
Q8BGS5	Q8BGS5	Q8BGS5_MOUSE	Zscan22	Zinc finger and SCAN domain-containing 22	1	AFAQSSSLIEHQR	AFAQSSSLIEHQR	3	AFAQSSSLIEHQR3																			3502.93
Q9EPL8	Q9EPL8	IPO7_MOUSE	Ipo7	Importin-7	1	AFAVGVQQVLLK	AFAVGVQQVLLK	2	AFAVGVQQVLLK2	3787.8	4561.05	3193.65	2622.35	2271.43	2168.19	2839.43	2397.17	2539.72	2227.69	2693.04	2194.88	2052.84	3328.52	2592.33	2975.87	3758.56	2505.15	1746.65	1982.52	2768.92	2994.56	1807.53	1976.52	1848.15	2858.43	1754.06	2170.44
Q8VE22	Q8VE22	RT23_MOUSE	Mrps23	28S ribosomal protein S23, mitochondrial	1	AFDLFNPNFK	AFDLFNPNFK	2	AFDLFNPNFK2	530.73										1223.55				1354.85			1445.71	1122.87			3886.24	1698.48	2156.87	1039.8		1218.39	912.041
Q9CRY7	Q9CRY7	GDPD1_MOUSE	Gdpd1	Lysophospholipase D GDPD1	1	AFDLGATGVMTDYPTK	AFDLGATGVM(UniMod:35)TDYPTK	2	AFDLGATGVM(UniMod:35)TDYPTK2												689.97	457.307									956.31
Q8R1I1	Q8R1I1	QCR9_MOUSE	Uqcr10	Cytochrome b-c1 complex subunit 9	1	AFDQGADAIYEHINEGK	AFDQGADAIYEHINEGK	3	AFDQGADAIYEHINEGK3																												1789.61
Q9JKS5	Q9JKS5	HABP4_MOUSE	Habp4	Intracellular hyaluronan-binding protein 4	1	AFDSFDQR	AFDSFDQR	2	AFDSFDQR2	3107.28		3143.81					2016.64			2092.82	1814.27			6262.11	3939.39	4910.74		3444.4			3934.07	5337.67	5974.53	5097.96	3554.26
Q91V92	Q91V92	ACLY_MOUSE	Acly	ATP-citrate synthase	1	AFDSGIIPMEFVNK	AFDSGIIPMEFVNK	2	AFDSGIIPMEFVNK2																					7213.16
Q91V92	Q91V92	ACLY_MOUSE	Acly	ATP-citrate synthase	1	AFDSGIIPMEFVNK	AFDSGIIPM(UniMod:35)EFVNK	2	AFDSGIIPM(UniMod:35)EFVNK2	1755.52			1100.86				2639.97		1378.13	1540.04	1965.96					2213.95				5673.18		2359.22
Q62261	Q62261	SPTB2_MOUSE	Sptbn1	Spectrin beta chain, non-erythrocytic 1	1	AFEDEMSGR	AFEDEMSGR	2	AFEDEMSGR2							1693.32															1230.29
A3KFM7	A3KFM7	CHD6_MOUSE	Chd6	Chromodomain-helicase-DNA-binding protein 6	1	AFEGTPAR	AFEGTPAR	2	AFEGTPAR2																					8980.89
Q7TT37	Q7TT37	ELP1_MOUSE	Elp1	Elongator complex protein 1	1	AFESTLQLMER	AFESTLQLMER	2	AFESTLQLMER2																	1320.11							2009.72
O88703;O88704	O88703;O88704	HCN1_MOUSE;HCN2_MOUSE	Hcn1;Hcn2	Potassium/sodium hyperpolarization-activated cyclic nucleotide-gated channel 2	0	AFETVAIDRLDR	AFETVAIDRLDR	3	AFETVAIDRLDR3	1230.73	1152.95
Q11011	Q11011	PSA_MOUSE	Npepps	Puromycin-sensitive aminopeptidase	1	AFFESHPAPSAER	AFFESHPAPSAER	2	AFFESHPAPSAER2																					2414.84
Q99NF2	Q99NF2	NSMF_MOUSE	Nsmf	NMDA receptor synaptonuclear signaling and neuronal migration factor	1	AFGEYLSQSHPENR	AFGEYLSQSHPENR	3	AFGEYLSQSHPENR3	1044.55	873.776	1205.47	846.465
Q7TQI3	Q7TQI3	OTUB1_MOUSE	Otub1	Ubiquitin thioesterase OTUB1	1	AFGFSHLEALLDDSKELQR	AFGFSHLEALLDDSKELQR	3	AFGFSHLEALLDDSKELQR3	1416.56								827.773	1001.07	746.878										1618.86
Q8K2B3	Q8K2B3	SDHA_MOUSE	Sdha	Succinate dehydrogenase [ubiquinone] flavoprotein subunit, mitochondrial	1	AFGGQSLK	AFGGQSLK	2	AFGGQSLK2				2019.33		2027.59		2803.12		2704.75													3776.48
Q99NF2	Q99NF2	NSMF_MOUSE	Nsmf	NMDA receptor synaptonuclear signaling and neuronal migration factor	1	AFGLEQPPLPEAPGR	AFGLEQPPLPEAPGR	2	AFGLEQPPLPEAPGR2	4253.78	3985.06	4273.35	2220.98	1654.29	2213.99	2630.17	3746.95	2615.77	3228.67	2114.32	2295.42	3522.82	2153.31	1825.5	1224.72									1716.86
P84104	P84104	SRSF3_MOUSE	Srsf3	Serine/arginine-rich splicing factor 3	1	AFGYYGPLR	AFGYYGPLR	2	AFGYYGPLR2	14989.9	12662.2	18652.6	6981.07	8268.91	10508.2	9342.88	12520.1	12285.2	12524.2	13264	10596.4	12362.5	10805.8	36060.6	27374.7	33249.5	19728.8	18486	15986.1	24444.2	21457.8	35076.1	43003.1	38350.2	24199.7	21755.9
P11983	P11983	TCPA_MOUSE	Tcp1	T-complex protein 1 subunit alpha	1	AFHNEAQVNPER	AFHNEAQVNPER	3	AFHNEAQVNPER3																					1756.77
P11983	P11983	TCPA_MOUSE	Tcp1	T-complex protein 1 subunit alpha	1	AFHNEAQVNPERK	AFHNEAQVNPERK	3	AFHNEAQVNPERK3	1286.51	1220.28			1281						1384.93	1208.49	985.5	1434.84						1236.56	2649.8		1798.22
Q8BMP6	Q8BMP6	GCP60_MOUSE	Acbd3	Golgi resident protein GCP60	1	AFHPTYEEK	AFHPTYEEK	2	AFHPTYEEK2								7733.89														10165.9
Q8BMP6	Q8BMP6	GCP60_MOUSE	Acbd3	Golgi resident protein GCP60	1	AFHPTYEEKLK	AFHPTYEEKLK	3	AFHPTYEEKLK3								4184.72														2994.34
E9Q557	E9Q557	DESP_MOUSE	Dsp	Desmoplakin	1	AFIGFEGVK	AFIGFEGVK	2	AFIGFEGVK2												15733.6									109953
P54822	P54822	PUR8_MOUSE	Adsl	Adenylosuccinate lyase	1	AFIITGQTYTR	AFIITGQTYTR	2	AFIITGQTYTR2													1215.11	1329.56		1966.43	1994.6		3012.3	2133.13	2204.48	2765.33	2003.24		2468.05	2407.37	2015.76
P51863	P51863	VA0D1_MOUSE	Atp6v0d1	V-type proton ATPase subunit d 1	1	AFIITINSFGTELSK	AFIITINSFGTELSK	2	AFIITINSFGTELSK2									21242.6	15677.3	18654.3	379.11											7022.9	10124.4	6634.2
P51863	P51863	VA0D1_MOUSE	Atp6v0d1	V-type proton ATPase subunit d 1	1	AFIITINSFGTELSKEDR	AFIITINSFGTELSKEDR	2	AFIITINSFGTELSKEDR2									709.259	471.467														452.92
P51863	P51863	VA0D1_MOUSE	Atp6v0d1	V-type proton ATPase subunit d 1	1	AFIITINSFGTELSKEDR	AFIITINSFGTELSKEDR	3	AFIITINSFGTELSKEDR3								1911.09	81849.7	69309.8	71148.7	1518.53								1192.6	2056.73		29600.8	39029.6	31398.5	2656.91
Q3UVK0	Q3UVK0	ERMP1_MOUSE	Ermp1	Endoplasmic reticulum metallopeptidase 1	1	AFINLEAAGVGGK	AFINLEAAGVGGK	2	AFINLEAAGVGGK2																					2097.4
Q9JHR7	Q9JHR7	IDE_MOUSE	Ide	Insulin-degrading enzyme	1	AFIPQLLSR	AFIPQLLSR	2	AFIPQLLSR2	2307.15	3062.19						2182.56		2087.32		2896.78	1227.13		4437.96	5008.27	4587.96	2854.69	3392.37	2942.84	89691.7	3382.1	3330.96	7279.12	2783.66	3143.73
Q9D0E1	Q9D0E1	HNRPM_MOUSE	Hnrnpm	Heterogeneous nuclear ribonucleoprotein M	1	AFITNIPFDVK	AFITNIPFDVK	2	AFITNIPFDVK2	2429.71	1945.53	2276.34					1331.07	3050.6	2970.28	2535.4		1530.36		4762.56	4371.76	5497.29	3089.75	4215.17	3005.87	11159	3910.53	7775.73	9701.85	6731.82	2858.03	2048.71
Q9D2N4	Q9D2N4	DTNA_MOUSE	Dtna	Dystrobrevin alpha	1	AFLAQIHSR	AFLAQIHSR	2	AFLAQIHSR2															4178.86	4915.92	3804.88
Q60610	Q60610	TIAM1_MOUSE	Tiam1	T-lymphoma invasion and metastasis-inducing protein 1	1	AFLDAQNPR	AFLDAQNPR	2	AFLDAQNPR2																							2178.39	2546.39
Q8CGY8	Q8CGY8	OGT1_MOUSE	Ogt	UDP-N-acetylglucosamine--peptide N-acetylglucosaminyltransferase 110 kDa subunit	1	AFLDSLPDVK	AFLDSLPDVK	2	AFLDSLPDVK2	4066.1	2531.58	1921.01	2998.08				3014.05	2052.88	2628.9							2080.14
Q9CQN1	Q9CQN1	TRAP1_MOUSE	Trap1	Heat shock protein 75 kDa, mitochondrial	1	AFLEALQNQAETSSK	AFLEALQNQAETSSK	2	AFLEALQNQAETSSK2	776.332	877.499		1766.24	1801.47		1250.87			995.36	1054.91	1118.04	1322.41	957.383			1099.15	687.062	971.462	1180.21			1083.48			1040.02	1162.3
Q60676	Q60676	PPP5_MOUSE	Ppp5c	Serine/threonine-protein phosphatase 5	1	AFLEENQLDYIIR	AFLEENQLDYIIR	2	AFLEENQLDYIIR2																			313.856
Q99K70	Q7TT45;Q99K70	RRAGC_MOUSE	Rragc	Ras-related GTP-binding protein C	0	AFLFDVVSK	AFLFDVVSK	2	AFLFDVVSK2								1430.2	1858.36		1629.49	1137					1886.71		2354.36	2266.2	4152.07				1712.75
Q9D1R9	Q9D1R9	RL34_MOUSE	Rpl34	60S ribosomal protein L34	1	AFLIEEQK	AFLIEEQK	2	AFLIEEQK2																					17388.2		6822.37		5981.12
O08788	O08788	DCTN1_MOUSE	Dctn1	Dynactin subunit 1	1	AFLQGGQEATDIALLLR	AFLQGGQEATDIALLLR	2	AFLQGGQEATDIALLLR2	412.667	400.146	478.379			445.615		833.395				362.016	352.029			401.181	281.391			235.042	602.812	8169.65	403.218		665.78	352.26
O08788	O08788	DCTN1_MOUSE	Dctn1	Dynactin subunit 1	1	AFLQGGQEATDIALLLR	AFLQGGQEATDIALLLR	3	AFLQGGQEATDIALLLR3	193.223	146.691						386.417	199.362												407.66	4703.63			236.909	168.029
P61027	P61027	RAB10_MOUSE	Rab10	Ras-related protein Rab-10	1	AFLTLAEDILR	AFLTLAEDILR	2	AFLTLAEDILR2	3803.84	4601.97	7606.65	8149.57	5289.57	5509.33		6979.62	7474.35	7408.07	4586.29	8233.98	6932.92	4469.2	4204.11	6296.76	4189.14	4881.13	3196.71	4274.18	14228.6	6355.11	3178.85	6328.93	5108.26	4927.51	3909.88	3093.72
Q68FD5	Q68FD5	CLH1_MOUSE	Cltc	Clathrin heavy chain 1	1	AFMTADLPNELIELLEK	AFMTADLPNELIELLEK	2	AFMTADLPNELIELLEK2									621.295												2778.33			874.98		10987.8		6010.85
Q68FD5	Q68FD5	CLH1_MOUSE	Cltc	Clathrin heavy chain 1	1	AFMTADLPNELIELLEK	AFM(UniMod:35)TADLPNELIELLEK	2	AFM(UniMod:35)TADLPNELIELLEK2	303.323							1140.58	1711.81	845.451	597.389	869.987		1700.51		369.007						849.747	692.369	1089.44	773.855	38495.4	3677.46	23129.5
Q9JHI5	Q9JHI5	IVD_MOUSE	Ivd	Isovaleryl-CoA dehydrogenase, mitochondrial	1	AFNADFR	AFNADFR	2	AFNADFR2							1646.12	1685.83		1568.07						2498.72			2157.11	2024.93
A2RSJ4	A2RSJ4	UH1BL_MOUSE	Uhrf1bp1l	UHRF1-binding protein 1-like	1	AFNASFELSQLR	AFNASFELSQLR	2	AFNASFELSQLR2	1613.62
Q61699	Q61699	HS105_MOUSE	Hsph1	Heat shock protein 105 kDa	1	AFNDPFIQK	AFNDPFIQK	2	AFNDPFIQK2	2679.25			1620.23				2188.3				2552.95
Q9EQ20	Q9EQ20	MMSA_MOUSE	Aldh6a1	Methylmalonate-semialdehyde dehydrogenase [acylating], mitochondrial	1	AFPAWADTSILSR	AFPAWADTSILSR	2	AFPAWADTSILSR2	5321.81	6400.24		6634.24		3980.65	4983.73	5110.25	5640.43	5843.92	4557.88	4970.72	4222.94		3219.97	4471.38		3698.49			5832.98	5246.66	6058.47				5079.14	5480.21
F6W8I0	F6W8I0	YJEN3_MOUSE	Yjefn3	YjeF N-terminal domain-containing protein 3	1	AFPLPSLSR	AFPLPSLSR	2	AFPLPSLSR2								2254.71	2471.07		2484.44	3300.15
O89112	O89112	LANC1_MOUSE	Lancl1	Glutathione S-transferase LANCL1	1	AFPNPYADYNK	AFPNPYADYNK	2	AFPNPYADYNK2	9452.04	7520.86	9000.97	5680.12	7928.77	8529.8	6242.36	10541.6	7016.03	7314.39	7475.94	7857.44	7600.11	5886.32	5548.48	5632.94	5190.95	5597.57	5791.24	4496.23	5057.92	4489.49	3979.59	4130.15	4179.69	4279.5	4452.92	4313.48
Q9CQ69	Q9CQ69	QCR8_MOUSE	Uqcrq	Cytochrome b-c1 complex subunit 8	1	AFPSYFSK	AFPSYFSK	2	AFPSYFSK2			3213.36		3826.5	2691.61		3166.43	2689.55	3993.53	3959.62	5622.17	4343.26	4834.82				3155.07	5693.55	5188.84	2686.03	6593.44	8969.87	5347.63	7345.48	11310.7	9517.25	11491.2
Q8BKX1	Q8BKX1	BAIP2_MOUSE	Baiap2	Brain-specific angiogenesis inhibitor 1-associated protein 2	1	AFPTQTAGTFK	AFPTQTAGTFK	2	AFPTQTAGTFK2	2404.22	3806.2	3372.88	2349.86	3012.29		3297.37	4612.22	8856.81	6896.76	8486.42	2104.55	2060.75	2183.98	2958.29	2580.07	2084.08						5086.78	5073.01	7082.42
P17047	P17047	LAMP2_MOUSE	Lamp2	Lysosome-associated membrane glycoprotein 2	1	AFQINTFNLK	AFQINTFNLK	2	AFQINTFNLK2									1728.24	2585.12	1795.04												1919.19	1861.36	1371.8
Q9QZF2	Q9QZF2	GPC1_MOUSE	Gpc1	Glypican-1	1	AFRDLYAELR	AFRDLYAELR	2	AFRDLYAELR2	2094.71
Q9QZF2	Q9QZF2	GPC1_MOUSE	Gpc1	Glypican-1	1	AFRDLYAELR	AFRDLYAELR	3	AFRDLYAELR3	6759.86	7268.96	9270.83			1889.99			3598.44	4428.72	5664.09		1192.08	857.709	4981.38	3813.5	3521.18						1386.1	1874.38		1574.45
Q61316	Q61316	HSP74_MOUSE	Hspa4	Heat shock 70 kDa protein 4	1	AFSDPFVEAEK	AFSDPFVEAEK	2	AFSDPFVEAEK2	1475.17										1339.48	1511.08									6944.49
P59281	P59281	RHG39_MOUSE	Arhgap39	Rho GTPase-activating protein 39	1	AFSEDEALAQQDSK	AFSEDEALAQQDSK	2	AFSEDEALAQQDSK2	963.224			309.699	413.227				582.238		579.949		621.744
P70280	P70280	VAMP7_MOUSE	Vamp7	Vesicle-associated membrane protein 7	1	AFSFLNEVK	AFSFLNEVK	2	AFSFLNEVK2									6999.16	7045.2	6455.35												2574.32	4058.24	2563.59
P70280	P70280	VAMP7_MOUSE	Vamp7	Vesicle-associated membrane protein 7	1	AFSFLNEVKK	AFSFLNEVKK	2	AFSFLNEVKK2									1685.24		2008.01
Q9Z1T2	Q9Z1T2	TSP4_MOUSE	Thbs4	Thrombospondin-4	1	AFSGLTQNPESIELR	AFSGLTQNPESIELR	2	AFSGLTQNPESIELR2		1247.55							5349.87	4818.38	3450.19
Q8BGS3	Q8BGS3	ZKSC1_MOUSE	Zkscan1	Zinc finger protein with KRAB and SCAN domains 1	1	AFSHSSNLILHQR	AFSHSSNLILHQR	3	AFSHSSNLILHQR3																			3208.47
Q7TQF7	Q7TQF7	AMPH_MOUSE	Amph	Amphiphysin	1	AFSIQGAPSDSGPLR	AFSIQGAPSDSGPLR	2	AFSIQGAPSDSGPLR2	18022.2	14068.9	18441.2	20168.7	27158	21910.6	23681.8	18904.6	19323.1	16901.1	20780.5	19469.9	21658.7	19784	13305.2	13516.5	10503.2	13619.7	8286.03	11550.1	8140.34	8754.97	12039.8	11091.6	12300.3	12220.7	12361.1	4708.46
Q2PFD7	Q2PFD7	PSD3_MOUSE	Psd3	PH and SEC7 domain-containing protein 3	1	AFSLVGETQER	AFSLVGETQER	2	AFSLVGETQER2		628.266
Q923Z0	Q923Z0	GPC5B_MOUSE	Gprc5b	G-protein coupled receptor family C group 5 member B	1	AFSMDEHNAALR	AFSMDEHNAALR	3	AFSMDEHNAALR3																						1670.11			1259.8
Q923Z0	Q923Z0	GPC5B_MOUSE	Gprc5b	G-protein coupled receptor family C group 5 member B	1	AFSMDEHNAALR	AFSM(UniMod:35)DEHNAALR	3	AFSM(UniMod:35)DEHNAALR3								844.738														922.534
Q9CZN4	Q9CZN4	SHSA9_MOUSE	Shisa9	Protein shisa-9	1	AFSPEHGPAQQNGQK	AFSPEHGPAQQNGQK	3	AFSPEHGPAQQNGQK3								5031.97														7721.86
P61620	P61620	S61A1_MOUSE	Sec61a1	Protein transport protein Sec61 subunit alpha isoform 1	1	AFSPTTVNTGR	AFSPTTVNTGR	2	AFSPTTVNTGR2																					4968.91
Q8BGS3	Q8BGS3	ZKSC1_MOUSE	Zkscan1	Zinc finger protein with KRAB and SCAN domains 1	1	AFSQSSDLTK	AFSQSSDLTK	2	AFSQSSDLTK2																		3417.61	4657.94
P97379	P97379	G3BP2_MOUSE	G3bp2	Ras GTPase-activating protein-binding protein 2	1	AFSWASVTSK	AFSWASVTSK	2	AFSWASVTSK2	2852.69	2907.16	2717.95	2421.04						4037.81				2285.62	9240.42	9026.42	10092.9	9883.56	13878.8	9251.89		7147.43	11158.9	13758.8	12057.9	9406.45	8840.1	7955.34
Q8BL97	Q8BL97	SRSF7_MOUSE	Srsf7	Serine/arginine-rich splicing factor 7	1	AFSYYGPLR	AFSYYGPLR	2	AFSYYGPLR2	1441.23				919.076										2634.96	2065.92	1866.02				4331.92		2438.15	3287.91	3026.38	1891.4
Q8BRT1	Q8BRT1	CLAP2_MOUSE	Clasp2	CLIP-associating protein 2	1	AFTDVPSVQIYSSR	AFTDVPSVQIYSSR	2	AFTDVPSVQIYSSR2	2546.63	3108.14		2245.58				1800.63	2852.14	2538.02	2573.52	2984.89	2873.9	3948.44	2500.9	1491.44	3473.97		4052.16	2259.03			3558.5	2902.15	3864.67	3132.62	2584.32
O55143	O55143	AT2A2_MOUSE	Atp2a2	Sarcoplasmic/endoplasmic reticulum calcium ATPase 2	1	AFTGREFDELSPSAQR	AFTGREFDELSPSAQR	3	AFTGREFDELSPSAQR3	2946.51	4405.13	5383.24	6071.49	6564.99	5349.02	3347.31	3712.54	1692.83	1756.39	2541.46	4044.3	3760.88	3557.67		3851.58	3135.23										1582.32
P25444	P25444	RS2_MOUSE	Rps2	40S ribosomal protein S2	1	AFVAIGDYNGHVGLGVK	AFVAIGDYNGHVGLGVK	2	AFVAIGDYNGHVGLGVK2																					1821.73				908.661
P25444	P25444	RS2_MOUSE	Rps2	40S ribosomal protein S2	1	AFVAIGDYNGHVGLGVK	AFVAIGDYNGHVGLGVK	3	AFVAIGDYNGHVGLGVK3									1267.88						2568.08	2299.22	2709.49				11431.2		2529.14	4423.09	4484.04
Q99MR3	Q99MR3	S12A9_MOUSE	Slc12a9	Solute carrier family 12 member 9	1	AFVDLTLSPSVR	AFVDLTLSPSVR	2	AFVDLTLSPSVR2																									2379.59
O35658	O35658	C1QBP_MOUSE	C1qbp	Complement component 1 Q subcomponent-binding protein, mitochondrial	1	AFVEFLTDEIKEEK	AFVEFLTDEIKEEK	3	AFVEFLTDEIKEEK3		978.905																								1170.47		1075.26
P97390	P97390	VPS45_MOUSE	Vps45	Vacuolar protein sorting-associated protein 45	1	AFVENYPQFK	AFVENYPQFK	2	AFVENYPQFK2				779.924					2461.81	2432.99	2687.75					1231.03					1594.59		1702.01	1470.5	2443.43
P68368;P68373;Q9JJZ2	P05213;P05214;P68368;P68369;P68373;Q9JJZ2	TBA1C_MOUSE;TBA4A_MOUSE;TBA8_MOUSE	Tuba1c;Tuba4a;Tuba8	Tubulin alpha-4A chain	0	AFVHWYVGEGMEEGEFSEAR	AFVHWYVGEGMEEGEFSEAR	3	AFVHWYVGEGMEEGEFSEAR3	12234.1	14014.5	7580.48	8772.94	3985.55	7480.22	7614.97	3933.45	13719	11910.5	13656	7200.07	8055.38	12305.5	5574.37	7207.18	10762.5	6541.83	10002.2	11335.5	18961.5	10771.7	13218	9434.47	11914.4	9972.68	8519.7	12057
P68368;P68373;Q9JJZ2	P05213;P05214;P68368;P68369;P68373;Q9JJZ2	TBA1C_MOUSE;TBA4A_MOUSE;TBA8_MOUSE	Tuba1c;Tuba4a;Tuba8	Tubulin alpha-4A chain	0	AFVHWYVGEGMEEGEFSEAR	AFVHWYVGEGM(UniMod:35)EEGEFSEAR	3	AFVHWYVGEGM(UniMod:35)EEGEFSEAR3	11960.7	16097.6	9479.53	13524.1	5949.39	16056	10025.6	13122.4	28050.1	17917	15865.4	21065	15760.3	27354.1	8008.25	9792.86	10637.7	7611.56	18920.5	20853.5	18047.4	22905.6	17409.1	12421.8	15913.7	19345.5	24339.8	30383.9
P68368;P68373	P05213;P68368;P68369;P68373	TBA1C_MOUSE;TBA4A_MOUSE	Tuba1c;Tuba4a	Tubulin alpha-4A chain	0	AFVHWYVGEGMEEGEFSEAREDMAALEK	AFVHWYVGEGMEEGEFSEAREDMAALEK	4	AFVHWYVGEGMEEGEFSEAREDMAALEK4	14231.1	13279.9	10165.1	9620.7	8656.42	7013.54	7313.73	8509.09	12088.9	11416.2	14209.7	3009.93	2873.6	4936.54	9095.59	6629.29	11547.6	7689.71	9522.62	9728.04	11166.6	7956.07	11550	9794.39	13261	6383.19	6035.61	6537.07
P68368;P68373	P05213;P68368;P68369;P68373	TBA1C_MOUSE;TBA4A_MOUSE	Tuba1c;Tuba4a	Tubulin alpha-4A chain	0	AFVHWYVGEGMEEGEFSEAREDMAALEK	AFVHWYVGEGMEEGEFSEAREDM(UniMod:35)AALEK	4	AFVHWYVGEGMEEGEFSEAREDM(UniMod:35)AALEK4	5348.04	10442.8		10345.2	6943.04	6267.5		8189.67	8750.82	6701.18	7632.11	7721.64	3903.44	6685.69	5119.53	5855.37		5390.27	5911.16	8486.87	5150.22	7316.68	5151.33	3993.67	7813.45	5724.35	5859.33	6961.16
P68368	P05213;P68368;P68369;P68373	TBA4A_MOUSE	Tuba4a	Tubulin alpha-4A chain	0	AFVHWYVGEGMEEGEFSEAREDMAALEK	AFVHWYVGEGM(UniMod:35)EEGEFSEAREDM(UniMod:35)AALEK	4	AFVHWYVGEGM(UniMod:35)EEGEFSEAREDM(UniMod:35)AALEK4		11575.4		17786.2		12269.1	7529.19	17024.6	18348.3	7304.96	11390.3	21615.6		21306.3	6342.37	7496.67				14547.8		12630.5	8581.75	5698.03	10626	11755	18741.1	15363.3
P28660	P28660	NCKP1_MOUSE	Nckap1	Nck-associated protein 1	1	AFVNLPTENELTFNAEEYSDISEMR	AFVNLPTENELTFNAEEYSDISEM(UniMod:35)R	3	AFVNLPTENELTFNAEEYSDISEM(UniMod:35)R3				1293.78		1130.79		979.694			1238.3	1057.92	1200.92	1122.48
Q3TKT4	Q3TKT4	SMCA4_MOUSE	Smarca4	Transcription activator BRG1	1	AFVPQLR	AFVPQLR	2	AFVPQLR2										4075.98	3829.15												5811.82	8047.68	6953.11
P97372	P97372	PSME2_MOUSE	Psme2	Proteasome activator complex subunit 2	1	AFYAELYHIISSNLEK	AFYAELYHIISSNLEK	3	AFYAELYHIISSNLEK3																					1736.91						664.142
Q9JME5	Q9JME5	AP3B2_MOUSE	Ap3b2	AP-3 complex subunit beta-2	1	AFYGSEEDEAKGPGSEEAATAALPAR	AFYGSEEDEAKGPGSEEAATAALPAR	3	AFYGSEEDEAKGPGSEEAATAALPAR3																							489.451
Q80ZW2	Q80ZW2	THEM6_MOUSE	Them6	Protein THEM6	1	AFYLEAR	AFYLEAR	2	AFYLEAR2															1902.97				2206.52		3197.14	4650.43	2927.03				3250.75
Q8BIZ1	Q8BIZ1	ANS1B_MOUSE	Anks1b	Ankyrin repeat and sterile alpha motif domain-containing protein 1B	1	AFYLGSMLIK	AFYLGSM(UniMod:35)LIK	2	AFYLGSM(UniMod:35)LIK2	1650.48	2801.36		4176.38	2765.33		3367.14		3073.73	2403.95	2088.29	3663.97	2332.85		1541.23	971.953				1298.92			1537.83
P16627	P16627	HS71L_MOUSE	Hspa1l	Heat shock 70 kDa protein 1-like	1	AFYPEEISSMVLTK	AFYPEEISSMVLTK	2	AFYPEEISSMVLTK2																					77316.5
P16627	P16627	HS71L_MOUSE	Hspa1l	Heat shock 70 kDa protein 1-like	1	AFYPEEISSMVLTK	AFYPEEISSM(UniMod:35)VLTK	2	AFYPEEISSM(UniMod:35)VLTK2																					20111.5
Q6IRU5	Q6IRU5	CLCB_MOUSE	Cltb	Clathrin light chain B	1	AFYQQPDADTIGYVASEEAFVK	AFYQQPDADTIGYVASEEAFVK	3	AFYQQPDADTIGYVASEEAFVK3								1725.23	3086.35	3932.84	2775.67	1198.84	1541.11	1364.27									3423.18	3277.07		11616	894.439	3686.01
Q8C0D4	Q8C0D4	RHG12_MOUSE	Arhgap12	Rho GTPase-activating protein 12	1	AFYVPAQYVK	AFYVPAQYVK	2	AFYVPAQYVK2					1506				1819.52	1500.33
P17183	P17183	ENOG_MOUSE	Eno2	Gamma-enolase	1	AGAAERDLPLYR	AGAAERDLPLYR	3	AGAAERDLPLYR3								2468.61				3622.07											2769.58
Q8R191	Q8R191	SNG3_MOUSE	Syngr3	Synaptogyrin-3	1	AGAAFDPVSFAR	AGAAFDPVSFAR	2	AGAAFDPVSFAR2	29665.3	26820.9	25587.3	31495.9	34250.4	25730.8	25352	28234.4	995794	955276	872753	27634.5	29436.3	26023.8	17781.3	16903.8	15336.8	19334.1	13998.7	18646.1	6752.28	19219.5	399080	454532	433847	36240.1	19572.8	23034.4
P48318	P48318	DCE1_MOUSE	Gad1	Glutamate decarboxylase 1	1	AGAALGFGTDNVILIK	AGAALGFGTDNVILIK	2	AGAALGFGTDNVILIK2		966.981	1012.08	1058.68		768.452		971.072	885.012		749.259	865.571	1258.56	888.588	1795.88	2354.06	1867.69	1392.65	1908.57	1582.99	2430.04	2097.79	1513.55		1738.76	1675.23	1876.72	1928.89
Q3USB7	Q3USB7	PLCL1_MOUSE	Plcl1	Inactive phospholipase C-like protein 1	1	AGADAASGDAPPPALGGR	AGADAASGDAPPPALGGR	2	AGADAASGDAPPPALGGR2				781.894		2273.2												2946.18	9449.19	2083.3
P80314	P80314	TCPB_MOUSE	Cct2	T-complex protein 1 subunit beta	1	AGADEERAETAR	AGADEERAETAR	3	AGADEERAETAR3				2185.93					1336.89									2607.94			1782.5
Q5U430	Q5U430	UBR3_MOUSE	Ubr3	E3 ubiquitin-protein ligase UBR3	1	AGAEELQALLER	AGAEELQALLER	2	AGAEELQALLER2	1169.53							889.585		1374.33		1342.68	1513.39		1446.16	1273.85	1142.33						1115.83	1423.66		2354.35
Q78IK2	Q78IK2	ATPMD_MOUSE	Atp5md	ATP synthase membrane subunit DAPIT, mitochondrial	1	AGAESDGQFQFTGIK	AGAESDGQFQFTGIK	2	AGAESDGQFQFTGIK2										830.713		1254.72	827.9	1006.78					950.728	829.35		718.878	946.397	902.247	875.083	1261.36	1746.05	1760.03
Q78IK2	Q78IK2	ATPMD_MOUSE	Atp5md	ATP synthase membrane subunit DAPIT, mitochondrial	1	AGAESDGQFQFTGIKK	AGAESDGQFQFTGIKK	3	AGAESDGQFQFTGIKK3			2987.54		3553.44	3511.34		4841.62		5061.06	3949.35	5045.55	4878.73	3469.44				3680.18	6005.43	4791.79	4875.59	5005.3	7371.88	5696.62	5952.48	6958.17	7838.27	8389.25
P08249	P08249	MDHM_MOUSE	Mdh2	Malate dehydrogenase, mitochondrial	1	AGAGSATLSMAYAGAR	AGAGSATLSMAYAGAR	2	AGAGSATLSMAYAGAR2	3677.71	3130.41		2634.5	4963.73	3872.58	3321.1	3994.08		2791.54	2501.88	5949.42	2656.95	3026.93	2420.18	2587.55	3336	2532.12	4290.32	3126.3	16884.4	3379.42	5674.31	3761.94	3031.31	4151.31	2829.63	5159.3
P08249	P08249	MDHM_MOUSE	Mdh2	Malate dehydrogenase, mitochondrial	1	AGAGSATLSMAYAGAR	AGAGSATLSM(UniMod:35)AYAGAR	2	AGAGSATLSM(UniMod:35)AYAGAR2	1769.19	1178.23	2745.36	2668.12	3783.36	5065.3	3824.84	3448.41	1658.56	3396.67	1822.58	10751.3	3285.94	2886.31	2055.4	1671.7	1496.37	1733.8	3471.29	4023.05	8356.9	2385.43	4273.04	1332.94	2435.83	4844.09	3018.82	5319.28
Q9EPU0	Q9EPU0	RENT1_MOUSE	Upf1	Regulator of nonsense transcripts 1	1	AGAKPDQIGIITPYEGQR	AGAKPDQIGIITPYEGQR	3	AGAKPDQIGIITPYEGQR3		1310.95	1612.75						1162.06						1714.06	2211.98	1952.59						2871.64	4324.79	3672.2
A2ARS0	A2ARS0	ANR63_MOUSE	Ankrd63	Ankyrin repeat domain-containing protein 63	1	AGALMARPNSPQSSGSGR	AGALMARPNSPQSSGSGR	3	AGALMARPNSPQSSGSGR3																	1173.63						1945.71	2276.34	2063.28
A2ARS0	A2ARS0	ANR63_MOUSE	Ankrd63	Ankyrin repeat domain-containing protein 63	1	AGALMARPNSPQSSGSGR	AGALM(UniMod:35)ARPNSPQSSGSGR	3	AGALM(UniMod:35)ARPNSPQSSGSGR3		569.176	1086.98	463.068				997.468	764.34	1153.1	948.15		1007.22	679.767	2770.37	2452.71	1959.69	2670.33	3781.47	2201.71		1286.79	2758.35	2146.9	2136.06	3234.82	2137.02	2959.14
O54781	O54781	SRPK2_MOUSE	Srpk2	SRSF protein kinase 2	1	AGAPPPSGSAVSTAPQQKPIGK	AGAPPPSGSAVSTAPQQKPIGK	3	AGAPPPSGSAVSTAPQQKPIGK3			1066.49																						1340.2
Q8CBY8	Q8CBY8	DCTN4_MOUSE	Dctn4	Dynactin subunit 4	1	AGASISTLAGLSLR	AGASISTLAGLSLR	2	AGASISTLAGLSLR2	1428.23	1428.8	991.223					2362.46	1386.62	1222.46	1272.82	979.615	1255.38	1673.04	1199.81	1691.15	1945.63	1453.13	943.682	1250.93	1649.07	32793	1409.9	914.57	1176.17
Q9D938	Q9D938	TM160_MOUSE	Tmem160	Transmembrane protein 160	1	AGASPPPVSELDR	AGASPPPVSELDR	2	AGASPPPVSELDR2									57709.4	58721.1	56579.4												46471.8	57517.3	55461.6
Q9D938	Q9D938	TM160_MOUSE	Tmem160	Transmembrane protein 160	1	AGASPPPVSELDRADAWLLR	AGASPPPVSELDRADAWLLR	3	AGASPPPVSELDRADAWLLR3									11875.3	14665.5	12183.6												10333.7	15624.4	13342.9
Q8R1Q8	Q8R1Q8	DC1L1_MOUSE	Dync1li1	Cytoplasmic dynein 1 light intermediate chain 1	1	AGATSEGVLANFFNSLLSK	AGATSEGVLANFFNSLLSK	2	AGATSEGVLANFFNSLLSK2	544.482										636.576		605.187	450.438			991.904	683.086
Q99L04	Q99L04	DHRS1_MOUSE	Dhrs1	Dehydrogenase/reductase SDR family member 1	1	AGATVYITGR	AGATVYITGR	2	AGATVYITGR2	4802.4	5590.2	5053.91	6208.27	3954.48		5161.72	4754.84	4961.73	4467.4	4399.83	5621.16	5024.91	5142.36	4897.62	4565.64	4855.23	5891.24	4565.45	5187.31	5606.29	5586.85	4949.69	5761.42			4741.98
P11798;P28652;Q6PHZ2;Q923T9	P11798;P28652;Q6PHZ2;Q923T9	KCC2A_MOUSE;KCC2B_MOUSE;KCC2D_MOUSE;KCC2G_MOUSE	Camk2a;Camk2b;Camk2d;Camk2g	Calcium/calmodulin-dependent protein kinase type II subunit alpha	0	AGAYDFPSPEWDTVTPEAK	AGAYDFPSPEWDTVTPEAK	2	AGAYDFPSPEWDTVTPEAK2	80603.8	76506	87703.9	59160.3	57959.1	40906.3	64863.6	70958	59028.2	54350.1	48406.5	45108.2	48310.1	57751.6	59683.1	34967.4	52019.9	16410.7	17516.7	15790.4	13858.7	19448.6	17616.6	15453	18154.2	17516.9	18962.7	16479
P11798;P28652;Q6PHZ2;Q923T9	P11798;P28652;Q6PHZ2;Q923T9	KCC2A_MOUSE;KCC2B_MOUSE;KCC2D_MOUSE;KCC2G_MOUSE	Camk2a;Camk2b;Camk2d;Camk2g	Calcium/calmodulin-dependent protein kinase type II subunit alpha	0	AGAYDFPSPEWDTVTPEAK	AGAYDFPSPEWDTVTPEAK	3	AGAYDFPSPEWDTVTPEAK3	2236.21	2338.13	2597.57	816.819			1761.86	1706.05	1098.26	1271.18	1266.24	1320.82	1587.08	1091.98	1850.02	984.042	1205.22
P11798;Q6PHZ2	P11798;Q6PHZ2	KCC2A_MOUSE;KCC2D_MOUSE	Camk2a;Camk2d	Calcium/calmodulin-dependent protein kinase type II subunit alpha	0	AGAYDFPSPEWDTVTPEAKDLINK	AGAYDFPSPEWDTVTPEAKDLINK	3	AGAYDFPSPEWDTVTPEAKDLINK3	17089.4	9623.73	20753.8	12501.7	22487	7338.42		14162.4	3675.7	7538.35	8308.6	4562.61		3350.78	6325.83	5057.31	3649.77							2985.43
Q9JM96	Q9JM96	BORG4_MOUSE	Cdc42ep4	Cdc42 effector protein 4	1	AGDAFGDTSFLTSK	AGDAFGDTSFLTSK	2	AGDAFGDTSFLTSK2	2264.45	2126.8	2281.58	1414.45	2068.05	2075.17	1877.4	2256.74		1605.7	2449.97	2135.04	1913.38	1691.12	3067.17		2701.5					2169.41				3005.07	2279.92	2554.89
Q8K010	Q8K010	OPLA_MOUSE	Oplah	5-oxoprolinase	1	AGDFGAAFVER	AGDFGAAFVER	2	AGDFGAAFVER2							1681.13								3836.6	4238.71	3726.29		3848.68	3929.14	3817.79	3885.8		4406.22	3624.77	3731.18	4219.8
E9Q6P5	E9Q6P5	TTC7B_MOUSE	Ttc7b	Tetratricopeptide repeat protein 7B	1	AGDIALLYLQEIER	AGDIALLYLQEIER	2	AGDIALLYLQEIER2	307.814	542.996	683.564	373.97		453.276						301.201	745.343														411.343
Q6P9K8	Q6P9K8	CSKI1_MOUSE	Caskin1	Caskin-1	1	AGDIITVLEQHPDGR	AGDIITVLEQHPDGR	2	AGDIITVLEQHPDGR2	639.076	917.326
Q6P9K8	Q6P9K8	CSKI1_MOUSE	Caskin1	Caskin-1	1	AGDIITVLEQHPDGR	AGDIITVLEQHPDGR	3	AGDIITVLEQHPDGR3	5005.45	4177.77	4298.34	1216.25					2597.57	2554.08		1465.71			6118.62	3525.18	4296.78		1726.43			2602.36	3340.95			1605.02
Q9DCW4	Q9DCW4	ETFB_MOUSE	Etfb	Electron transfer flavoprotein subunit beta	1	AGDLGVDLTSK	AGDLGVDLTSK	2	AGDLGVDLTSK2															2667.83	3133.11										2488.78	3302.93	2890.25
Q9JMG7	Q9JMG7	HDGR3_MOUSE	Hdgfl3	Hepatoma-derived growth factor-related protein 3	1	AGDLVFAK	AGDLVFAK	2	AGDLVFAK2						2156.41									2182.75		3484.73						3188.87		3110.49	2598.02	2654.78	3031.96
Q91XV3	Q91XV3	BASP1_MOUSE	Basp1	Brain acid soluble protein 1	1	AGEASAESTGAADGAAPEEGEAK	AGEASAESTGAADGAAPEEGEAK	2	AGEASAESTGAADGAAPEEGEAK2			910.028			840.891	564.814	710.167		918.005	974.338	956.171	852.163	519.039		649.054		523.793	495.057	483.085			1225.02	747.419	624.809	697.504	545.358	576.191
Q91XV3	Q91XV3	BASP1_MOUSE	Basp1	Brain acid soluble protein 1	1	AGEASAESTGAADGAAPEEGEAK	AGEASAESTGAADGAAPEEGEAK	3	AGEASAESTGAADGAAPEEGEAK3												518.965											504.053
Q91XV3	Q91XV3	BASP1_MOUSE	Basp1	Brain acid soluble protein 1	1	AGEASAESTGAADGAAPEEGEAKK	AGEASAESTGAADGAAPEEGEAKK	3	AGEASAESTGAADGAAPEEGEAKK3						502.424		425.592			667.759	653.398											643.59
E9Q512	E9Q512	E9Q512_MOUSE	Trip11	GRIP domain-containing protein	1	AGELNQLLNAVK	AGELNQLLNAVK	2	AGELNQLLNAVK2		743.405
P62270	A0A1Y7VKY1;F6YVP7;P62270	RS18_MOUSE	Rps18	40S ribosomal protein S18	0	AGELTEDEVER	AGELTEDEVER	2	AGELTEDEVER2	3856.86	3921.08	3470.82			1550.62	2371.62		2908.95	3882.27	3586.86	1829.25			10380.9	1879.21	14280.4	3539.84	7836.64	5887.89	19631.4	11158.9	16116.3	19235.5	19377.6	12313.3	7298.16	9916.25
P62270	A0A1Y7VKY1;F6YVP7;P62270	RS18_MOUSE	Rps18	40S ribosomal protein S18	0	AGELTEDEVERVITIMQNPR	AGELTEDEVERVITIM(UniMod:35)QNPR	3	AGELTEDEVERVITIM(UniMod:35)QNPR3															1840.72
Q8R035	Q8R035	ICT1_MOUSE	Mrpl58	Peptidyl-tRNA hydrolase ICT1, mitochondrial	1	AGELVLTSESSR	AGELVLTSESSR	2	AGELVLTSESSR2									2533.09						2823.34	2659.09							4008.05	5095.72	4437.45			2450.37
P13595	P13595	NCAM1_MOUSE	Ncam1	Neural cell adhesion molecule 1	1	AGEQDASIHLK	AGEQDASIHLK	2	AGEQDASIHLK2			1012.42							833.699										1054.29			1626.76	1348.86	1937.45	851.475
Q08274	Q08274	DMWD_MOUSE	Dmwd	Dystrophia myotonica WD repeat-containing protein	1	AGETGAGPLPR	AGETGAGPLPR	2	AGETGAGPLPR2			2691.19								1083.22				2051.02		1885.45
P63268	P60710;P62737;P63260;P63268;P68033;P68134	ACTH_MOUSE	Actg2	Actin, gamma-enteric smooth muscle	0	AGFAGDDAPR	AGFAGDDAPR	2	AGFAGDDAPR2	509581	513606	509328	697740	720762	514307	1.19356e+06	542945	538297	588280	581117	573769	434943	468251	439773	473636	413664	627297	426053	550366	1.23976e+06	540242	487889	462580	463770	394797	476627	350774
P61164;Q8R5C5	P61164;Q8R5C5	ACTY_MOUSE;ACTZ_MOUSE	Actr1a;Actr1b	Alpha-centractin	0	AGFAGDQIPK	AGFAGDQIPK	2	AGFAGDQIPK2		3633.77			6804.57	2115.37		17979.2		3359.23	3485.28			2916.89	7574.89		5533.09		8241.44	4844.61	15678.2	122330		5801.21	4771.53	4851.92	3970.22
Q5U458	Q5U458	DJC11_MOUSE	Dnajc11	DnaJ homolog subfamily C member 11	1	AGFFGTIVEYGAER	AGFFGTIVEYGAER	2	AGFFGTIVEYGAER2		622.019		744.689												663.789
D4AFX7	D4AFX7	D4AFX7_MOUSE	Dnajc13	J domain-containing protein	1	AGFLAFTQLPK	AGFLAFTQLPK	2	AGFLAFTQLPK2									1586.33	1747.2	1543.54												1389.35	1441.57
Q9JIA1	Q9JIA1	LGI1_MOUSE	Lgi1	Leucine-rich glioma-inactivated protein 1	1	AGFTTIYK	AGFTTIYK	2	AGFTTIYK2	2792.44	3227.59	3133.14	2974.26		3033.23	2949.72	2437.62	2774.98	2692.69	3365.86	2210.33	2726.25	2940.68		1763.72	1380.96						1397.3				1532.55
Q60875	Q60875	ARHG2_MOUSE	Arhgef2	Rho guanine nucleotide exchange factor 2	1	AGFVGMPPPALPR	AGFVGM(UniMod:35)PPPALPR	2	AGFVGM(UniMod:35)PPPALPR2					3221.04					2902.57					3306.88									3031.28
O55100	O55100	SNG1_MOUSE	Syngr1	Synaptogyrin-1	1	AGGAFDPYTLVR	AGGAFDPYTLVR	2	AGGAFDPYTLVR2	15350.9	10370.3	12563.4	9736.96	9916.51	12771	9457.46	14117.3	1.23176e+06	1.30831e+06	1.22826e+06	18413.3	13241.8	12512.4	4969.71	5920.92	7625.41	8055.48	10253.1	6739.72		10733.5	508341	504208	481667	17157.6	8437.25	11770.7
Q8BRT1	Q8BRT1	CLAP2_MOUSE	Clasp2	CLIP-associating protein 2	1	AGGDAADGSQPALDNK	AGGDAADGSQPALDNK	2	AGGDAADGSQPALDNK2	1607.06	1223.75	1999.93	1994.71	1604.78	1263.85	1768.16	1952.2	1519.91	1523.78	1762.81	2201.21	1669.09	1750.97	2417.54	1905.22	1805.41	1459.94	1568.01	1206.16	858.421	1606.54	1910.39	1386.45	1751.34	1923.33	1652.66	1275.67
Q9Z0N1	Q9Z0N1	IF2G_MOUSE	Eif2s3x	Eukaryotic translation initiation factor 2 subunit 3, X-linked	1	AGGEGGVTLGQPHLSR	(UniMod:1)AGGEGGVTLGQPHLSR	2	(UniMod:1)AGGEGGVTLGQPHLSR2											276.279	700.419					462.415
Q8VHW2	Q8VHW2	CCG8_MOUSE	Cacng8	Voltage-dependent calcium channel gamma-8 subunit	1	AGGGAGGSGGSGPSAILR	AGGGAGGSGGSGPSAILR	2	AGGGAGGSGGSGPSAILR2	3078.15	3598.35	3104.76	3468.54	1870.33	3237.73	3853.13	365771	5685.67	6768.53	6370.56	3364.54	4609.79	3702.73	867.901	957.974	1169.17		1174.94	1054.2		90750.9	1221.7	1405.69	1248.92	952.046	1456.84
Q8VHW2	Q8VHW2	CCG8_MOUSE	Cacng8	Voltage-dependent calcium channel gamma-8 subunit	1	AGGGAGGSGGSGPSAILR	AGGGAGGSGGSGPSAILR	3	AGGGAGGSGGSGPSAILR3								7241.35														1775.09
Q8VHW2	Q8VHW2	CCG8_MOUSE	Cacng8	Voltage-dependent calcium channel gamma-8 subunit	1	AGGGAGGSGGSGPSAILRLPSYR	AGGGAGGSGGSGPSAILRLPSYR	3	AGGGAGGSGGSGPSAILRLPSYR3								913.996
Q61699	Q61699	HS105_MOUSE	Hsph1	Heat shock protein 105 kDa	1	AGGIETIANEFSDR	AGGIETIANEFSDR	2	AGGIETIANEFSDR2	2282.89			1726.54				2244	1689.41	2055.83	1392.71			2204.56	1774.84	1665.78	2121.84				2174.44	1487.48			1808.39
Q61316	Q61316	HSP74_MOUSE	Hspa4	Heat shock 70 kDa protein 4	1	AGGIETIANEYSDR	AGGIETIANEYSDR	2	AGGIETIANEYSDR2																					5550.63
Q9ES56	Q9ES56	TPPC4_MOUSE	Trappc4	Trafficking protein particle complex subunit 4	1	AGGLIYQWDSYSPR	AGGLIYQWDSYSPR	2	AGGLIYQWDSYSPR2										2235.48													1513.25	2854.82
O09061	O09061	PSB1_MOUSE	Psmb1	Proteasome subunit beta type-1	1	AGGSASAMLQPLLDNQVGFK	AGGSASAMLQPLLDNQVGFK	2	AGGSASAMLQPLLDNQVGFK2																					3154.46
O09061	O09061	PSB1_MOUSE	Psmb1	Proteasome subunit beta type-1	1	AGGSASAMLQPLLDNQVGFK	AGGSASAMLQPLLDNQVGFK	3	AGGSASAMLQPLLDNQVGFK3																					3477.08
O09061	O09061	PSB1_MOUSE	Psmb1	Proteasome subunit beta type-1	1	AGGSASAMLQPLLDNQVGFK	AGGSASAM(UniMod:35)LQPLLDNQVGFK	2	AGGSASAM(UniMod:35)LQPLLDNQVGFK2																					818.857
O09061	O09061	PSB1_MOUSE	Psmb1	Proteasome subunit beta type-1	1	AGGSASAMLQPLLDNQVGFK	AGGSASAM(UniMod:35)LQPLLDNQVGFK	3	AGGSASAM(UniMod:35)LQPLLDNQVGFK3																					2096.31
Q8BNU0	Q8BNU0	ARMC6_MOUSE	Armc6	Armadillo repeat-containing protein 6	1	AGGTESIVAAMTR	AGGTESIVAAM(UniMod:35)TR	2	AGGTESIVAAM(UniMod:35)TR2				1017.46
Q9CQV1	Q9CQV1	TIM16_MOUSE	Pam16	Mitochondrial import inner membrane translocase subunit TIM16	1	AGHQSAAASNLSGLSLQEAQQILNVSK	AGHQSAAASNLSGLSLQEAQQILNVSK	3	AGHQSAAASNLSGLSLQEAQQILNVSK3									879.059		835.864			1145.96											525.702		929.572
Q8QZS1	Q8QZS1	HIBCH_MOUSE	Hibch	3-hydroxyisobutyryl-CoA hydrolase, mitochondrial	1	AGIATHFVDSEKLR	AGIATHFVDSEKLR	3	AGIATHFVDSEKLR3	4118.46	2523.38	3605.75	4563.2	3266.11	7725.02	3993	4142.21	3273.19	3596.55	3872.37	4404.36	5516.52	3542.42	5380.62	4854.75	5648.79	5548.32	5874.04	5456.08	2895.26	3789.87	4223.4	5401.17	5222.55	5791.59	5383.73	4640.87
Q9CPQ1	Q9CPQ1	COX6C_MOUSE	Cox6c	Cytochrome c oxidase subunit 6C	1	AGIFQSAK	AGIFQSAK	2	AGIFQSAK2																							1931.21
Q11011	Q11011	PSA_MOUSE	Npepps	Puromycin-sensitive aminopeptidase	1	AGIISTVEVLK	AGIISTVEVLK	2	AGIISTVEVLK2																					15821.1						6173.61
B2RXC1	B2RXC1	TPC11_MOUSE	Trappc11	Trafficking protein particle complex subunit 11	1	AGILAIQLK	AGILAIQLK	2	AGILAIQLK2										795.31													955.984
Q9ESZ8	Q9ESZ8	GTF2I_MOUSE	Gtf2i	General transcription factor II-I	1	AGISFIIK	AGISFIIK	2	AGISFIIK2	1308.65				1518.74	1055.39		1179.56							2058.17	2102.68	2136.51		2175.22	2001.05	1566.4		1723.65	1745.7
Q80W04	Q80W04	TMCC2_MOUSE	Tmcc2	Transmembrane and coiled-coil domains protein 2	1	AGISGFGGGVVEGVK	AGISGFGGGVVEGVK	2	AGISGFGGGVVEGVK2	2725.13	1943.86	1766.61	1835.68	1665.4	2518.08	1508.59	2517.86	2200.18	2022.46	2002.26	1897.27	2458.08	1678.69	1975.33	2439.83	1993.91		2037.1	1255.83	987.607	1627.22	1953.84	1897.73	2271.63	2340.36	2037.83
P13020	P13020	GELS_MOUSE	Gsn	Gelsolin	1	AGKEPGLQIWR	AGKEPGLQIWR	3	AGKEPGLQIWR3	989.367										1075.67				1441.85			1556.6	1057.73	2706.53	12554.7		1647.31	1800.55
P53026	P53026	RL10A_MOUSE	Rpl10a	60S ribosomal protein L10a	1	AGKFPSLLTHNENMVAK	AGKFPSLLTHNENMVAK	4	AGKFPSLLTHNENMVAK4																					1999.06				1562.41
P53026	P53026	RL10A_MOUSE	Rpl10a	60S ribosomal protein L10a	1	AGKFPSLLTHNENMVAK	AGKFPSLLTHNENM(UniMod:35)VAK	3	AGKFPSLLTHNENM(UniMod:35)VAK3																1881.29								2176.94	1892.3
P53026	P53026	RL10A_MOUSE	Rpl10a	60S ribosomal protein L10a	1	AGKFPSLLTHNENMVAK	AGKFPSLLTHNENM(UniMod:35)VAK	4	AGKFPSLLTHNENM(UniMod:35)VAK4																	802.315							2163.51	896.291
Q8BVG4	Q8BVG4	DPP9_MOUSE	Dpp9	Dipeptidyl peptidase 9	1	AGKPYQLQIYPNER	AGKPYQLQIYPNER	3	AGKPYQLQIYPNER3	1891.7				1512.6					2005.92				2159.91
A0A2I3BQ48	A0A2I3BQ48	A0A2I3BQ48_MOUSE	Dgkh	Diacylglycerol kinase	1	AGLAASIAGSSIINK	AGLAASIAGSSIINK	2	AGLAASIAGSSIINK2		715.112		620.181								651.288
O70161	O70161	PI51C_MOUSE	Pip5k1c	Phosphatidylinositol 4-phosphate 5-kinase type-1 gamma	1	AGLAEAPLVTGQPGPGHGK	AGLAEAPLVTGQPGPGHGK	3	AGLAEAPLVTGQPGPGHGK3	3607.03	3635.05	3126.37	2127.83	2379.45		1803.76	2354.76	3375.29	3568.3	3434.54	1638.89	1715.16	2036.82	3671.16	2715.7	3139.78					2669.35	2744.83	3741.78	3360.82
O70161	O70161	PI51C_MOUSE	Pip5k1c	Phosphatidylinositol 4-phosphate 5-kinase type-1 gamma	1	AGLAEAPLVTGQPGPGHGKK	AGLAEAPLVTGQPGPGHGKK	3	AGLAEAPLVTGQPGPGHGKK3	1495.93	1311.79	1443.01	1151.94						1388.34	835.865	977.82	897.684		1176.8	1126.45								1665.46	1689.07		931.322
O70161	O70161	PI51C_MOUSE	Pip5k1c	Phosphatidylinositol 4-phosphate 5-kinase type-1 gamma	1	AGLAEAPLVTGQPGPGHGKK	AGLAEAPLVTGQPGPGHGKK	4	AGLAEAPLVTGQPGPGHGKK4						1722.75				1582.97	1870.02												1662.23
Q80X90	Q80X90	FLNB_MOUSE	Flnb	Filamin-B	1	AGLAPLEVR	AGLAPLEVR	2	AGLAPLEVR2																					17232.3
Q9D067	Q9D067	MDM1_MOUSE	Mdm1	Nuclear protein MDM1	1	AGLAVVPTNNALR	AGLAVVPTNNALR	2	AGLAVVPTNNALR2															1804.89	1885.71	1961.04	1659		1219.51		1777.03	1602.87	2061.52			1866.42	1572.75
Q8BMS1	Q8BMS1	ECHA_MOUSE	Hadha	Trifunctional enzyme subunit alpha, mitochondrial	1	AGLEQGSDAGYLAESQK	AGLEQGSDAGYLAESQK	2	AGLEQGSDAGYLAESQK2	2534.57	2476.38	1954.93	794.554	800.162			762.394	1403.69	998.899	1291.51	784.143	934.936	925.349	3337.01	3946.55	3392.6	1327.02	1086.95		668.871	974.789	1837.48	1840.06	1998.82	2462.68	1514.04	1290.51
Q8BMS1	Q8BMS1	ECHA_MOUSE	Hadha	Trifunctional enzyme subunit alpha, mitochondrial	1	AGLEQGSDAGYLAESQK	AGLEQGSDAGYLAESQK	3	AGLEQGSDAGYLAESQK3	5377.62	4711.41	5197.8	2471.33	3455.45	2652.7			3511.91	3259.69	2552.09		2743.74		7236.1	7476.38	6257.33	2623.55	2614.39	2921.19		3073.53	4361.65	4900.91	4736.7	4402.15	3858.77	4298.44
P63318	P63318	KPCG_MOUSE	Prkcg	Protein kinase C gamma type	1	AGLGPGGGDSEGGPR	(UniMod:1)AGLGPGGGDSEGGPR	2	(UniMod:1)AGLGPGGGDSEGGPR2	888.362	1134.1							2211.87	2339.2	1918.75	1431.14	1405.06	1673.31
Q80TR1	Q80TR1	AGRL1_MOUSE	Adgrl1	Adhesion G protein-coupled receptor L1	1	AGLPFGLMR	AGLPFGLM(UniMod:35)R	2	AGLPFGLM(UniMod:35)R2									1802.65	1445.83	1460.13		935.168	1865.42
Q3U487	Q3U487	HECD3_MOUSE	Hectd3	E3 ubiquitin-protein ligase HECTD3	1	AGLPLPAALAFVPR	AGLPLPAALAFVPR	2	AGLPLPAALAFVPR2						293.424			1903.4	1902.43	1018.02												1444.85	1467.84	1368.72
Q64522	C0HKE1;C0HKE2;C0HKE3;C0HKE4;C0HKE5;C0HKE6;C0HKE7;C0HKE8;C0HKE9;P0C0S6;P27661;Q3THW5;Q64522;Q64523;Q6GSS7;Q8BFU2;Q8CGP4;Q8CGP5;Q8CGP6;Q8CGP7;Q8R1M2	H2A2B_MOUSE	Hist2h2ab	Histone H2A type 2-B	0	AGLQFPVGR	AGLQFPVGR	2	AGLQFPVGR2	17236.7	10111.3	12511.2	4921.66	10079.4	8177.73	5567.55	20970.1	9097.19	14085.5	11414.6	11014.7	8628.1	8389.07	14280.3	12002.7	9881.45	8338.68	11424	218129	694227	32520.4	20547.8	33027.6	26131.1	12593	14573.5	83037.1
Q9JIY5	Q9JIY5	HTRA2_MOUSE	Htra2	Serine protease HTRA2, mitochondrial	1	AGLRPGDVILAIGEK	AGLRPGDVILAIGEK	3	AGLRPGDVILAIGEK3	1369.06	2227.56	1603.77	1325.06			1361.61	1859.97	1844.6	1800.9	1946.51								1396.1			1926.78	1309.89	1931.32	1434.5	891.135	1152.76
Q6NVG1	Q6NVG1	LPCT4_MOUSE	Lpcat4	Lysophospholipid acyltransferase LPCAT4	1	AGLSPGFVDMGAEPGR	AGLSPGFVDM(UniMod:35)GAEPGR	2	AGLSPGFVDM(UniMod:35)GAEPGR2								1253.48																			1659.44
Q9EPU0	Q9EPU0	RENT1_MOUSE	Upf1	Regulator of nonsense transcripts 1	1	AGLSQSLFER	AGLSQSLFER	2	AGLSQSLFER2									1973.46							3876.28			2979.57	2339.67	3057.58		5107.49	3842.19	4693.59
A2ARS0	A2ARS0	ANR63_MOUSE	Ankrd63	Ankyrin repeat domain-containing protein 63	1	AGLTALQLAASR	AGLTALQLAASR	2	AGLTALQLAASR2	6417.07	5533.01	5327.52	5015.48	4965.6	5954.98	7370.95	9555.89	7059.74	6789.93	6647.18	5207.29	6831.66	6896.57	17545.3	16899.3	17044.5	13921.6	17582.3	15246.4	3937.73	16770.7	16143.6	22323.6	19729.6	20202.8	18391.9	16867.9
Q61235	Q61235	SNTB2_MOUSE	Sntb2	Beta-2-syntrophin	1	AGLVELLLR	AGLVELLLR	2	AGLVELLLR2	1712.62	1777.95	1206.31												3304.01	2811.98	2942.81
Q9D0Q7	Q9D0Q7	RM45_MOUSE	Mrpl45	39S ribosomal protein L45, mitochondrial	1	AGLVIPQER	AGLVIPQER	2	AGLVIPQER2									3045.07						2996.39									4665.73			2754.38
Q9JKD8	Q9JKD8	TBX21_MOUSE	Tbx21	T-box transcription factor TBX21	1	AGLYPGPREDYALPAGLEVSGK	AGLYPGPREDYALPAGLEVSGK	3	AGLYPGPREDYALPAGLEVSGK3															8929.03	6440.45	6084.68
Q3USB7	Q3USB7	PLCL1_MOUSE	Plcl1	Inactive phospholipase C-like protein 1	1	AGMEFHEELHNLGAK	AGMEFHEELHNLGAK	3	AGMEFHEELHNLGAK3						3016.93												5132.51	8662	2285.47
Q3USB7	Q3USB7	PLCL1_MOUSE	Plcl1	Inactive phospholipase C-like protein 1	1	AGMEFHEELHNLGAK	AGM(UniMod:35)EFHEELHNLGAK	3	AGM(UniMod:35)EFHEELHNLGAK3				2933.74	3761.03	4790.19												5859.46	10686.9	3454.18
Q3USB7	Q3USB7	PLCL1_MOUSE	Plcl1	Inactive phospholipase C-like protein 1	1	AGMEFHEELHNLGAK	AGM(UniMod:35)EFHEELHNLGAK	4	AGM(UniMod:35)EFHEELHNLGAK4																			2480.3
Q8BGD5	Q8BGD5	CPT1C_MOUSE	Cpt1c	Carnitine O-palmitoyltransferase 1, brain isoform	1	AGNAVHTLLLYR	AGNAVHTLLLYR	2	AGNAVHTLLLYR2								17358														6659.39
Q8BGD5	Q8BGD5	CPT1C_MOUSE	Cpt1c	Carnitine O-palmitoyltransferase 1, brain isoform	1	AGNAVHTLLLYR	AGNAVHTLLLYR	3	AGNAVHTLLLYR3								29423.1		403.349												9521.73
Q9Z2A0	Q9Z2A0	PDPK1_MOUSE	Pdpk1	3-phosphoinositide-dependent protein kinase 1	1	AGNEYLIFQK	AGNEYLIFQK	2	AGNEYLIFQK2	2365.72	3388.45	1960.99						2240.73	2133.3	2370.34
P14148	P14148	RL7_MOUSE	Rpl7	60S ribosomal protein L7	1	AGNFYVPAEPK	AGNFYVPAEPK	2	AGNFYVPAEPK2															5436.58	3152.59	4498.49	1811.07		2001.61	16184.3	2503.84	5509.39	5036.55	6408.61		2209.94	1898.16
Q921M3	Q921M3	SF3B3_MOUSE	Sf3b3	Splicing factor 3B subunit 3	1	AGNGQWASVIR	AGNGQWASVIR	2	AGNGQWASVIR2	2468.74		2962.68
Q6ZQ29	Q6ZQ29	TAOK2_MOUSE	Taok2	Serine/threonine-protein kinase TAO2	1	AGNILLSEPGLVK	AGNILLSEPGLVK	2	AGNILLSEPGLVK2	1096.33	885.794		853.99		1514.95				1247.09	907.904	1001.37			1610.64	1357.51		1144.79	1203.17				1205.45		1757.64			1731.74
Q5F2E8	Q5F2E8;Q8BYC6	TAOK1_MOUSE	Taok1	Serine/threonine-protein kinase TAO1	0	AGNILLTEPGQVK	AGNILLTEPGQVK	2	AGNILLTEPGQVK2		2222.26		1286.11	1824.47	2251.45	2035.43	1828.43	1525.07		1807.76	1324.62			2111.35	2183.61	2568.23	2199.98	1946.11	2394.72	4767.09	1971.05	1894.01	2329.92	2423.27	2072.62	1682.85	1763.61
P67984	P67984	RL22_MOUSE	Rpl22	60S ribosomal protein L22	1	AGNLGGGVVTIER	AGNLGGGVVTIER	2	AGNLGGGVVTIER2	5896.04	4203.35	7103.94	3651.27	4388.15		1866.84	4574.8	3331.95	6450.14	4243.89	5417.94	4485.08	3519.87	16074.6		10373.1			7465.98	89240.5	10126.1	13968.9	17062.8	18057.1	11522	10598.3
Q8BTM8	Q8BTM8	FLNA_MOUSE	Flna	Filamin-A	1	AGNNMLLVGVHGPR	AGNNMLLVGVHGPR	3	AGNNMLLVGVHGPR3																					2569.09
O55098	O55098	STK10_MOUSE	Stk10	Serine/threonine-protein kinase 10	1	AGNVLMTLEGDIR	AGNVLMTLEGDIR	2	AGNVLMTLEGDIR2																					2076.02
Q99MR6	Q99MR6	SRRT_MOUSE	Srrt	Serrate RNA effector molecule homolog	1	AGPALGEGER	AGPALGEGER	2	AGPALGEGER2			2039.23					1996.76		2003.54	1700.01		2085.75				2256.27			1862.52	1794.05	3240.88	2594.15	2544.33	2581.92	2592.19
Q7TSJ2	Q7TSJ2	MAP6_MOUSE	Map6	Microtubule-associated protein 6	1	AGPAWMVR	AGPAWMVR	2	AGPAWMVR2	9972.49	9796.34	7405.27	6310.37	7844.24	11672.9	7302.73	4404.33	5436.82	8208.2	8623.19			3631.59	11758.5	9955.24	17784.9	139193	242361	22566.4	5167.39	8230.48	12132.3	17617.3	16698.6	6104.76	4866.36
Q7TSJ2	Q7TSJ2	MAP6_MOUSE	Map6	Microtubule-associated protein 6	1	AGPAWMVR	AGPAWM(UniMod:35)VR	2	AGPAWM(UniMod:35)VR2	14180.9	10249.2	13974.6	17226.1	22318.1	41232	11457.3	14269.9	13560.4	12236.6	10897.5	6980.71	6143.51	9057.49	23503.4	19795.5	17549.7	250759	715611	46335.6	8582	17781.8	21662.5	22902.3	21615.9	15934	15661.4	14268.2
Q7TSJ2	Q7TSJ2	MAP6_MOUSE	Map6	Microtubule-associated protein 6	1	AGPAWMVTR	AGPAWMVTR	2	AGPAWMVTR2	37721.1	31381.9	29052.5	23214.8	29656.1	51579.6	24732.8	12843.8	20285.3	21386.9	21526	9024.12	12928	15775.8	46836.5	35540.6	58757.1	488905	721664	75620.4	29874.6	25017.2	36660	55220.7	60980.2	29677	26600.1	21376
Q7TSJ2	Q7TSJ2	MAP6_MOUSE	Map6	Microtubule-associated protein 6	1	AGPAWMVTR	AGPAWM(UniMod:35)VTR	2	AGPAWM(UniMod:35)VTR2	36823.4	25370.9	33410.9	40590.7	47739.1	106178	32442.1	27595	39205.6	36420	31463.1	25004.7	20573.6	28834.9	58765.5	53608.5	51216.8	752617		148514	24047.4	42693.3	55608.7	61031.2	57291.2	45857.2	50655.5	41121
Q6P9S0	Q6P9S0	MTSS2_MOUSE	Mtss2	Protein MTSS 2	1	AGPHEQPSATTLQR	AGPHEQPSATTLQR	2	AGPHEQPSATTLQR2	593.744
Q6P9S0	Q6P9S0	MTSS2_MOUSE	Mtss2	Protein MTSS 2	1	AGPHEQPSATTLQR	AGPHEQPSATTLQR	3	AGPHEQPSATTLQR3	12678	8229.79	18895.5							1676.58				1327.08	14271.8	8465.38	11786.8
Q7TMK9	Q7TMK9;Q8VHM5	HNRPQ_MOUSE	Syncrip	Heterogeneous nuclear ribonucleoprotein Q	0	AGPIWDLR	AGPIWDLR	2	AGPIWDLR2	4812.47	4627.22							3922.94	4609.12	4086.84				9814.94	7624.77	8253.23	4454.44	3995.24		15267.2	6599.1	9442.97	11574.3	10934.3	6575.13
Q2M3X8	Q2M3X8	PHAR1_MOUSE	Phactr1	Phosphatase and actin regulator 1	1	AGPMGLPEIR	AGPMGLPEIR	2	AGPMGLPEIR2	7344.46		5950.94										3357.67
Q2M3X8	Q2M3X8	PHAR1_MOUSE	Phactr1	Phosphatase and actin regulator 1	1	AGPMGLPEIR	AGPM(UniMod:35)GLPEIR	2	AGPM(UniMod:35)GLPEIR2	11026.7	8138.53	13868.3	7810.64	10501.9	8941.94	9981.16	10977.2	10192.7	7548.5	7142.09	8428.46	9571.13	8522.77	4393.19		3524.41	2895.32	2320.61	2017.74		1954.37					3010.4	2241.46
O55125	O55125	NIPS1_MOUSE	Nipsnap1	Protein NipSnap homolog 1	1	AGPNIYELR	AGPNIYELR	2	AGPNIYELR2	127050	122443	148081	123548	152160	133467	154886	142780	121001	116563	118700	117270	121396	131874	98943.8	89649.9	95899.2	91034.4	71436.7	86075.8	39765.9	93077.3	74437.3	80943.4	87324.6	76745	93141.5	73727.2
Q80YN3	Q80YN3	BCAS1_MOUSE	Bcas1	Breast carcinoma-amplified sequence 1 homolog	1	AGPTSLPLGK	AGPTSLPLGK	2	AGPTSLPLGK2	6112.38			8554.45	7402.81	9067.95				9044.42	8366.13			9524.62	4847.57	5321.6		8313.67	8509.42		5134.87		7760.2	7357.31	7783.75	5242.9	7883.65
Q8BH66	Q8BH66	ATLA1_MOUSE	Atl1	Atlastin-1	1	AGPVQVLIVK	AGPVQVLIVK	2	AGPVQVLIVK2																						2521.3
Q8BH66	Q8BH66	ATLA1_MOUSE	Atl1	Atlastin-1	1	AGPVQVLIVKDDHSFELDEAALNR	AGPVQVLIVKDDHSFELDEAALNR	4	AGPVQVLIVKDDHSFELDEAALNR4																						3027.16
E9Q5C9	E9Q5C9	NOLC1_MOUSE	Nolc1	Nucleolar and coiled-body phosphoprotein 1	1	AGPYSSVPPPSVPLPK	AGPYSSVPPPSVPLPK	2	AGPYSSVPPPSVPLPK2	4314	3284.64	4309.76												4942.99	3444.63	2715.72
Q9DCD0	Q9DCD0	6PGD_MOUSE	Pgd	6-phosphogluconate dehydrogenase, decarboxylating	1	AGQAVDDFIEK	AGQAVDDFIEK	2	AGQAVDDFIEK2												1649.67								11722.6	24683.3
Q6PIE5	Q6PIE5	AT1A2_MOUSE	Atp1a2	Sodium/potassium-transporting ATPase subunit alpha-2	1	AGQENISVSK	AGQENISVSK	2	AGQENISVSK2	3143.36	3124.01	3907.22	4004.95	4401.71	3552.33	4015.62	3707.73	2659.84	3176.27	3485.24	3475.3	2715.56	4036.99	4797.11	5418.45	4904.76	5002.38	5067.14	5202.44		4915.58	4697.69	3771.49	4106.89	3430.01	4644.24	4893.86
Q3UUG6	Q3UUG6	TBC24_MOUSE	Tbc1d24	TBC1 domain family member 24	1	AGQPLESDNVKQDIR	AGQPLESDNVKQDIR	3	AGQPLESDNVKQDIR3								1237.94
P70175	P70175	DLG3_MOUSE	Dlg3	Disks large homolog 3	1	AGQSVTIVAQYRPEEYSR	AGQSVTIVAQYRPEEYSR	3	AGQSVTIVAQYRPEEYSR3								2381.21														2452.93
Q3UHJ0	Q3UHJ0	AAK1_MOUSE	Aak1	AP2-associated protein kinase 1	1	AGQTQPNPGILPIQPALTPR	AGQTQPNPGILPIQPALTPR	2	AGQTQPNPGILPIQPALTPR2				890.139		1029.56				854.642		495.539														3050.64		1375.85
Q3UHJ0	Q3UHJ0	AAK1_MOUSE	Aak1	AP2-associated protein kinase 1	1	AGQTQPNPGILPIQPALTPR	AGQTQPNPGILPIQPALTPR	3	AGQTQPNPGILPIQPALTPR3		1930.57	2472.03	2129.44	3671.46		1940.14	2230.23		2294.67	3183.28	1879.86	1864.37		1398.11	1497.54	1546.5					1349.48	1956.74		2493.16
P21271;Q99104	E9Q1F5;P21271;Q99104	MYO5A_MOUSE;MYO5B_MOUSE	Myo5a;Myo5b	Unconventional myosin-Vb	0	AGQVAYLEK	AGQVAYLEK	2	AGQVAYLEK2	3433.32	2271.63	3386.54	3383.45	1727.11		6973.21	1788.97		2156.38		2453.75	1723.67	2940.36	2984.77	2573.87	3334.51	3114.93	2650.67		9909.26	3830.01	3885.8	3338.3	3488.84	2432.1	2651.39	2043.66
P16330	P16330	CN37_MOUSE	Cnp	2',3'-cyclic-nucleotide 3'-phosphodiesterase	1	AGQVFLEELGNHK	AGQVFLEELGNHK	2	AGQVFLEELGNHK2	7916.52	6056.57	4501.43	6880.31	4954.72	4683.97	4830	6462.97	4654.44	5236.64	6385.66	7856.96	7101.4	5777.97	2600.05	2859.38	2124.81	3165.84	3766.29	2467.79		3044.31	2523.31	2727.18	3527.23		2730.93	2245.93
P16330	P16330	CN37_MOUSE	Cnp	2',3'-cyclic-nucleotide 3'-phosphodiesterase	1	AGQVFLEELGNHK	AGQVFLEELGNHK	3	AGQVFLEELGNHK3	9301.84	10641.9	9079.42	12409.4	11891.5	8935.77	6488.87	14939.6	13259.9	12709.3	13185.3	9283.81	8349.74	8587.33	4844.1	4813.14	4746.41	4606.15	1438.77	5463.26	3253.92	7317.54	4665.49	5311.19	5119.08	5166.11	4422.15	3911.5
Q9R0K7	Q9R0K7	AT2B2_MOUSE	Atp2b2	Plasma membrane calcium-transporting ATPase 2	1	AGQVVQIPVAEIVVGDIAQIK	AGQVVQIPVAEIVVGDIAQIK	2	AGQVVQIPVAEIVVGDIAQIK2	683.792										826.114			1592.06	1134.7								1492.62
Q9R0K7	Q9R0K7	AT2B2_MOUSE	Atp2b2	Plasma membrane calcium-transporting ATPase 2	1	AGQVVQIPVAEIVVGDIAQIK	AGQVVQIPVAEIVVGDIAQIK	3	AGQVVQIPVAEIVVGDIAQIK3				979.024		1783.54		1758.48	1710.06	1822.28	2581.46		1555.87		2594.09	1198.79	2837.31	1023.32	890.625	2070.84		1458.31	2888.8	1886.41	2496.21		1739.63	1460.66
P31938	P31938	MP2K1_MOUSE	Map2k1	Dual specificity mitogen-activated protein kinase kinase 1	1	AGRIPEQILGK	AGRIPEQILGK	2	AGRIPEQILGK2	1563.19		943.053	1419.59	1376.19							949.224		1126.98	1496.84	1820.84							1176.88
Q7TQD2	Q7TQD2	TPPP_MOUSE	Tppp	Tubulin polymerization-promoting protein	1	AGRVDLVDESGYVPGYK	AGRVDLVDESGYVPGYK	3	AGRVDLVDESGYVPGYK3	4635.21	6255.57	7995.37	6603.39	8807.72	10476.9	6632.28	9621.17	5995.82	8172.35	10892.4	10076.6	7721.27	9139.5	3173.13	3942.24	2477.44	2650.29	2317.54	3462.47	1505.22	2469.5	3904.62	3890.8	3507.58	3545.57	3426	3228.08
Q9JMH9	Q9JMH9	MY18A_MOUSE	Myo18a	Unconventional myosin-XVIIIa	1	AGSATVLSGSIAGLEGGSQLALR	AGSATVLSGSIAGLEGGSQLALR	3	AGSATVLSGSIAGLEGGSQLALR3																										6108.12		3429.41
Q9JMH9	Q9JMH9	MY18A_MOUSE	Myo18a	Unconventional myosin-XVIIIa	1	AGSATVLSGSIAGLEGGSQLALRR	AGSATVLSGSIAGLEGGSQLALRR	3	AGSATVLSGSIAGLEGGSQLALRR3																					1108.55					20008.6		7054.5
Q8K596	Q8K596	NAC2_MOUSE	Slc8a2	Sodium/calcium exchanger 2	1	AGSDYEYSEGTLVFKPGETQK	AGSDYEYSEGTLVFKPGETQK	3	AGSDYEYSEGTLVFKPGETQK3	1684.82	1585.66	3010.48	2057.06		1734.88		1518.28	2462.29	3553.6	3251.4	3071.52	2244.24	1820.38
Q8BZR9	Q8BZR9	NCBP3_MOUSE	Ncbp3	Nuclear cap-binding protein subunit 3	1	AGSFITGIDVTSK	AGSFITGIDVTSK	2	AGSFITGIDVTSK2																2467.18	1825.06
Q148V7	Q148V7	RELCH_MOUSE	Relch	RAB11-binding protein RELCH	1	AGSISTLDSLDFAR	AGSISTLDSLDFAR	2	AGSISTLDSLDFAR2	2433.81	2623.7	2676.27	2760.71	4063.83	2013.83	2835.21	2702.36	2360.46	2402.37	1608.36	2898.03	2479.39	1838.56	2608.85	2256.48	2289.25	2903.56	1500.37	2021.03	1747.47	1504.35	1910.69	2004.43	2003.55	1956.54	2496.28
Q9DB77	Q9DB77	QCR2_MOUSE	Uqcrc2	Cytochrome b-c1 complex subunit 2, mitochondrial	1	AGSRYEDSNNLGTSHLLR	AGSRYEDSNNLGTSHLLR	3	AGSRYEDSNNLGTSHLLR3	1180.43	619.914		660.374		1010.18	488.914	974.701		902.049	967.078		1408.83						788.489							1306.55		993.687
Q9DB77	Q9DB77	QCR2_MOUSE	Uqcrc2	Cytochrome b-c1 complex subunit 2, mitochondrial	1	AGSRYEDSNNLGTSHLLR	AGSRYEDSNNLGTSHLLR	4	AGSRYEDSNNLGTSHLLR4	2396.28		2494.32	2021.92	2195.49	1822.7		2123.87			2056.77	1765.28	1062.54	1634.94	2771.08	2290.62	2086.6	1656.09				1547.93	1183.35	812.817	1136.41	1950.99	1452.31	1555.65
Q9Z1R2	Q9Z1R2	BAG6_MOUSE	Bag6	Large proline-rich protein BAG6	1	AGSSESIAAFIQR	AGSSESIAAFIQR	2	AGSSESIAAFIQR2									1972.03		1346.46									2426.41	1717.05		1645.96	1647.55
Q9JKD8	Q9JKD8	TBX21_MOUSE	Tbx21	T-box transcription factor TBX21	1	AGSSLGTPYSGGALVPAAPGR	AGSSLGTPYSGGALVPAAPGR	2	AGSSLGTPYSGGALVPAAPGR2															4977.28	3958.17	4141.53
Q9JKD8	Q9JKD8	TBX21_MOUSE	Tbx21	T-box transcription factor TBX21	1	AGSSLGTPYSGGALVPAAPGR	AGSSLGTPYSGGALVPAAPGR	3	AGSSLGTPYSGGALVPAAPGR3															1772.06
Q9JL26	Q9JL26	FMNL1_MOUSE	Fmnl1	Formin-like protein 1	1	AGSVSLDSVLGDVR	AGSVSLDSVLGDVR	2	AGSVSLDSVLGDVR2	1245.91
Q61753	Q61753	SERA_MOUSE	Phgdh	D-3-phosphoglycerate dehydrogenase	1	AGTGVDNVDLEAATR	AGTGVDNVDLEAATR	2	AGTGVDNVDLEAATR2	9024.81	9886.15	7080.07	16225.2	10904.5	8036.9	13090.5	8635.54	10086.3	9087.35	7951.39	11324	10732.3	11026.3	5470.89	6275.56	6546.3	15174.4	9403.37	9693.86	13224	8279.98	6844.34	6166.63	6768.93	7273.35	10231.5	7255.11
Q61753	Q61753	SERA_MOUSE	Phgdh	D-3-phosphoglycerate dehydrogenase	1	AGTGVDNVDLEAATRK	AGTGVDNVDLEAATRK	3	AGTGVDNVDLEAATRK3	5140.98	6741.35	7916.64	9925.72	9299.87	4565.08	3849.48	6040.99	4035.16	3405.25	4148.72	5839.79	4312.54	4733.69	3869.2	5941.75	7211.99	6005.19	3448.53	5292.6	5599.47	4399.02	3259.98	2877	3306.58	3748.05	5285.58	3066.64
Q3UYC0	Q3UYC0	PPM1H_MOUSE	Ppm1h	Protein phosphatase 1H	1	AGTITSTPNR	AGTITSTPNR	2	AGTITSTPNR2		1598.29		1761.7			1677.02	1393.6				1287.91
P57780	P57780	ACTN4_MOUSE	Actn4	Alpha-actinin-4	1	AGTQIENIDEDFRDGLK	AGTQIENIDEDFRDGLK	3	AGTQIENIDEDFRDGLK3				835.95																1228	17524.9
D3Z2H9	D3Z2H9	D3Z2H9_MOUSE	Tpm3-rs7	Tropomyosin 3, related sequence 7	1	AGTTTIEAVKR	(UniMod:1)AGTTTIEAVKR	2	(UniMod:1)AGTTTIEAVKR2	1292.76	1137.7	1567.84	1023.94	1194.68	2079.91	3688.42	1670.44	1987.79	1926.51	2024.5	2280.85	1583.73	1297.96	1018.03	1882.58	1657.44	1773.98	1288.85	939.229	1261.31	1168.19	2487.25	1395.49	1524.83	1821.4	1938.85	2082.44
Q9ERS5	Q9ERS5	PKHA2_MOUSE	Plekha2	Pleckstrin homology domain-containing family A member 2	1	AGTVPLATEVLK	AGTVPLATEVLK	2	AGTVPLATEVLK2	73349.7	62850.3	96962.6												216859	143931	169215
Q91V61	Q91V61	SFXN3_MOUSE	Sfxn3	Sideroflexin-3	1	AGVATPGLTEDQLWR	AGVATPGLTEDQLWR	2	AGVATPGLTEDQLWR2	2380.04	1604.73	2255.27	1426.73				1893.07	1642.57	1754.06	1392.17	1939.65			1834.59	2084.11	1786.09		1783.86				1571.85
P68404	P68404	KPCB_MOUSE	Prkcb	Protein kinase C beta type	1	AGVDGWFK	AGVDGWFK	2	AGVDGWFK2	3376.19	4266.89		1990.91				2800.64		3016.64	3467.31
Q9QZ08	Q9QZ08	NAGK_MOUSE	Nagk	N-acetyl-D-glucosamine kinase	1	AGVDPLVPLR	AGVDPLVPLR	2	AGVDPLVPLR2																				1232.78	13292.1
P50171	P50171	DHB8_MOUSE	Hsd17b8	Estradiol 17-beta-dehydrogenase 8	1	AGVIGLTQTAAR	AGVIGLTQTAAR	2	AGVIGLTQTAAR2	6518.38	6787.88	5894.34	8371.34	8617.34	4990.44	6031.89	7250.28	6364.92	6363.09	6077.81	6309.14	6404.36	6705.92	5953.81	5967.01	5933.01	6584.35	4128.76	6481.04	5306.95	6498.94	6482.11	5054.82	6978.48	6311.2	6355.92	4758.26
Q8CHC4	Q8CHC4	SYNJ1_MOUSE	Synj1	Synaptojanin-1	1	AGVISAPQSQAR	AGVISAPQSQAR	2	AGVISAPQSQAR2	19077.6	16484.4	16693.4	17242.4	17534.4	17415.7	18001	16480.5	18693.4	18803.9	20615	15899.9	16333.5	16449.1	11772.4	10686.2	9775.95	7751.2	7201.91	8212.75	4583.82	9585.53	10615.2	8196.51	8891.79	9284.59	7440.99	7834.83
P62880	P62874;P62880	GBB2_MOUSE	Gnb2	Guanine nucleotide-binding protein G(I)/G(S)/G(T) subunit beta-2	0	AGVLAGHDNR	AGVLAGHDNR	2	AGVLAGHDNR2		3701.81	1708.54						3021.99	2670.25		2812.48	2135.91	2955.89	2865.63	2506.14				2503.54		2365.72	1204.22	2197.55	3300.73
Q61879;Q8VDD5	Q61879;Q8VDD5	MYH10_MOUSE;MYH9_MOUSE	Myh10;Myh9	Myosin-10	0	AGVLAHLEEER	AGVLAHLEEER	2	AGVLAHLEEER2																					3653.81
Q61879;Q8VDD5	Q61879;Q8VDD5	MYH10_MOUSE;MYH9_MOUSE	Myh10;Myh9	Myosin-10	0	AGVLAHLEEER	AGVLAHLEEER	3	AGVLAHLEEER3																					4500.37
Q61879;Q8VDD5	Q61879;Q8VDD5	MYH10_MOUSE;MYH9_MOUSE	Myh10;Myh9	Myosin-10	0	AGVLAHLEEERDLK	AGVLAHLEEERDLK	3	AGVLAHLEEERDLK3												1340.99			1884.1		2345.76			2095.11						4858.6	2117.85
Q9CQE8	Q9CQE8	RTRAF_MOUSE	RTRAF	RNA transcription, translation and transport factor protein	1	AGVMALANLLQIQR	AGVMALANLLQIQR	2	AGVMALANLLQIQR2																	535.812		857.939		808.567	390.954	414.709	903.646	806.705	551.667
Q9CQE8	Q9CQE8	RTRAF_MOUSE	RTRAF	RNA transcription, translation and transport factor protein	1	AGVMALANLLQIQR	AGVM(UniMod:35)ALANLLQIQR	2	AGVM(UniMod:35)ALANLLQIQR2											1067.67	1445.97		982.459			2237.04		5610.64		1885.12	1972.3	2080.48	2228.36	2656.36		1553.08
P12815	P12815	PDCD6_MOUSE	Pdcd6	Programmed cell death protein 6	1	AGVNFSEFTGVWK	AGVNFSEFTGVWK	2	AGVNFSEFTGVWK2				797.317		919.007			820.167	1168.28	685.838								894.99		3700.98			1565.93
P12970	P12970	RL7A_MOUSE	Rpl7a	60S ribosomal protein L7a	1	AGVNTVTTLVENK	AGVNTVTTLVENK	2	AGVNTVTTLVENK2	1598.82	1271.13										1646.79			2121.07	1397.48	2702.36	2227.91		1747.02	14260.1	2324.44	3323.74	4360.63	3565.86	1745.92	1954.58	1615.72
P12970	P12970	RL7A_MOUSE	Rpl7a	60S ribosomal protein L7a	1	AGVNTVTTLVENKK	AGVNTVTTLVENKK	2	AGVNTVTTLVENKK2															329.603						2296.37				840.54
P12970	P12970	RL7A_MOUSE	Rpl7a	60S ribosomal protein L7a	1	AGVNTVTTLVENKK	AGVNTVTTLVENKK	3	AGVNTVTTLVENKK3															1196.44	838.406	1451.62	861.666	777.361		7404.51	794.41	1348.05	2127.35	2521.11	750.398
Q9QXS6	Q9QXS6	DREB_MOUSE	Dbn1	Drebrin	1	AGVSFSGHR	(UniMod:1)AGVSFSGHR	2	(UniMod:1)AGVSFSGHR2	16517.7	18756.6	12049.5	24725.2	11036.9	19853.9	68304.5	19095.4	25685	21893.5	19706.5	26126.4	23195.3	27273.3	9380.57	12274.8	12720.8	17093.9	19035.1	19776.7	32824.5	17743.4	19676.1	15345.8	19049.7	17759.5	19715.9	15216.1
Q8R071	Q8R071	IP3KA_MOUSE	Itpka	Inositol-trisphosphate 3-kinase A	1	AGVWLIDFGK	AGVWLIDFGK	2	AGVWLIDFGK2	2780.55	2491.25	2283.52	2032.83		1859.48	2765.82	2674.77	2542.24	3130.86	2524	2448.99	1552.79	2429.99
Q8BZ98	Q8BZ98	DYN3_MOUSE	Dnm3	Dynamin-3	1	AGVYPDKSVGSNK	AGVYPDKSVGSNK	3	AGVYPDKSVGSNK3				1443.73											2006.32
P39054	P39054	DYN2_MOUSE	Dnm2	Dynamin-2	1	AGVYPEKDQAENEDGAQENTFSMDPQLER	AGVYPEKDQAENEDGAQENTFSMDPQLER	3	AGVYPEKDQAENEDGAQENTFSMDPQLER3																					291.123
Q9QWK4	Q9QWK4	CD5L_MOUSE	Cd5l	CD5 antigen-like	1	AGWNLQVSK	AGWNLQVSK	2	AGWNLQVSK2	2404.26	2415.78				3446.03		1855.7	1910.53	2540.63	2511.37			3381.06			2045.26		2931.58			2908.86						2785.93
Q9D662	Q9D662	SC23B_MOUSE	Sec23b	Protein transport protein Sec23B	1	AGYQDMPEYENFK	AGYQDMPEYENFK	2	AGYQDMPEYENFK2																					1030.4
P17182	P17182	ENOA_MOUSE	Eno1	Alpha-enolase	1	AGYTDQVVIGMDVAASEFYR	AGYTDQVVIGMDVAASEFYR	2	AGYTDQVVIGMDVAASEFYR2	693.523		710.285							875.202	851.698	1178.34	877.904	908.116		833.585											1358.3
P17182	P17182	ENOA_MOUSE	Eno1	Alpha-enolase	1	AGYTDQVVIGMDVAASEFYR	AGYTDQVVIGMDVAASEFYR	3	AGYTDQVVIGMDVAASEFYR3	1014.81							1158.37				1360.76				1418.31			1355.38						860.307			1747.29
P17182	P17182	ENOA_MOUSE	Eno1	Alpha-enolase	1	AGYTDQVVIGMDVAASEFYR	AGYTDQVVIGM(UniMod:35)DVAASEFYR	2	AGYTDQVVIGM(UniMod:35)DVAASEFYR2												1228.19
P17182	P17182	ENOA_MOUSE	Eno1	Alpha-enolase	1	AGYTDQVVIGMDVAASEFYR	AGYTDQVVIGM(UniMod:35)DVAASEFYR	3	AGYTDQVVIGM(UniMod:35)DVAASEFYR3												2068.12															1739.32
Q9WVR4	Q9WVR4	FXR2_MOUSE	Fxr2	Fragile X mental retardation syndrome-related protein 2	1	AGYTTDESSSSSLHTTR	AGYTTDESSSSSLHTTR	3	AGYTTDESSSSSLHTTR3																	757.409								735.421
F6SEU4	F6SEU4	SYGP1_MOUSE	Syngap1	Ras/Rap GTPase-activating protein SynGAP	1	AGYVGLVTVPVATLAGR	AGYVGLVTVPVATLAGR	2	AGYVGLVTVPVATLAGR2	3592.44	3361.07	4629.18	2854.57	2836.64	2071.62	3217.7	3251.14	2874.19	2796.8	2668.94	2997.72	2698.84	2418.42	2625.87	1967.87	2235.34		1457.58	1573.1		1697.37	1592.4	2110.49	2415.63	1475.75	1823.17	1299
Q9Z2W9	Q9Z2W9	GRIA3_MOUSE	Gria3	Glutamate receptor 3	1	AGYWNEYER	AGYWNEYER	2	AGYWNEYER2				1155.85				600400				1412.48							2265.12			276394
P47962	P47962	RL5_MOUSE	Rpl5	60S ribosomal protein L5	1	AHAAIRENPVYEK	AHAAIRENPVYEK	3	AHAAIRENPVYEK3															3075.6								1812.44
O88342	O88342	WDR1_MOUSE	Wdr1	WD repeat-containing protein 1	1	AHDGGIYAISWSPDSTHLLSASGDK	AHDGGIYAISWSPDSTHLLSASGDK	4	AHDGGIYAISWSPDSTHLLSASGDK4																					3073.75
O88342	O88342	WDR1_MOUSE	Wdr1	WD repeat-containing protein 1	1	AHDGGIYAISWSPDSTHLLSASGDKTSK	AHDGGIYAISWSPDSTHLLSASGDKTSK	4	AHDGGIYAISWSPDSTHLLSASGDKTSK4																					2350.39
P48453;P48455;P63328	P48453;P48455;P63328	PP2BA_MOUSE;PP2BB_MOUSE;PP2BC_MOUSE	Ppp3ca;Ppp3cb;Ppp3cc	Serine/threonine-protein phosphatase 2B catalytic subunit beta isoform	0	AHEAQDAGYR	AHEAQDAGYR	2	AHEAQDAGYR2								806.527
Q9D938	Q9D938	TM160_MOUSE	Tmem160	Transmembrane protein 160	1	AHETAFLSWFR	AHETAFLSWFR	2	AHETAFLSWFR2									805.288		851.139												1024.8	1255.51	1087.95
Q9QWI6	Q9QWI6	SRCN1_MOUSE	Srcin1	SRC kinase signaling inhibitor 1	1	AHFPGLQSK	AHFPGLQSK	2	AHFPGLQSK2	8870.52	5835.49	7539.54
B5TVM2	B5TVM2	ILDR2_MOUSE	Ildr2	Immunoglobulin-like domain-containing receptor 2	1	AHGAFYQDGSLDEYYGR	AHGAFYQDGSLDEYYGR	3	AHGAFYQDGSLDEYYGR3	926.228	1049.09		1132.78	1731.1		1655.69	1470.55					1442		2132.63	2149.64	1848.08	2032.35	3009.5	1929.4	1729.33	1958.63	1973.98	1828.43	2533.59	2425.37	2257.92	2350.51
P35486	P35486	ODPA_MOUSE	Pdha1	Pyruvate dehydrogenase E1 component subunit alpha, somatic form, mitochondrial	1	AHGFTFTR	AHGFTFTR	2	AHGFTFTR2	7582.86	6847.82	5591.42	7521.13		7636.74		8332.39			6774.54			6947.43
P56480	P56480	ATPB_MOUSE	Atp5f1b	ATP synthase subunit beta, mitochondrial	1	AHGGYSVFAGVGER	AHGGYSVFAGVGER	2	AHGGYSVFAGVGER2	1435.16							1243.13		750.083	817.403	1120.7					812.738	1034.12	1613.64		1133.92		943.614	658.172
P56480	P56480	ATPB_MOUSE	Atp5f1b	ATP synthase subunit beta, mitochondrial	1	AHGGYSVFAGVGER	AHGGYSVFAGVGER	3	AHGGYSVFAGVGER3	10240.4	9112.34	11756.5	12170.1	11931	13729.4	9728.85	11307.3	8974.51	9768.62	10378.2	14075.5	11446.7	10222.8	11638.9	12782.3	10760.8	12457.4	11174.9	13063.5	16599.2	13798	15571.6	10013.6	11547.2	10954.3	10850.1	10777.7
Q80X90	Q80X90	FLNB_MOUSE	Flnb	Filamin-B	1	AHGPGLEGGLVGKPAEFTIDTK	AHGPGLEGGLVGKPAEFTIDTK	4	AHGPGLEGGLVGKPAEFTIDTK4																					2033.64
Q9D6F4	Q9D6F4	GBRA4_MOUSE	Gabra4	Gamma-aminobutyric acid receptor subunit alpha-4	1	AHLASSPNPFSR	AHLASSPNPFSR	2	AHLASSPNPFSR2	32613.9	20533	24209	967.281	1577.04	2817.4			1467.75		1993.67				6170.17	4732.31	6425.13		1777.14
Q9D6F4	Q9D6F4	GBRA4_MOUSE	Gabra4	Gamma-aminobutyric acid receptor subunit alpha-4	1	AHLASSPNPFSR	AHLASSPNPFSR	3	AHLASSPNPFSR3			10015.8																2424.03	2723.62
Q9CZN7	Q9CZN7	GLYM_MOUSE	Shmt2	Serine hydroxymethyltransferase, mitochondrial	1	AHLLADMAHISGLVAAK	AHLLADMAHISGLVAAK	3	AHLLADMAHISGLVAAK3										1779.35	1520.65													2818.9
O89116	O89116	VTI1A_MOUSE	Vti1a	Vesicle transport through interaction with t-SNAREs homolog 1A	1	AHLLDNTERLER	AHLLDNTERLER	3	AHLLDNTERLER3									4861.85	5942.53	5790.51												4366.5		5699.41
P27659	P27659	RL3_MOUSE	Rpl3	60S ribosomal protein L3	1	AHLMEIQVNGGTVAEK	AHLMEIQVNGGTVAEK	3	AHLMEIQVNGGTVAEK3																					2959.28
Q68FD5	Q68FD5	CLH1_MOUSE	Cltc	Clathrin heavy chain 1	1	AHMGMFTELAILYSK	AHMGMFTELAILYSK	3	AHMGMFTELAILYSK3																					915.789					1029.42
Q68FD5	Q68FD5	CLH1_MOUSE	Cltc	Clathrin heavy chain 1	1	AHMGMFTELAILYSK	AHM(UniMod:35)GMFTELAILYSK	3	AHM(UniMod:35)GMFTELAILYSK3									822.609	1204.7	1171.32										1064.98		1549.39	1583.74	1378.26	12462.7		2502.3
Q68FD5	Q68FD5	CLH1_MOUSE	Cltc	Clathrin heavy chain 1	1	AHMGMFTELAILYSK	AHMGM(UniMod:35)FTELAILYSK	3	AHMGM(UniMod:35)FTELAILYSK3									1325.67	1274.54	1545.48												1780.45	1937.03	2201.9	16102		3245.59
Q68FD5	Q68FD5	CLH1_MOUSE	Cltc	Clathrin heavy chain 1	1	AHMGMFTELAILYSK	AHM(UniMod:35)GM(UniMod:35)FTELAILYSK	3	AHM(UniMod:35)GM(UniMod:35)FTELAILYSK3	2178.52	3338.32	3811.36	3491.19	2545.46	3835.91	2768.86	2943.25	8097.72	6742.1	4865.39	4709.87	4320.68	4225.14	4344.75	2610.45	2892.3	3184.9	3028.56	3940.5	3236.03	3066.57	8878.22	7679.99	9472.71	118443	3991.02	30219.6
Q8K400	Q8K400	STXB5_MOUSE	Stxbp5	Syntaxin-binding protein 5	1	AHPGPVVHISDNPMDEGK	AHPGPVVHISDNPM(UniMod:35)DEGK	3	AHPGPVVHISDNPM(UniMod:35)DEGK3											1265.05
Q8R2U0	Q8R2U0	SEH1_MOUSE	Seh1l	Nucleoporin SEH1	1	AHPPMIAVGSDDSSPNSMAK	AHPPM(UniMod:35)IAVGSDDSSPNSM(UniMod:35)AK	3	AHPPM(UniMod:35)IAVGSDDSSPNSM(UniMod:35)AK3	1046.56	565.214					854.478
Q3TDN2	Q3TDN2	FAF2_MOUSE	Faf2	FAS-associated factor 2	1	AHPVFYQGTYSQALNDAK	AHPVFYQGTYSQALNDAK	3	AHPVFYQGTYSQALNDAK3		986.982		1062.54				944.98						823.608	1491.79		1442.06	1154.4		1071.75		1729.92				1039.69
Q8CAQ8	Q8CAQ8	MIC60_MOUSE	Immt	MICOS complex subunit Mic60	1	AHQLWLSVEALK	AHQLWLSVEALK	2	AHQLWLSVEALK2	1210.65	964.034		806.401
Q8CAQ8	Q8CAQ8	MIC60_MOUSE	Immt	MICOS complex subunit Mic60	1	AHQLWLSVEALK	AHQLWLSVEALK	3	AHQLWLSVEALK3		1653.9	1608.43	1200.95				1572.19			1374.6					1274.64		1766.84
O09044	O09044	SNP23_MOUSE	Snap23	Synaptosomal-associated protein 23	1	AHQVTDESLESTRR	AHQVTDESLESTRR	3	AHQVTDESLESTRR3			772.747
P62137;P62141;P63087	P62137;P62141;P63087	PP1A_MOUSE;PP1B_MOUSE;PP1G_MOUSE	Ppp1ca;Ppp1cb;Ppp1cc	Serine/threonine-protein phosphatase PP1-alpha catalytic subunit	0	AHQVVEDGYEFFAK	AHQVVEDGYEFFAK	2	AHQVVEDGYEFFAK2	798.38			425.626				325.865			537.895	750.404							641.341		1176.57			472.64	784.285	499.883	569.468
P62137;P62141;P63087	P62137;P62141;P63087	PP1A_MOUSE;PP1B_MOUSE;PP1G_MOUSE	Ppp1ca;Ppp1cb;Ppp1cc	Serine/threonine-protein phosphatase PP1-alpha catalytic subunit	0	AHQVVEDGYEFFAK	AHQVVEDGYEFFAK	3	AHQVVEDGYEFFAK3	2632.02	2515.77	2339.68	1802.54		2147.6			1632.15	2429.62	2455.39	2001.09		1184.34		1817.01	1877.24	1711.76	2369.45		4513.28	1575.05		2428.79	2224.81		1399.47	2043.53
P62137;P62141;P63087	P62137;P62141;P63087	PP1A_MOUSE;PP1B_MOUSE;PP1G_MOUSE	Ppp1ca;Ppp1cb;Ppp1cc	Serine/threonine-protein phosphatase PP1-alpha catalytic subunit	0	AHQVVEDGYEFFAKR	AHQVVEDGYEFFAKR	3	AHQVVEDGYEFFAKR3																					1479.82
P12960	P12960	CNTN1_MOUSE	Cntn1	Contactin-1	1	AHSDGGDGVVSQVK	AHSDGGDGVVSQVK	3	AHSDGGDGVVSQVK3	2817.88	2094.89	3420.04	3136.1	3176.79	3427.76	3323.67	2618.11	2005.35	2758.52	2893.88	1301.27		1854.99							646.25		1714.31		1550.21
P09411	P09411	PGK1_MOUSE	Pgk1	Phosphoglycerate kinase 1	1	AHSSMVGVNLPQK	AHSSMVGVNLPQK	2	AHSSMVGVNLPQK2																					3634.62
P09411	P09411	PGK1_MOUSE	Pgk1	Phosphoglycerate kinase 1	1	AHSSMVGVNLPQK	AHSSM(UniMod:35)VGVNLPQK	3	AHSSM(UniMod:35)VGVNLPQK3				1377.61							1671	3064.41									7676.74		1376.8
Q68FD5	Q68FD5	CLH1_MOUSE	Cltc	Clathrin heavy chain 1	1	AHTMTDDVTFWK	AHTMTDDVTFWK	2	AHTMTDDVTFWK2																					922.84					3302.67		881.197
Q68FD5	Q68FD5	CLH1_MOUSE	Cltc	Clathrin heavy chain 1	1	AHTMTDDVTFWK	AHTMTDDVTFWK	3	AHTMTDDVTFWK3	901.577								1607.35	2463.63	2665.57						1508.46				4877.13		2445.28	2330.76	2918.17	14023		3983.72
Q68FD5	Q68FD5	CLH1_MOUSE	Cltc	Clathrin heavy chain 1	1	AHTMTDDVTFWK	AHTM(UniMod:35)TDDVTFWK	2	AHTM(UniMod:35)TDDVTFWK2	760.737	675.292								892.397	1210.88			764.7									1190.11	1401.46	1768.68	16842.1		4048.92
Q68FD5	Q68FD5	CLH1_MOUSE	Cltc	Clathrin heavy chain 1	1	AHTMTDDVTFWK	AHTM(UniMod:35)TDDVTFWK	3	AHTM(UniMod:35)TDDVTFWK3		2412.29	2589.81	3190.87	2643.41	2778.47	2150.98	2708.66	6761.17	7154.03	5863.61	2606.84	1802.78	4365.27	2258.02	2681.97	2580.02	2118.05	2323.47	3714.79	3645.67	2970.19	7225.58	7314.72	7877.36	61835.4	3973.44	24719.1
Q8C147	Q8C147	DOCK8_MOUSE	Dock8	Dedicator of cytokinesis protein 8	1	AHTPSIDPSSQAR	AHTPSIDPSSQAR	3	AHTPSIDPSSQAR3																								1070.7
Q9Z2Y3	Q9Z2Y3	HOME1_MOUSE	Homer1	Homer protein homolog 1	1	AHVFQIDPNTK	AHVFQIDPNTK	2	AHVFQIDPNTK2																										5658.18		3181.99
Q9Z2Y3	Q9Z2Y3	HOME1_MOUSE	Homer1	Homer protein homolog 1	1	AHVFQIDPNTK	AHVFQIDPNTK	3	AHVFQIDPNTK3																										4931.83		4129.67
Q61301	Q61301	CTNA2_MOUSE	Ctnna2	Catenin alpha-2	1	AHVLAASVEQATQNFLEK	AHVLAASVEQATQNFLEK	3	AHVLAASVEQATQNFLEK3	1010.15	934.899	614.596											617.871					480.94
Q80U19	Q80U19	DAAM2_MOUSE	Daam2	Disheveled-associated activator of morphogenesis 2	1	AHVLAQPEAISIIAQSLR	AHVLAQPEAISIIAQSLR	3	AHVLAQPEAISIIAQSLR3																							845.003
Q8K0E8	Q8K0E8	FIBB_MOUSE	Fgb	Fibrinogen beta chain	1	AHYGGFTVQNEASK	AHYGGFTVQNEASK	2	AHYGGFTVQNEASK2																									876.42
Q8K0E8	Q8K0E8	FIBB_MOUSE	Fgb	Fibrinogen beta chain	1	AHYGGFTVQNEASK	AHYGGFTVQNEASK	3	AHYGGFTVQNEASK3									3475.15	3618.43	3755.72												6381.17	5699.44	6507.2
Q8BJH1	Q8BJH1	ZC21A_MOUSE	Zc2hc1a	Zinc finger C2HC domain-containing protein 1A	1	AIAAPQAGANTK	AIAAPQAGANTK	2	AIAAPQAGANTK2	6606.81	5584.71	7348.03	3149.06	4455.48	3633	3775.31	2859.42	4379.38	4592.4	4737.18	2733.07	2950.59	3389.93	17414.5	16006.1	16102	7300.85	6742.5	4459.59	2026.64	5412.68	13735.6	17243.8	13048.7	6855.46	6336.56	5959.55
P63005	P63005	LIS1_MOUSE	Pafah1b1	Platelet-activating factor acetylhydrolase IB subunit alpha	1	AIADYLR	AIADYLR	2	AIADYLR2			3524.56	2045.64				3546.57		2121.88		3744.03		2308.28				3067.04	3089.49						2553.57
P56480	P56480	ATPB_MOUSE	Atp5f1b	ATP synthase subunit beta, mitochondrial	1	AIAELGIYPAVDPLDSTSR	AIAELGIYPAVDPLDSTSR	2	AIAELGIYPAVDPLDSTSR2	13835.6	11026.2	16046.1	15574.6	19816.6	19738.1	15230.4	14894.2	11856.4	13902.8	14421.1	23836.6	19742.8	16467.9	15251.4	17751.1	14929.5	14282.5	13799.6	15101.1	38906.2	15844.1	20865.2	14862.3	16337.6	15450.1	16669.9	20222.2
P56480	P56480	ATPB_MOUSE	Atp5f1b	ATP synthase subunit beta, mitochondrial	1	AIAELGIYPAVDPLDSTSR	AIAELGIYPAVDPLDSTSR	3	AIAELGIYPAVDPLDSTSR3				746.821									976.296	1455.83		1236.1				1084.96							1242.21
Q8BNU0	Q8BNU0	ARMC6_MOUSE	Armc6	Armadillo repeat-containing protein 6	1	AIAGNDDVKDAIVR	AIAGNDDVKDAIVR	3	AIAGNDDVKDAIVR3				2958.63				2334.41				2341.29								1528.69			1307.79
P42932	P42932	TCPQ_MOUSE	Cct8	T-complex protein 1 subunit theta	1	AIAGTGANVIVTGGK	AIAGTGANVIVTGGK	2	AIAGTGANVIVTGGK2	1704.64	1953.79	1908.15	3214.65	2535.47	2294.81	2783.33	2473.63	2002.92	1668.4	1461.04	2401.56	2792.49	2528.91	2020.73	1830.7	2158.31	2329.27	1774.39	2497.37	1463.75	2380.49	1845.02	1635.06	2197.72	1958.83	2986.98	1645.1
P28663;Q9DB05	P28663;Q9DB05	SNAA_MOUSE;SNAB_MOUSE	Napa;Napb	Beta-soluble NSF attachment protein	0	AIAHYEQSADYYK	AIAHYEQSADYYK	3	AIAHYEQSADYYK3				1481.83					1199.43	1197.84	1767.14	889.162
P28663;Q9DB05	P28663;Q9DB05	SNAA_MOUSE;SNAB_MOUSE	Napa;Napb	Beta-soluble NSF attachment protein	0	AIAHYEQSADYYKGEESNSSANK	AIAHYEQSADYYKGEESNSSANK	4	AIAHYEQSADYYKGEESNSSANK4	470.235	1019.58		1168.09			943.69	738.385	610.104	2099.76	1761.65	619.663		788.769					688.564		2936.54	599.495	1029.52	844.619				740.652
Q69ZK9	Q69ZK9	NLGN2_MOUSE	Nlgn2	Neuroligin-2	1	AIAQSGTAISSWSVNYQPLK	AIAQSGTAISSWSVNYQPLK	2	AIAQSGTAISSWSVNYQPLK2	22049.1	21530.7	22447.5	1665.23	1209.8	2566.05			23359.9	20370.8	19675	9146.3	29000.2	24803.1	39784.6	45485.3	49253.4	1063.54	1529.58				9904.67	10284.9	11977.6	51368.7	44117.5	40436.7
Q69ZK9	Q69ZK9	NLGN2_MOUSE	Nlgn2	Neuroligin-2	1	AIAQSGTAISSWSVNYQPLK	AIAQSGTAISSWSVNYQPLK	3	AIAQSGTAISSWSVNYQPLK3	50215.5	59113.8	61395.9	3139.41	2844.8	4370.69			54898.6	53523.5	47123.4	18696.4	53003.6	53471.6	102243	125242	135741	2980.81	4194.87	2935.31			22056.8	26861.5	25797.3	106612	93156.4	89198.2
Q69ZK9	Q69ZK9	NLGN2_MOUSE	Nlgn2	Neuroligin-2	1	AIAQSGTAISSWSVNYQPLKYTR	AIAQSGTAISSWSVNYQPLKYTR	3	AIAQSGTAISSWSVNYQPLKYTR3		1763.64	1976.73										1597.06	1011.09	3215.45	3914.21	3039.57									2637.56	2730.61
Q99K10	Q99K10	NLGN1_MOUSE	Nlgn1	Neuroligin-1	1	AIAQSGTALSSWAVSFQPAK	AIAQSGTALSSWAVSFQPAK	2	AIAQSGTALSSWAVSFQPAK2	5059.1	4377.46	6023.49						3983.62	3600.31	3464.22	1795.58	5506.34	4316.79	6749.69	10345.1	10164.9			399.863			2568.53		1978.21	1701.05	2620.31	2104.51
Q99K10	Q99K10	NLGN1_MOUSE	Nlgn1	Neuroligin-1	1	AIAQSGTALSSWAVSFQPAK	AIAQSGTALSSWAVSFQPAK	3	AIAQSGTALSSWAVSFQPAK3	11404.6	10214.1	8867.61			870.716			14007.6	14455	13075.6	1763.64	7101.5	4507.3	15488	21519.3	13427.8						6393.76	8879.74	8395.4		2999.9
Q9Z0X1	Q9Z0X1	AIFM1_MOUSE	Aifm1	Apoptosis-inducing factor 1, mitochondrial	1	AIASATEGGSVPQIR	AIASATEGGSVPQIR	2	AIASATEGGSVPQIR2	3052.58	2209	1766.29	2398.43	2279.61		2093.26	2636.11	2377.4	1586.86	2039.11	2272.78		2893.54	2954.41	3839.02	3482.26	3551.37	2827.74	2373.79	1993.69	2370.74	3202.73	2478.14	2506.12	2680.42	3378.31	2685.28
O88343	O88343	S4A4_MOUSE	Slc4a4	Electrogenic sodium bicarbonate cotransporter 1	1	AIATLMSDEVFHDIAYK	AIATLMSDEVFHDIAYK	3	AIATLMSDEVFHDIAYK3		1570.04			964.805			1311.36			1417.59				3033.9	2688.1	3508.99	1795.34	1609.57	1992.43	2152.14	1920.13	2866.37	2433.58	3106.99	1602.06	1848.16	1187.67
O88343	O88343	S4A4_MOUSE	Slc4a4	Electrogenic sodium bicarbonate cotransporter 1	1	AIATLMSDEVFHDIAYK	AIATLM(UniMod:35)SDEVFHDIAYK	3	AIATLM(UniMod:35)SDEVFHDIAYK3												1615.31			2408.96	2720.34	2042.59	1614.25		2257.05			1934.7	1295.22	2152.58		2802.85	1722.08
P47857	P47857	PFKAM_MOUSE	Pfkm	ATP-dependent 6-phosphofructokinase, muscle type	1	AIAVLTSGGDAQGMNAAVR	AIAVLTSGGDAQGMNAAVR	2	AIAVLTSGGDAQGMNAAVR2	1324.61	971.575	811.674			1697.95	1753.43	1389		1124.55	1200.28	1312.43	1396.16	2050.52	1069.9	1202.37	1914.95	1612.63	1605.81		1829.45	1805.32	1150.66	1703.76	1698.84	1695.69	1867.89	2008.71
P47857	P47857	PFKAM_MOUSE	Pfkm	ATP-dependent 6-phosphofructokinase, muscle type	1	AIAVLTSGGDAQGMNAAVR	AIAVLTSGGDAQGM(UniMod:35)NAAVR	2	AIAVLTSGGDAQGM(UniMod:35)NAAVR2	2631.43	2357.94	1698.94	3129.41	2559.8	2244.02	2493.16	2975.53	2571.95	2120.96	2073.58	3323.4	3323.41	2705.81	3612.32	2870.29	3800.51	3274.73	2655.5	2743.37	1600.02	3629.67	2560.26	2243.28	2062.15	2337.1	3284.06	2540.38
P47857	P47857	PFKAM_MOUSE	Pfkm	ATP-dependent 6-phosphofructokinase, muscle type	1	AIAVLTSGGDAQGMNAAVR	AIAVLTSGGDAQGM(UniMod:35)NAAVR	3	AIAVLTSGGDAQGM(UniMod:35)NAAVR3								3070.27				2448.26
Q8C437	Q8C437	PEX5R_MOUSE	Pex5l	PEX5-related protein	1	AIDAFNAALTVRPEDYSLWNR	AIDAFNAALTVRPEDYSLWNR	3	AIDAFNAALTVRPEDYSLWNR3				1404.8					1238.81		704.467	1099.52		1080.27
Q8BFQ8	Q8BFQ8	GALD1_MOUSE	Gatd1	Glutamine amidotransferase-like class 1 domain-containing protein 1	1	AIDFVDVTESNAR	AIDFVDVTESNAR	2	AIDFVDVTESNAR2				580.604										854.834				989.673
Q61084	Q61084	M3K3_MOUSE	Map3k3	Mitogen-activated protein kinase kinase kinase 3	1	AIDILDR	AIDILDR	2	AIDILDR2								4494.77	8985.45	10178.9	10298.4	2421.92				2465.42			3796.71				5596.64	7278.99	5715.39		2565.26
Q9DB05	Q9DB05	SNAA_MOUSE	Napa	Alpha-soluble NSF attachment protein	1	AIDIYEQVGTSAMDSPLLK	AIDIYEQVGTSAM(UniMod:35)DSPLLK	2	AIDIYEQVGTSAM(UniMod:35)DSPLLK2									1215.04
Q99L47	Q99L47	F10A1_MOUSE	St13	Hsc70-interacting protein	1	AIDLFTDAIK	AIDLFTDAIK	2	AIDLFTDAIK2	1425.98	1792.08	1502.55	1719.77		2140.49	2880.46	2482.23	1984.38	1955.95		2363.9	2512.48	2540.51	1629.29			2358.22	1633.29	2163.36	4654.26	2520.83	3038.34	1741.35	2024.12	2572.59	2649.23	3695.19
Q8K0T0	Q8K0T0	RTN1_MOUSE	Rtn1	Reticulon-1	1	AIDLLYWR	AIDLLYWR	2	AIDLLYWR2	3304.1	3600.05	2013.25	4074.81		2744.73	3980.11	3428.94	3331.4	4422.59	3682.31	3243.47		2743.34	1889.52		3030.16	2831.24	2661.03	3714.44	2342.23	3050	3381.53	2221.23	1922.02	3010.49	2330.37
P59913	P59913	PCMD1_MOUSE	Pcmtd1	Protein-L-isoaspartate O-methyltransferase domain-containing protein 1	1	AIDRGDYYLEGYR	AIDRGDYYLEGYR	3	AIDRGDYYLEGYR3								1892.36						921.718			1770.22	1384.31	1808.99	1682.12		1931.09	1211.58	1396.9	1439.59	1033		2454.84
Q3TKT4	Q3TKT4	SMCA4_MOUSE	Smarca4	Transcription activator BRG1	1	AIEEGTLEEIEEEVR	AIEEGTLEEIEEEVR	2	AIEEGTLEEIEEEVR2																								2411.98	2129.61
Q3TKT4	Q3TKT4	SMCA4_MOUSE	Smarca4	Transcription activator BRG1	1	AIEEGTLEEIEEEVRQK	AIEEGTLEEIEEEVRQK	3	AIEEGTLEEIEEEVRQK3																							1899.02	3253.13
P54227	P54227	STMN1_MOUSE	Stmn1	Stathmin	1	AIEENNNFSK	AIEENNNFSK	2	AIEENNNFSK2												773.334
Q99L47	Q99L47	F10A1_MOUSE	St13	Hsc70-interacting protein	1	AIEINPDSAQPYK	AIEINPDSAQPYK	2	AIEINPDSAQPYK2							1374.07				1086.58	1434.26		1479.28							3004.75	1130.46	1209.43
P28663	P28663	SNAB_MOUSE	Napb	Beta-soluble NSF attachment protein	1	AIEIYEQVGANTMDNPLLK	AIEIYEQVGANTM(UniMod:35)DNPLLK	2	AIEIYEQVGANTM(UniMod:35)DNPLLK2				591.384								603.308
Q9DB05	Q9DB05	SNAA_MOUSE	Napa	Alpha-soluble NSF attachment protein	1	AIEIYTDMGR	AIEIYTDMGR	2	AIEIYTDMGR2									2685.07	3653.42	4363.29										10264.8				1944.52
Q9DB05	Q9DB05	SNAA_MOUSE	Napa	Alpha-soluble NSF attachment protein	1	AIEIYTDMGR	AIEIYTDM(UniMod:35)GR	2	AIEIYTDM(UniMod:35)GR2		2435.26		3935.76		2485.81	3088.49	3200.06	8349.31	5494.03	6585.76	3548.43	3286.14	3540.48	1697.62			1890.08		2956.5	4809.67		2937.05	3338.53	3512.81
Q9EQJ9	Q9EQJ9	MAGI3_MOUSE	Magi3	Membrane-associated guanylate kinase, WW and PDZ domain-containing protein 3	1	AIELIQAGGNK	AIELIQAGGNK	2	AIELIQAGGNK2								3666.21								4910.21	3908.45
O88952;Q8JZS0	O88952;Q8JZS0	LIN7A_MOUSE;LIN7C_MOUSE	Lin7a;Lin7c	Protein lin-7 homolog C	0	AIELLEK	AIELLEK	2	AIELLEK2		3656.47						5997.2			3754.92					4633.15						7138.4		3850.8		2781.22
Q3UJU9	Q3UJU9	RMD3_MOUSE	Rmdn3	Regulator of microtubule dynamics protein 3	1	AIELQPEDPR	AIELQPEDPR	2	AIELQPEDPR2		1330.68		1008.38					1644.4				1209.15									1754.22
O08788	O08788	DCTN1_MOUSE	Dctn1	Dynactin subunit 1	1	AIEMELR	AIEMELR	2	AIEMELR2															4811.73							41085.9
P97807	P97807	FUMH_MOUSE	Fh	Fumarate hydratase, mitochondrial	1	AIEMLGGELGSK	AIEM(UniMod:35)LGGELGSK	2	AIEM(UniMod:35)LGGELGSK2									3876.58	3176.58	3700.73												3998.88	3139.19	2886.28
Q8CI32	Q8CI32	BAG5_MOUSE	Bag5	BAG family molecular chaperone regulator 5	1	AIEPQVVGFSGLSDDKNYK	AIEPQVVGFSGLSDDKNYK	3	AIEPQVVGFSGLSDDKNYK3															1929.06				2689.17			1713.77	1420.55
P61264	P61264	STX1B_MOUSE	Stx1b	Syntaxin-1B	1	AIEQSIEQEEGLNR	AIEQSIEQEEGLNR	2	AIEQSIEQEEGLNR2	23073	23475.5	25459.4	15503.2	12234.7	15510	14320.3	13859.6	51347.2	54135.4	48604	17175.7	17714.5	14082.4	32705.7	33098.2	29190	20264.1	21717.7	20223.5	12842.7	20629.1	34970.8	43577.4	39937.7	21041.3	21081.6	23987.8
P61264	P61264	STX1B_MOUSE	Stx1b	Syntaxin-1B	1	AIEQSIEQEEGLNR	AIEQSIEQEEGLNR	3	AIEQSIEQEEGLNR3	11483.7	11687.8	12869.7	7256.04	5145.71	8012.36	5437.04	7094.06	29949.2	31676	26850.8	5748.19	7037.13	6022.61	18790.3	18921	18421.4	11376	12397.1	11922.7	7258.27	9288.35	21959.8	20581.7	16643.3	10922.4	9238.29	11457.1
Q3USB7	Q3USB7	PLCL1_MOUSE	Plcl1	Inactive phospholipase C-like protein 1	1	AIESFAWNITVLK	AIESFAWNITVLK	2	AIESFAWNITVLK2				1119.16	2006.76	2801.02												4614.65	8935.32	3021.57
O55142	O55142	RL35A_MOUSE	Rpl35a	60S ribosomal protein L35a	1	AIFAGYKR	AIFAGYKR	2	AIFAGYKR2																					3079.31		4113.19	5461.93	4568.11		2035.79
Q6P4T2	Q6P4T2	U520_MOUSE	Snrnp200	U5 small nuclear ribonucleoprotein 200 kDa helicase	1	AIFEIVLNR	AIFEIVLNR	2	AIFEIVLNR2																					1072.75
Q9WUM3	Q9WUM3	COR1B_MOUSE	Coro1b	Coronin-1B	1	AIFLADGK	AIFLADGK	2	AIFLADGK2									2792.09		2746.73				3243.37						5061.21		3636.78				2391.69
Q9WUM4	Q9WUM4	COR1C_MOUSE	Coro1c	Coronin-1C	1	AIFLADGNVFTTGFSR	AIFLADGNVFTTGFSR	2	AIFLADGNVFTTGFSR2	3173.13	2705.92	2398.11	3583.75	3059.64	3901.02	10129	3070.04	2284.95	2247.17	2794.89	3679.68	3029.92	3909.67	2281.74	2693.85	3183.57	3542.18	2449.85	3506.1	7843.53	3199.23	2859.94	3683.72	3231.56	2294.51	4133.01	2594.31
Q99PU8	Q99PU8	DHX30_MOUSE	Dhx30	ATP-dependent RNA helicase DHX30	1	AIFQQPPLGVR	AIFQQPPLGVR	2	AIFQQPPLGVR2																	992.815						979.894	1885.87	1648.12
Q9EPL8	Q9EPL8	IPO7_MOUSE	Ipo7	Importin-7	1	AIFQTIQNR	AIFQTIQNR	2	AIFQTIQNR2	10880.2	9807.18	9195.77	6963.68	5194.38	6792.74	8966.58	6875.08	7826.16	8004.71	6980.59	6543.42	7355.91	6566.42	9315.8	9804.03	9829.05	6737.9	6011.72	6729.98	10236.3		5793.75	6753.9	6359.06	6793.7	7944.56	7416.11
Q9ES56	Q9ES56	TPPC4_MOUSE	Trappc4	Trafficking protein particle complex subunit 4	1	AIFSVYVVNK	AIFSVYVVNK	2	AIFSVYVVNK2		1003.74							1764.2	1472.29	1822.08				791.494								1303	1726.7	1430.58
P16330	P16330	CN37_MOUSE	Cnp	2',3'-cyclic-nucleotide 3'-phosphodiesterase	1	AIFTGYYGK	AIFTGYYGK	2	AIFTGYYGK2	32886.6	37427.6	40686.1	60157.4	60441.3	48922.6	56555.4	57542.6	42189.4	40422.3	43411.4	43730.4	41755.4	48483.3	19697.7	18017.6	20264.2	23432.6	17309.6	25530.5	12974	26525.6	18239.2	18815.5	21846.2	16158.9	21095.6	18190.7
Q9JM52	Q9JM52	MINK1_MOUSE	Mink1	Misshapen-like kinase 1	1	AIGEDFVLLK	AIGEDFVLLK	2	AIGEDFVLLK2		1488.9	1551.44						2148.15	1774.32	1208.65
Q8C163	Q8C163	EXOG_MOUSE	Exog	Nuclease EXOG, mitochondrial	1	AIGFQSQLSEFQVSLHDLEK	AIGFQSQLSEFQVSLHDLEK	3	AIGFQSQLSEFQVSLHDLEK3	1247.73	1539.88	2446.5								1055.61	1007.34	1026.74	1302.75	1660.67	1976.54	1990.81						1184.88		1366.12
Q9Z1S5	Q9Z1S5	SEPT3_MOUSE	Septin3	Neuronal-specific septin-3	1	AIGHVIEEGGVK	AIGHVIEEGGVK	2	AIGHVIEEGGVK2	3281.01	2721.07	2541.86	3061.11	2855.42	2912.43	4353.33	2961.11	2497.09	2774.03	3058.72	4316.98	3177.7	4368.61	1363.65	972.825	1075.69	1578.97	1045.7	1538.83		1561.58	1359.9		1922.97	2241.53	1469.23	1794.75
Q9Z1S5	Q9Z1S5	SEPT3_MOUSE	Septin3	Neuronal-specific septin-3	1	AIGHVIEEGGVK	AIGHVIEEGGVK	3	AIGHVIEEGGVK3	3415.03	4064.88	3958.12	8224.92	5779.88	4406.06	6767.48	5471.43	3753.97	2487.82	3850.3	4717.07	5294.45	5696.44	2359.51	2035.58	2227.93	2410.24	2133.11	2490.3	1831.38	3783.18	1497.54	1651.73	1822.96	3112.74	2808.93
Q62188	Q62188	DPYL3_MOUSE	Dpysl3	Dihydropyrimidinase-related protein 3	1	AIGKDNFTAIPEGTNGVEER	AIGKDNFTAIPEGTNGVEER	3	AIGKDNFTAIPEGTNGVEER3	1438.27	1860.16	1577.78	2012.96	2388.64	2310.38	1913.46	1408.15	1135.2	1166.05	1760.19	2478.34	2277.01	1734.55	5080	4202.4	3659.36	4766.17	3236.19	3506.86	3371.31	3786.86	3615.16	4236.19	3926.02	3612.32	4858.75	3585.09
P14873	P14873	MAP1B_MOUSE	Map1b	Microtubule-associated protein 1B	1	AIGNIELGIR	AIGNIELGIR	2	AIGNIELGIR2	4938.8	3991.06	4089.95	1934.68	2880.64	2664.51	4425.78	2787.61	2507.14	3322.43	2606.91	4924.38	4041.49	4188.85	7916.55	5639.42	6714.43	5238.81	9201.67	5537.04	2888.53	7044.51	7277.41	7171.29	7324.28	6769.44	8796.26	5657.92
P52293	P52293	IMA1_MOUSE	Kpna2	Importin subunit alpha-1	1	AIGNIVTGTDEQTQK	AIGNIVTGTDEQTQK	2	AIGNIVTGTDEQTQK2				826.678	1443.13		579.96											1003.31	674.242	795.939				912.58
Q99NB9	Q99NB9	SF3B1_MOUSE	Sf3b1	Splicing factor 3B subunit 1	1	AIGPHDVLATLLNNLK	AIGPHDVLATLLNNLK	3	AIGPHDVLATLLNNLK3	324.288		1313.7												834.649	711.511
Q9R269	Q9R269	PEPL_MOUSE	Ppl	Periplakin	1	AIGPHLAK	AIGPHLAK	2	AIGPHLAK2																					3641.36
P47759	P47759	NSG2_MOUSE	Nsg2	Neuronal vesicle trafficking-associated protein 2	1	AIGPWLSAAAVIHEPKPPK	AIGPWLSAAAVIHEPKPPK	3	AIGPWLSAAAVIHEPKPPK3									6624.87	7566.23	7445.1												4347.66	3924.32	5586.01
Q9Z2U1	Q9Z2U1	PSA5_MOUSE	Psma5	Proteasome subunit alpha type-5	1	AIGSASEGAQSSLQEVYHK	AIGSASEGAQSSLQEVYHK	3	AIGSASEGAQSSLQEVYHK3	2246.24	1869.73	2465.54	2971.52	2899.86	2077.99	1946.04		1445.72	1984.24	1812.53	2772.6	1728.91	1670.72	2587.06	2470.09	2632.58	2782.86	3809.37	2770.71	19799.8	2098.73		2216.93	2425.66	3419.01	2181.45	3131.89
Q9QYI4	Q9QYI4	DJB12_MOUSE	Dnajb12	DnaJ homolog subfamily B member 12	1	AIGTAYAVLSNPEK	AIGTAYAVLSNPEK	2	AIGTAYAVLSNPEK2							720.355			425.778			529.373	635.416	915.839		657.123
Q9Z1J3	Q9Z1J3	NFS1_MOUSE	Nfs1	Cysteine desulfurase, mitochondrial	1	AIGTDEDLAHSSIR	AIGTDEDLAHSSIR	2	AIGTDEDLAHSSIR2									728.316	573.265		441.989		394.539
Q9Z1J3	Q9Z1J3	NFS1_MOUSE	Nfs1	Cysteine desulfurase, mitochondrial	1	AIGTDEDLAHSSIR	AIGTDEDLAHSSIR	3	AIGTDEDLAHSSIR3	3219.41	3758.22	3326.73	4576.38	5038.74	3269.89	3182.51	5147.6	4665.6	4055.5	5470.75	2387.19	3911.43	3488.02	2865.37	2674.82	3122.25	2742.52	2841.44	2492.36	2003.27	3559.97	3638.28	3277.08	3455.22	2845.75	2945.69	2171.74
Q9JLF6	Q9JLF6	TGM1_MOUSE	Tgm1	Protein-glutamine gamma-glutamyltransferase K	1	AIGTLIVTK	AIGTLIVTK	2	AIGTLIVTK2															939.439		849.426				33213.1
Q01853	Q01853	TERA_MOUSE	Vcp	Transitional endoplasmic reticulum ATPase	1	AIGVKPPR	AIGVKPPR	2	AIGVKPPR2																					8101.21		2235.82
P12382;Q9WUA3	P12382;Q9WUA3	PFKAL_MOUSE;PFKAP_MOUSE	Pfkl;Pfkp	ATP-dependent 6-phosphofructokinase, liver type	0	AIGVLTSGGDAQGMNAAVR	AIGVLTSGGDAQGMNAAVR	2	AIGVLTSGGDAQGMNAAVR2	2307.55	1846.1	2208.23	1902.78	1864.07	1706.23	1875.01	1566.61	1759.57	2311.53	1888.68	1211.22	1754.43	1231.59	1204.89	1721.71	1998.08	2091.96	1402.05	1355.52	2320.62	1934.12	1518.9	1828.14	2409.06	1283.57	938.739
P12382;Q9WUA3	P12382;Q9WUA3	PFKAL_MOUSE;PFKAP_MOUSE	Pfkl;Pfkp	ATP-dependent 6-phosphofructokinase, liver type	0	AIGVLTSGGDAQGMNAAVR	AIGVLTSGGDAQGMNAAVR	3	AIGVLTSGGDAQGMNAAVR3	5097.92	5565.91	5990.06	3969.62	2605.31	3019.03	3117.53	3260.01	3721.38	4143.12	4779.46	2265.66	3173.66	3264.83		2978.29	3809.46	3868.41		4064.89	2890.89	3583.22	3102.65	2940.5	3386.03		2351.39
P12382;Q9WUA3	P12382;Q9WUA3	PFKAL_MOUSE;PFKAP_MOUSE	Pfkl;Pfkp	ATP-dependent 6-phosphofructokinase, liver type	0	AIGVLTSGGDAQGMNAAVR	AIGVLTSGGDAQGM(UniMod:35)NAAVR	2	AIGVLTSGGDAQGM(UniMod:35)NAAVR2	3618.27	3401.12	3362.12	4334.83	3931.6	4024.5	3513.18	4224.47	3465.92	3040.42	3753.76	5219.84	4649.71	4186.21	2942.43	2286.85	2641.27	1915.92	3176.91	2289.85	1790.52	3131.52	2421.44	2551.56	2445.38	2876.3	2848.69	2454.01
P12382;Q9WUA3	P12382;Q9WUA3	PFKAL_MOUSE;PFKAP_MOUSE	Pfkl;Pfkp	ATP-dependent 6-phosphofructokinase, liver type	0	AIGVLTSGGDAQGMNAAVR	AIGVLTSGGDAQGM(UniMod:35)NAAVR	3	AIGVLTSGGDAQGM(UniMod:35)NAAVR3	6117.88	5416.48	6590.64	7751.81	6937.04		5872.51	6989.43	6357.16	6029.92	5519.55	5817.41	6623.75	5446.14	5374.96		4727.04			5224.26	4423.89	4143.67	4687.71	3360.65	4089.17		5521.53
P99026	P99026	PSB4_MOUSE	Psmb4	Proteasome subunit beta type-4	1	AIHSWLTR	AIHSWLTR	2	AIHSWLTR2																					5054.36
Q8BUK6	Q8BUK6	HOOK3_MOUSE	Hook3	Protein Hook homolog 3	1	AIIEDLEPR	AIIEDLEPR	2	AIIEDLEPR2	3659.45	3334.74		3325.95	4243.59	2493.74				3561.39				4423			3985.41	4670.93			2647.21
Q68EF4	Q68EF4	GRM4_MOUSE	Grm4	Metabotropic glutamate receptor 4	1	AIIIFANEDDIRR	AIIIFANEDDIRR	3	AIIIFANEDDIRR3	1131.32														2937.22	2326.04	3380.59
P62082	P62082	RS7_MOUSE	Rps7	40S ribosomal protein S7	1	AIIIFVPVPQLK	AIIIFVPVPQLK	2	AIIIFVPVPQLK2	2072.3	1789.49	2807.09	971.356	1450.62	1594.13	876.267	1340	1606.07	1447.9	1442.66	1569.67	1466.77	1087.86	6385.83	5712.97	4940.67	2407.57	2550.83	3144.56	11590.4	3429.08	4918.14	6710.8	4968.19	3495.21	2571.95	2240.16
Q9Z2Y3	Q9Z2Y3	HOME1_MOUSE	Homer1	Homer protein homolog 1	1	AIINSTITPNMTFTK	AIINSTITPNMTFTK	2	AIINSTITPNMTFTK2																										11507.8		5714.88
Q9Z2Y3	Q9Z2Y3	HOME1_MOUSE	Homer1	Homer protein homolog 1	1	AIINSTITPNMTFTK	AIINSTITPNM(UniMod:35)TFTK	2	AIINSTITPNM(UniMod:35)TFTK2												1199.09	2404.3													34406.5	4120.62	21211.6
Q8BYM5	Q8BYM5	NLGN3_MOUSE	Nlgn3	Neuroligin-3	1	AIIQSGSALSSWAVNYQPVK	AIIQSGSALSSWAVNYQPVK	2	AIIQSGSALSSWAVNYQPVK2	11997.1	10663.7	11353.4	671.733		2499.81			14041.2	13215.6	13125.6	3469.69	11502.9	7986.08	8764.79	10982	10468.9	852.89	1365.05	1429.75			9860.81	13370.4	11936.6	5742.1	4510.75	5390.84
Q8BYM5	Q8BYM5	NLGN3_MOUSE	Nlgn3	Neuroligin-3	1	AIIQSGSALSSWAVNYQPVK	AIIQSGSALSSWAVNYQPVK	3	AIIQSGSALSSWAVNYQPVK3	28827.8	28956.8	26065.6	2038.25		2245.81			33469.1	36411.2	31228.4	6982.9	19084.4	18305.6	24129.3	32001.3	28246.2	2565.64	4053.48	3759.48			23252.6	30757.5	26012	13376.2	10017.8	10997.4
B0F2B4	B0F2B4	NLGN4_MOUSE	Nlgn4l	Neuroligin 4-like	1	AIIQSGTALSSWAVNYQPAR	AIIQSGTALSSWAVNYQPAR	2	AIIQSGTALSSWAVNYQPAR2	3412.5	3188.39	3150.08						3241.7	2883.17	3093.74		3591.22	2878.33	8624.85	11087.9	9643.37						2741.03	3312.87	3320.85	2316.98	2683.49	2143.21
B0F2B4	B0F2B4	NLGN4_MOUSE	Nlgn4l	Neuroligin 4-like	1	AIIQSGTALSSWAVNYQPAR	AIIQSGTALSSWAVNYQPAR	3	AIIQSGTALSSWAVNYQPAR3	10591.9	8898.74	11156.9						9613.75	9672.98	9383.37	2176.49	9736.3	7430.47	25552.1	34979.5	30370.5	1223.23	1829.25	1785.49			8067.82	11331.6	9505.59	8334.14	6697.05	7555.96
O08585	O08585	CLCA_MOUSE	Clta	Clathrin light chain A	1	AIKELEEWYAR	AIKELEEWYAR	2	AIKELEEWYAR2									1299.54	1931.1	1454												1291.53			10284.6		3972.97
O08585	O08585	CLCA_MOUSE	Clta	Clathrin light chain A	1	AIKELEEWYAR	AIKELEEWYAR	3	AIKELEEWYAR3									4037.69	4418.08	3770.79			1554.44									3213.5	3184.81	2630.27	11653.2		6135.6
P35486	P35486	ODPA_MOUSE	Pdha1	Pyruvate dehydrogenase E1 component subunit alpha, somatic form, mitochondrial	1	AILAELTGR	AILAELTGR	2	AILAELTGR2	21553.8	23156	21499.6	25086.6	28710.4	26002.2	29796.7	33831.1	26600.8	27958.1	27543.6	26065.1	24887.5	28164.6	14953.5	12362.3	11294.1	15307.8	14544.9	17076	7039.13	19177.7	16797	13141.7	15002	19725.5	17432.7	19756.1
P58802	P58802	TB10A_MOUSE	Tbc1d10a	TBC1 domain family member 10A	1	AILDAEPGPRPALQPSPSIR	AILDAEPGPRPALQPSPSIR	3	AILDAEPGPRPALQPSPSIR3																					1647.47
Q91WC3	Q91WC3	ACSL6_MOUSE	Acsl6	Long-chain-fatty-acid--CoA ligase 6	1	AILDDMVMLGK	AILDDM(UniMod:35)VM(UniMod:35)LGK	2	AILDDM(UniMod:35)VM(UniMod:35)LGK2				2604.77			1832.07			1959.64		4378.59		2489.08	3083.94	2206.35	1952.16	2125.58	2054.11			2938.48	2292.09			2766.34	2788.66	3636.15
P39087	P39087	GRIK2_MOUSE	Grik2	Glutamate receptor ionotropic, kainate 2	1	AILDLVQFFK	AILDLVQFFK	2	AILDLVQFFK2									571.447		511.806														587.949
Q8R2Q0	Q8R2Q0	TRI29_MOUSE	Trim29	Tripartite motif-containing protein 29	1	AILEQNFR	AILEQNFR	2	AILEQNFR2												3780.48									71293.6
Q8VC30	Q8VC30	TKFC_MOUSE	Tkfc	Triokinase/FMN cyclase	1	AILEVLQTQGA	AILEVLQTQGA	2	AILEVLQTQGA2									18262	18260.5	17082.7												18707.2	26046.4	20104.8
P70280	P70280	VAMP7_MOUSE	Vamp7	Vesicle-associated membrane protein 7	1	AILFAVVAR	AILFAVVAR	2	AILFAVVAR2									8054.93	6606.3	6337.66										2107.03		2613.9	3469.38
Q9DCR2	Q9DCR2	AP3S1_MOUSE	Ap3s1	AP-3 complex subunit sigma-1	1	AILIFNNHGKPR	AILIFNNHGKPR	3	AILIFNNHGKPR3	3400.07	2865.46	2639.23	3157.8		4319.68		3705.98	2846.09	2735.51	3656.6	2621.5		3319.25	2542.54		3152.79	2819.66	3259.68	3791.76	1487.71	3141.72	3028.56	3804.35	4937.48	4560.33
P61924	P61924	COPZ1_MOUSE	Copz1	Coatomer subunit zeta-1	1	AILILDNDGDRLFAK	AILILDNDGDRLFAK	3	AILILDNDGDRLFAK3	2473.59	2616.9	2474.57	3440.26	5033.38	2552.56		2840.86	3527.26	2462.59	3543.43		2157.1	2490.85	1698.29	2614.77	1692.49	3814.6	2806.33	3675.45	8579.17	3131.75	2373.71	2688.39	3047.13		2835.04	2927.64
A2CG49	A2CG49	KALRN_MOUSE	Kalrn	Kalirin	1	AILSELLQR	AILSELLQR	2	AILSELLQR2	1946.8		1571.23
Q9CZ42	Q9CZ42	NNRD_MOUSE	Naxd	ATP-dependent (S)-NAD(P)H-hydrate dehydratase	1	AILTPNHVEFSR	AILTPNHVEFSR	3	AILTPNHVEFSR3	1308.98	1206.73				1580.08					780.137			1103.91				1609.15	1389.16				1659.19		1629.54
P99024;Q7TMM9;Q9CWF2;Q9ERD7	P99024;Q7TMM9;Q9CWF2;Q9ERD7	TBB2A_MOUSE;TBB2B_MOUSE;TBB3_MOUSE;TBB5_MOUSE	Tubb2a;Tubb2b;Tubb3;Tubb5	Tubulin beta-5 chain	0	AILVDLEPGTMDSVR	AILVDLEPGTMDSVR	2	AILVDLEPGTMDSVR2	260356	299911	241428	199150	239684	165062	156985	192523	228838	272338	297671	95305.1	144880	136464	176806	184907	213166	241304	158447	161274	164755	161698	229553	237128	241756	150864	126587	121037
P99024;Q7TMM9;Q9CWF2;Q9ERD7	P99024;Q7TMM9;Q9CWF2;Q9ERD7	TBB2A_MOUSE;TBB2B_MOUSE;TBB3_MOUSE;TBB5_MOUSE	Tubb2a;Tubb2b;Tubb3;Tubb5	Tubulin beta-5 chain	0	AILVDLEPGTMDSVR	AILVDLEPGTMDSVR	3	AILVDLEPGTMDSVR3	8294.9	12640.1	10214.3	6467.19	7082.51	1601.9	4273.1	5809.93	8103.01	9855.16	10341.3	2320.77	3597.33	3984.93	8934.87	7083.46	7233.14	8882.74	5274.76	5447	4961.16	5604.96	7101.84	6724.04	6847.48	2956.01	4019.4	2784.87
P99024;Q7TMM9;Q9CWF2;Q9ERD7	P99024;Q7TMM9;Q9CWF2;Q9ERD7	TBB2A_MOUSE;TBB2B_MOUSE;TBB3_MOUSE;TBB5_MOUSE	Tubb2a;Tubb2b;Tubb3;Tubb5	Tubulin beta-5 chain	0	AILVDLEPGTMDSVR	AILVDLEPGTM(UniMod:35)DSVR	2	AILVDLEPGTM(UniMod:35)DSVR2	1.25129e+06	1.24479e+06	1.53452e+06	1.38467e+06	1.69635e+06	1.20611e+06	1.42532e+06	1.39294e+06	1.20648e+06	1.02691e+06	960503	1.16747e+06	1.19559e+06	1.25538e+06	1.44504e+06	1.35291e+06	1.17122e+06	1.33166e+06	1.11423e+06	1.13567e+06	545396	1.15752e+06	963443	943626	963954	1.1486e+06	1.35396e+06	1.14551e+06
P99024;Q7TMM9;Q9CWF2;Q9ERD7	P99024;Q7TMM9;Q9CWF2;Q9ERD7	TBB2A_MOUSE;TBB2B_MOUSE;TBB3_MOUSE;TBB5_MOUSE	Tubb2a;Tubb2b;Tubb3;Tubb5	Tubulin beta-5 chain	0	AILVDLEPGTMDSVR	AILVDLEPGTM(UniMod:35)DSVR	3	AILVDLEPGTM(UniMod:35)DSVR3	24588.4	24839.3	28495.6	17529.5	18779.4	7226.46	18642.5	18431.2	16991.9	15018.3	13687.9	12255.7	10496.5	12333.2	22266.1	22722.6	20225.5	14570	11734.8	11862.7	7118.94	14548.2	10742.5	8940.59	10411.5	10201	13997.2	11157.8
P61211	P61211	ARL1_MOUSE	Arl1	ADP-ribosylation factor-like protein 1	1	AILVVFANK	AILVVFANK	2	AILVVFANK2	2052.34	1938.83		2518.84	2999.88	1676.3		1846.92	2371.74	1733.95	1669.8	1804.49	1960.41	1657.75	2099.62	1198.77	2028.78	2513.68	2162.5	2834.52	4129.76	2679.3	1940.25	1676.5
O08917	O08917	FLOT1_MOUSE	Flot1	Flotillin-1	1	AIMAHMTVEEIYKDR	AIMAHMTVEEIYKDR	3	AIMAHMTVEEIYKDR3	5208.36	4754.76	3611.81	3851.08	2405.36	4898.68		4350.68	3911.41	3939.91	6591.93		2971.51	2452.44			2213.39	3823.23	5308.84	3837.46	2252.87	2430.84	2324.22	2962.92	2549	3538.51
O08917	O08917	FLOT1_MOUSE	Flot1	Flotillin-1	1	AIMAHMTVEEIYKDR	AIM(UniMod:35)AHMTVEEIYKDR	3	AIM(UniMod:35)AHMTVEEIYKDR3	11515.4	12241.1			10841.5	14930.4	6449.05		11247.3	11371.3	11175.8	9163.14	13830.2				4700.99			9404.22	6463.51	9635.95	6641.06	7906.21		6346.65		5562.96
O08917	O08917	FLOT1_MOUSE	Flot1	Flotillin-1	1	AIMAHMTVEEIYKDR	AIM(UniMod:35)AHMTVEEIYKDR	4	AIM(UniMod:35)AHMTVEEIYKDR4								15212.5					11450.7			6187.11
O08917	O08917	FLOT1_MOUSE	Flot1	Flotillin-1	1	AIMAHMTVEEIYKDR	AIMAHM(UniMod:35)TVEEIYKDR	3	AIMAHM(UniMod:35)TVEEIYKDR3	11734.2		13293.2	10946.2	10609.8	12724.3	6808.25	13864.1		9874.76	5830.03	8229.52		10410.1	7282.96	8264.92	6504.86	8108.33	7113.45		2800.24	7805.96	6115.32	6920	6558.31		6905.61
O08917	O08917	FLOT1_MOUSE	Flot1	Flotillin-1	1	AIMAHMTVEEIYKDR	AIMAHM(UniMod:35)TVEEIYKDR	4	AIMAHM(UniMod:35)TVEEIYKDR4		2594.08		3010.7	8722.41	2803.65		3596.49	2654.82	3802.98	4865.67									2831.16			2172.02	3164.51
O08917	O08917	FLOT1_MOUSE	Flot1	Flotillin-1	1	AIMAHMTVEEIYKDR	AIM(UniMod:35)AHM(UniMod:35)TVEEIYKDR	3	AIM(UniMod:35)AHM(UniMod:35)TVEEIYKDR3	8480.34	7496.44	9556.4	15632.3	14097.4	18020	6609.55	15952.2	13567.6	10684.7	13573.3	15027.3	15783.1	13246.8	3844.22	5580.33	3491.1	7184.64	7499.61	9525.29	5297.8	9236.05	6393.71	8681.22	7045.41	8111.88	8979.52	7676.83
O08917	O08917	FLOT1_MOUSE	Flot1	Flotillin-1	1	AIMAHMTVEEIYKDR	AIM(UniMod:35)AHM(UniMod:35)TVEEIYKDR	4	AIM(UniMod:35)AHM(UniMod:35)TVEEIYKDR4				9713.55	14998.3	18182.6							22199.4		4984.58	7916.3		11934.1	18702.2	9381.15					9331.84		8906.84
Q61301	Q61301	CTNA2_MOUSE	Ctnna2	Catenin alpha-2	1	AIMAQLPQEEK	AIMAQLPQEEK	2	AIMAQLPQEEK2	3406.03	3492.69	2734.96				3379.22		2869.86	3241.25	3121.09												2811.75	2600.85
Q61301	Q61301	CTNA2_MOUSE	Ctnna2	Catenin alpha-2	1	AIMAQLPQEEK	AIM(UniMod:35)AQLPQEEK	2	AIM(UniMod:35)AQLPQEEK2	3277.91	4147.52	3814.92	3979.33	2743.81		4144.57	4230.99	5120.03	5105.4	4101.04	4720.43	3140.97	5456.54								2479.66	3630.34	3262.63		3927.06	3796.79
Q61301	Q61301	CTNA2_MOUSE	Ctnna2	Catenin alpha-2	1	AIMAQLPQEEKAK	AIM(UniMod:35)AQLPQEEKAK	3	AIM(UniMod:35)AQLPQEEKAK3			2653.48	1237.17
P26231	P26231	CTNA1_MOUSE	Ctnna1	Catenin alpha-1	1	AIMAQLPQEQK	AIMAQLPQEQK	2	AIMAQLPQEQK2		1785.18													1949.76						10061.6			2475.14	2390.8	2605.97
P26231	P26231	CTNA1_MOUSE	Ctnna1	Catenin alpha-1	1	AIMAQLPQEQK	AIM(UniMod:35)AQLPQEQK	2	AIM(UniMod:35)AQLPQEQK2							2879.94				1586.94	2226.05		1929.24							4463.96	2306.61	2478.79		2715.36		2849.16
Q64521	Q64521	GPDM_MOUSE	Gpd2	Glycerol-3-phosphate dehydrogenase, mitochondrial	1	AIMNLDVEQYR	AIM(UniMod:35)NLDVEQYR	2	AIM(UniMod:35)NLDVEQYR2		7957.27	7644.19	5239.73	4141.89	3197.65	2776.68	5780.29	3966.64	4142.25	4110.03	5480.42		4542.99	7567.9	7925.15	7770.82	3902.5	3953.25	2932.03	2589.27	4292.93	3864.29	3400.04	3455.68		3352.89	2068.31
P57780;Q7TPR4	P57780;Q7TPR4	ACTN1_MOUSE;ACTN4_MOUSE	Actn1;Actn4	Alpha-actinin-4	0	AIMTYVSSFYHAFSGAQK	AIMTYVSSFYHAFSGAQK	3	AIMTYVSSFYHAFSGAQK3																					1493.47
Q8BML9	Q8BML9	SYQ_MOUSE	Qars	Glutamine--tRNA ligase	1	AINFNFGYAK	AINFNFGYAK	2	AINFNFGYAK2																					3997.24
Q5FWK3	Q5FWK3	RHG01_MOUSE	Arhgap1	Rho GTPase-activating protein 1	1	AINPINTFTK	AINPINTFTK	2	AINPINTFTK2	6952.56	7362.72	5843.92	9999.1	8128.4	8600.58	7487.01	5868.37	6574.46	6405.62	6462.9	7183.5	5773.97	7003.25	8792.72	8076.88	7709.09	13471.6	13304.7	11443.8	11188.2	8013.31	9228.09	7674.83	9463.69	7631.07	9867.07	6839.63
Q9QUM9	Q9QUM9	PSA6_MOUSE	Psma6	Proteasome subunit alpha type-6	1	AINQGGLTSVAVR	AINQGGLTSVAVR	2	AINQGGLTSVAVR2	1871.75	1985.74	1296.56	2712.56	1788.18	1482.11	1491.81	1550.87	1144.23	2215.1	1800.51	3821.59	1963.47	1578.38	2073.87	2447.16	2378.73	1786.19	3418.88	2319	28137.8	3683.34	1825.71	2336.11		2570.47	1927.39	2664.39
Q3U0V1	Q3U0V1	FUBP2_MOUSE	Khsrp	Far upstream element-binding protein 2	1	AINQQTGAFVEISR	AINQQTGAFVEISR	2	AINQQTGAFVEISR2		797.33		911.131		1243.42	1355.29		1079.05	904.577	934.303				1200.6		992.388	1491.48	1718.78	1330.54	3542.31	1372.09	1503.06	1589.95	2116.73	1838.49	1685.53	1642.1
Q8VD75	Q8VD75	HIP1_MOUSE	Hip1	Huntingtin-interacting protein 1	1	AINTQEVAVK	AINTQEVAVK	2	AINTQEVAVK2																										2782.14
Q8VD75	Q8VD75	HIP1_MOUSE	Hip1	Huntingtin-interacting protein 1	1	AINTQEVAVKEK	AINTQEVAVKEK	3	AINTQEVAVKEK3																										960.182
Q8VE70	Q8VE70	PDC10_MOUSE	Pdcd10	Programmed cell death protein 10	1	AINVFISANR	AINVFISANR	2	AINVFISANR2	1998.85			1673.29		1984.37		1995.49					1742.48	1872.93
Q61838	Q61838	PZP_MOUSE	Pzp	Pregnancy zone protein	1	AINYLISGYQR	AINYLISGYQR	2	AINYLISGYQR2															1274.25		1238.79			1351.45			1380.96
Q8R366	Q8R366	IGSF8_MOUSE	Igsf8	Immunoglobulin superfamily member 8	1	AIPEAPVGR	AIPEAPVGR	2	AIPEAPVGR2	3583.24	3544.29	5497.9	3646.49	3560.95	4706.93	16470.3	4794.62				3914.85	2601.27	3040.93		4138.07	3626.86	3767.06	2908.41	4201.77	32796.5	3508.27	2155.52		3252.91	3507.42	2897.23	3148.95
Q9JMG1	Q9JMG1	EDF1_MOUSE	Edf1	Endothelial differentiation-related factor 1	1	AIPNNQVLGK	AIPNNQVLGK	2	AIPNNQVLGK2																					2713.88	1554.49
P39054	P39054	DYN2_MOUSE	Dnm2	Dynamin-2	1	AIPNQGEILVIR	AIPNQGEILVIR	2	AIPNQGEILVIR2	1488.85	1522.78		1931.71								1418.6		1636.87	1885.47	1721.05	2343.36	2982.13	1385.52	3188.14	10969.7		2589.58	2252.96	2548.16	2232.14		2304.7
Q8CGC7	Q8CGC7	SYEP_MOUSE	Eprs	Bifunctional glutamate/proline--tRNA ligase	1	AIQGATSHHLGQNFSK	AIQGATSHHLGQNFSK	3	AIQGATSHHLGQNFSK3	1647.09								1130.83
Q8VC30	Q8VC30	TKFC_MOUSE	Tkfc	Triokinase/FMN cyclase	1	AIQGWLK	AIQGWLK	2	AIQGWLK2									14067.5	15359.9	11770.1												13366.4	18015.6	17043.4
Q8CGY8	Q8CGY8	OGT1_MOUSE	Ogt	UDP-N-acetylglucosamine--peptide N-acetylglucosaminyltransferase 110 kDa subunit	1	AIQINPAFADAHSNLASIHK	AIQINPAFADAHSNLASIHK	4	AIQINPAFADAHSNLASIHK4	2338.31	2047.83	1891.62					2301.36				1482.1			1751.15									1755.73
P14685	P14685	PSMD3_MOUSE	Psmd3	26S proteasome non-ATPase regulatory subunit 3	1	AIQLEYSEARR	AIQLEYSEARR	3	AIQLEYSEARR3				2462.53														2307.24			9496.83
O88544	O88544	CSN4_MOUSE	Cops4	COP9 signalosome complex subunit 4	1	AIQLSGTEQLEALK	AIQLSGTEQLEALK	2	AIQLSGTEQLEALK2		543.165		838.793		952.593				811.833		794.373	1221.03	954.517						694.417	671.935				432.705			866.805
Q9EQI8	Q9EQI8	RM46_MOUSE	Mrpl46	39S ribosomal protein L46, mitochondrial	1	AIQTESDLGVK	AIQTESDLGVK	2	AIQTESDLGVK2															1305.97		1410.95						1372.54	1915.72
Q8VCM7	Q8VCM7	FIBG_MOUSE	Fgg	Fibrinogen gamma chain	1	AIQVYYNPDQPPKPGMIDSATQK	AIQVYYNPDQPPKPGM(UniMod:35)IDSATQK	3	AIQVYYNPDQPPKPGM(UniMod:35)IDSATQK3									2465.7	2630.33	1927.33												3079.43	2830.52	2726.15
P14685	P14685	PSMD3_MOUSE	Psmd3	26S proteasome non-ATPase regulatory subunit 3	1	AIRDGVIEASINHEK	AIRDGVIEASINHEK	3	AIRDGVIEASINHEK3		1951.79						2010.23				1799.46				1528.85	1977.39	3112.15			5285.26				2608.68	2963.01
P14685	P14685	PSMD3_MOUSE	Psmd3	26S proteasome non-ATPase regulatory subunit 3	1	AIRDGVIEASINHEK	AIRDGVIEASINHEK	4	AIRDGVIEASINHEK4			2039.18	1165.54				1397.51		2061.56	1629.51	1255.81			1724.45			2362.84			4859.7
Q3UHD9	Q3UHD9	AGAP2_MOUSE	Agap2	Arf-GAP with GTPase, ANK repeat and PH domain-containing protein 2	1	AISAFGPSASINGLVK	AISAFGPSASINGLVK	2	AISAFGPSASINGLVK2	1210.82														1065.81
Q9EQ20	Q9EQ20	MMSA_MOUSE	Aldh6a1	Methylmalonate-semialdehyde dehydrogenase [acylating], mitochondrial	1	AISFVGSNQAGEYIFER	AISFVGSNQAGEYIFER	2	AISFVGSNQAGEYIFER2	1383.8	1280.7	1771.65	1624.17	2056.13	1118.03	2271.93	1363.19	1464.89	1242.47	972.768	1833.76	1756.34	1617.44	1132.67	1551.89	998.506	1580.95	1082.8	1695.81	1456.66	1327.21	1095.89	1268.3	1572.96	1589.85	1830.01	1547.11
P0C7L0	P0C7L0	WIPF3_MOUSE	Wipf3	WAS/WASL-interacting protein family member 3	1	AISGPLPAPASPR	AISGPLPAPASPR	2	AISGPLPAPASPR2	4170.5	2747.35	2954.9					4219.44		3325.04	4294.61		3475.69	3647.93								2026.91
Q76MZ3	Q76MZ3	2AAA_MOUSE	Ppp2r1a	Serine/threonine-protein phosphatase 2A 65 kDa regulatory subunit A alpha isoform	1	AISHEHSPSDLEAHFVPLVK	AISHEHSPSDLEAHFVPLVK	4	AISHEHSPSDLEAHFVPLVK4	1269.71	2216.8	2310.88	1921.77		2830.73		1948.57	2131.23	2153.05	1811.9	1348.12	1680.93			1147.49		1794	4884.34	2326.43	2269.87	1807.06	2482.54	1109.3	2187.82	1690.41	1077.79
Q76MZ3	Q76MZ3	2AAA_MOUSE	Ppp2r1a	Serine/threonine-protein phosphatase 2A 65 kDa regulatory subunit A alpha isoform	1	AISHEHSPSDLEAHFVPLVKR	AISHEHSPSDLEAHFVPLVKR	4	AISHEHSPSDLEAHFVPLVKR4	676.496							574.277
Q3UH99	Q3UH99	SHSA6_MOUSE	Shisa6	Protein shisa-6	1	AISHTDVFVSTPVLDR	AISHTDVFVSTPVLDR	3	AISHTDVFVSTPVLDR3		2040.11		2053.19				22890.1	2828.35	2262.93		2421.67	2993.49	2535.15								4688.7
Q3UH99	Q3UH99	SHSA6_MOUSE	Shisa6	Protein shisa-6	1	AISHTDVFVSTPVLDRYR	AISHTDVFVSTPVLDRYR	3	AISHTDVFVSTPVLDRYR3								3687.18
Q3UH99	Q3UH99	SHSA6_MOUSE	Shisa6	Protein shisa-6	1	AISHTDVFVSTPVLDRYR	AISHTDVFVSTPVLDRYR	4	AISHTDVFVSTPVLDRYR4	1775.21		2376.12	2215.48	3083.74			37683.8		2515.67	1445.3											2444.33
Q91XM9	Q91XM9	DLG2_MOUSE	Dlg2	Disks large homolog 2	1	AISLEGEPR	AISLEGEPR	2	AISLEGEPR2								9499.4
Q99104	Q99104	MYO5A_MOUSE	Myo5a	Unconventional myosin-Va	1	AISPTSATSSGR	AISPTSATSSGR	2	AISPTSATSSGR2	722.319			1065.71			1976.79			976.544		576.336		689.678	1650.56	1303.15	1159.51			1203.8	1710.61		1488.35	856.977	1155.65	683.721	1012.02
O35857	O35857	TIM44_MOUSE	Timm44	Mitochondrial import inner membrane translocase subunit TIM44	1	AISQGVESVK	AISQGVESVK	2	AISQGVESVK2				1437.68
Q61037	Q61037	TSC2_MOUSE	Tsc2	Tuberin	1	AISSEGARPAVDLSFQPSQPLSK	AISSEGARPAVDLSFQPSQPLSK	3	AISSEGARPAVDLSFQPSQPLSK3															181.154
Q8BTV2	Q8BTV2	CPSF7_MOUSE	Cpsf7	Cleavage and polyadenylation specificity factor subunit 7	1	AISSSAISK	AISSSAISK	2	AISSSAISK2			966.425																						2104.01
Q6NVF9	Q6NVF9	CPSF6_MOUSE	Cpsf6	Cleavage and polyadenylation specificity factor subunit 6	1	AISSSAISR	AISSSAISR	2	AISSSAISR2	7811.16	6263.92	5715.27	3861.8	4368.75	5402.96	4781.15	4697.57	6080.57	6092.93	5185.46	4423.49	4807.95	4208.85	9332.88	8628.46	9017.15	6780.52	7654	7446.55	6117.18	8918.59	10403.1	11777.1	10222.6	8965.92	6411.79	7719.47
Q5SFM8;Q6NZN0	Q5SFM8;Q6NZN0	RBM26_MOUSE;RBM27_MOUSE	Rbm26;Rbm27	RNA-binding protein 27	0	AISSTEAVLNNR	AISSTEAVLNNR	2	AISSTEAVLNNR2															1014.18										1379.47
Q9CTY5	Q9CTY5	MICU3_MOUSE	Micu3	Calcium uptake protein 3, mitochondrial	1	AITEDLDLYATSR	AITEDLDLYATSR	2	AITEDLDLYATSR2				1249.39						1129.37				999.62								1048.92	935.208	1104.8
Q8BP67	Q8BP67	RL24_MOUSE	Rpl24	60S ribosomal protein L24	1	AITGASLADIMAK	AITGASLADIMAK	2	AITGASLADIMAK2	1481.1	1259.85	1456.88								833.75				3232.66	2049.11	3931.87	1739.18	1184.81		2928.16	1604.59	2698.08	4613.27	3492.24
Q8BP67	Q8BP67	RL24_MOUSE	Rpl24	60S ribosomal protein L24	1	AITGASLADIMAK	AITGASLADIM(UniMod:35)AK	2	AITGASLADIM(UniMod:35)AK2									865.188		639.866				2703.79	2596.58		1228.46	1091.52	1197.98		1599.04	3092.18	3972.29	3796.3	2422.68	1919.14	1605.73
E9Q557	E9Q557	DESP_MOUSE	Dsp	Desmoplakin	1	AITGFDDPFSGK	AITGFDDPFSGK	2	AITGFDDPFSGK2	1225.82											4558.76			1194.44		2124.78				113421	903.632		2245.12
Q9R269	Q9R269	PEPL_MOUSE	Ppl	Periplakin	1	AITGILRPPLEQGR	AITGILRPPLEQGR	3	AITGILRPPLEQGR3																					6990.49
Q60759	Q60759	GCDH_MOUSE	Gcdh	Glutaryl-CoA dehydrogenase, mitochondrial	1	AITGIQAFTVGK	AITGIQAFTVGK	2	AITGIQAFTVGK2	1196.94	1064.29		1328.42		1169.02	1477.82			930.318	1054.88	1441.56		1174.59	1428.5	1197.03							1189.88		1520.72	1519.73	1269.55
Q8R081	Q8R081	HNRPL_MOUSE	Hnrnpl	Heterogeneous nuclear ribonucleoprotein L	1	AITHLNNNFMFGQK	AITHLNNNFMFGQK	3	AITHLNNNFMFGQK3																					2719.88			986.445	1248.43
Q8R081	Q8R081	HNRPL_MOUSE	Hnrnpl	Heterogeneous nuclear ribonucleoprotein L	1	AITHLNNNFMFGQK	AITHLNNNFM(UniMod:35)FGQK	3	AITHLNNNFM(UniMod:35)FGQK3															1395.38	1404.43	1807.14				1347.51	1065.67	1436.3	1244.17	1348.58	1481.98	1276.29
Q8BGF7	Q8BGF7	PAN2_MOUSE	Pan2	PAN2-PAN3 deadenylation complex catalytic subunit Pan2	1	AITPLQVHVDPAFLR	AITPLQVHVDPAFLR	3	AITPLQVHVDPAFLR3			2328.11												2082.27		1996.94
Q6P5E4	Q6P5E4	UGGG1_MOUSE	Uggt1	UDP-glucose:glycoprotein glucosyltransferase 1	1	AITTSLTTK	AITTSLTTK	2	AITTSLTTK2																					2241.3
Q9Z2U0	Q9CWH6;Q9Z2U0	PSA7_MOUSE	Psma7	Proteasome subunit alpha type-7	0	AITVFSPDGHLFQVEYAQEAVKK	AITVFSPDGHLFQVEYAQEAVKK	3	AITVFSPDGHLFQVEYAQEAVKK3												496.085									1264.4
Q9Z2U0	Q9CWH6;Q9Z2U0	PSA7_MOUSE	Psma7	Proteasome subunit alpha type-7	0	AITVFSPDGHLFQVEYAQEAVKK	AITVFSPDGHLFQVEYAQEAVKK	4	AITVFSPDGHLFQVEYAQEAVKK4																					1531.15
Q80TZ3	Q80TZ3	AUXI_MOUSE	Dnajc6	Putative tyrosine-protein phosphatase auxilin	1	AITVSPVPFFNK	AITVSPVPFFNK	2	AITVSPVPFFNK2	5561.82	5092.05	6170.24	5112.19	4358.04	4924.82	6700.97	4933.56	6062.52	6231.62	5917.38	5018.88	5630.74	4603.15	4805.02	5583.17	5478.73	3961.43	3149.69	4271.5	2889.27	5206.78	5870.97	5369.15	4541.94	35728.5	4105.07	11844.9
E9Q7X7	E9Q7X7	NRX2A_MOUSE	Nrxn2	Neurexin-2	1	AIVADPVTFK	AIVADPVTFK	2	AIVADPVTFK2	7684.54	6988.73	7600.41								3780.54				5694.76	5492.7	5819.85
P97447	P97447	FHL1_MOUSE	Fhl1	Four and a half LIM domains protein 1	1	AIVAGDQNVEYK	AIVAGDQNVEYK	2	AIVAGDQNVEYK2	771.192	875.655					1090.76	806.045	1176.29	1097.39	903.261	1133.02	991.289	1318	941.468	1089.06	1509.84			1424.98		870.902	1511.16		1284.95	1474.93	1474.51	1421.52
P14206	P14206	RSSA_MOUSE	Rpsa	40S ribosomal protein SA	1	AIVAIENPADVSVISSR	AIVAIENPADVSVISSR	2	AIVAIENPADVSVISSR2	3818.57	3390.12	5309.25	1607.43		1370.84		1399.89	3273.43	3170.15	3457.32	2800.84	2049.5	2043.58	10236.6	6213.26	9323.69	3771.28	4182.79	2787.28	61916.6	6061.41	10666.2	15005.1	12175.4	5239.23	4436.3	6348
P14206	P14206	RSSA_MOUSE	Rpsa	40S ribosomal protein SA	1	AIVAIENPADVSVISSR	AIVAIENPADVSVISSR	3	AIVAIENPADVSVISSR3															1409.58	1410.84	1522.72				9938.44	1354.24
Q6ZQ18	Q6ZQ18	EFR3B_MOUSE	Efr3b	Protein EFR3 homolog B	1	AIVDSVAVEEQERER	AIVDSVAVEEQERER	3	AIVDSVAVEEQERER3	4428.45	4540.37	4892.62	5200.41	5027.59		3824.68		3888.37	4470.04	3994.76	3798.65	2938.23	4300.43		2716.31	4272.35	3624.62		3907.26		3191.62	3546.09		2875.82	4412.86	3609.08
Q99MR6	Q99MR6	SRRT_MOUSE	Srrt	Serrate RNA effector molecule homolog	1	AIVEYRDLDAPDDVDFF	AIVEYRDLDAPDDVDFF	2	AIVEYRDLDAPDDVDFF2																							291.83
Q8VHQ9	Q8VHQ9	ACO11_MOUSE	Acot11	Acyl-coenzyme A thioesterase 11	1	AIVNNAFK	AIVNNAFK	2	AIVNNAFK2								6423.5						2957.95	4188.64	5087.38		3499.48	3469.25							4310.5	3904.95
O08599	O08599	STXB1_MOUSE	Stxbp1	Syntaxin-binding protein 1	1	AIVPILLDANVSTYDK	AIVPILLDANVSTYDK	2	AIVPILLDANVSTYDK2										2841.73	3017.21	1712.76							3933.93		3530.25
O08599	O08599	STXB1_MOUSE	Stxbp1	Syntaxin-binding protein 1	1	AIVPILLDANVSTYDKIR	AIVPILLDANVSTYDKIR	3	AIVPILLDANVSTYDKIR3	5702.17	6241.81	4377.38	3602.35		4459.71		4076.29	9638.29	10808.6	9205.43	5021.29	4890.09	5189.5	4022.13	7450.81	8649.93	4547.77	9042.87	7384.71	7670.88	9066.47	7247.85	6368.09	7808.86	5431.75	5119.61	7475.8
P06801	P06801	MAOX_MOUSE	Me1	NADP-dependent malic enzyme	1	AIVVTDGER	AIVVTDGER	2	AIVVTDGER2																					35920.8
Q91V92	Q91V92	ACLY_MOUSE	Acly	ATP-citrate synthase	1	AIVWGMQTR	AIVWGMQTR	2	AIVWGMQTR2																					5167.08
P09671	P09671	SODM_MOUSE	Sod2	Superoxide dismutase [Mn], mitochondrial	1	AIWNVINWENVTER	AIWNVINWENVTER	2	AIWNVINWENVTER2	841.808											1123.96									1472.24		1135.37
O55234	O55234	PSB5_MOUSE	Psmb5	Proteasome subunit beta type-5	1	AIYQATYR	AIYQATYR	2	AIYQATYR2																					5235.5
O35129	O35129	PHB2_MOUSE	Phb2	Prohibitin-2	1	AKDFSLILDDVAITELSFSR	AKDFSLILDDVAITELSFSR	3	AKDFSLILDDVAITELSFSR3		1126.68	949.459	1771.06				1554.58	1258.9	1046.25		860.664			1306.3	1434.38				507.349		1528.95		1272.89	1044.47	2185.37	1282.22	1789.59
Q99KI0	Q99KI0	ACON_MOUSE	Aco2	Aconitate hydratase, mitochondrial	1	AKDINQEVYNFLATAGAK	AKDINQEVYNFLATAGAK	3	AKDINQEVYNFLATAGAK3				1207.19				1359.5				2361.26	1057.14
Q9D8N0	Q9D8N0	EF1G_MOUSE	Eef1g	Elongation factor 1-gamma	1	AKDPFAHLPK	AKDPFAHLPK	2	AKDPFAHLPK2																					1896.36
P26040	P26040	EZRI_MOUSE	Ezr	Ezrin	1	AKEAQDDLVK	AKEAQDDLVK	2	AKEAQDDLVK2																					1387.49
P35803	P35803	GPM6B_MOUSE	Gpm6b	Neuronal membrane glycoprotein M6-b	1	AKEEQELQDIQSR	AKEEQELQDIQSR	3	AKEEQELQDIQSR3	2745.9	4559.31	4548.24	5020.34	3785.11	3835.81	4482.64	4566.44	4220.07	4781.59	4750.44	5392.31	4611.28	4879.49	1251.13	1233.15				1823.92		1734.49					1599.08
O08788	O08788	DCTN1_MOUSE	Dctn1	Dynactin subunit 1	1	AKEEQQDDTVYMGK	AKEEQQDDTVYMGK	3	AKEEQQDDTVYMGK3																	1708.13					5766.18		830.25
O08788	O08788	DCTN1_MOUSE	Dctn1	Dynactin subunit 1	1	AKEEQQDDTVYMGK	AKEEQQDDTVYM(UniMod:35)GK	3	AKEEQQDDTVYM(UniMod:35)GK3		589.299		911.347	859.068			1447.75	508.32						1775.95	902.52	778.145	1601.48	1138.55			12353.9	625.469		643.92
P29341	P29341;Q6PHQ9;Q9D4E6	PABP1_MOUSE	Pabpc1	Polyadenylate-binding protein 1	0	AKEFTNVYIK	AKEFTNVYIK	2	AKEFTNVYIK2			1148.48												1929.85	1656.49	1953.41				2270.25		1791.17	2132.35	1947.78
P29341	P29341;Q6PHQ9;Q9D4E6	PABP1_MOUSE	Pabpc1	Polyadenylate-binding protein 1	0	AKEFTNVYIK	AKEFTNVYIK	3	AKEFTNVYIK3																	1102.45				1900.01		1552.09
O55042	O55042	SYUA_MOUSE	Snca	Alpha-synuclein	1	AKEGVVAAAEK	AKEGVVAAAEK	2	AKEGVVAAAEK2	8659.39	12534.9	6724.49	7183.59	5676.87	16721.4	7702.45	8106.11	8890.98	9841.87	7507.05	8777.89	14427	14256.3	5958.73	2414.88	2848.07	4823.65	2391.09	8779.94	4330.24	8960.12	8999.71	7358.29	8539.25	6274.45	7830.55	9370.2
Q9EPW0	Q9EPW0	INP4A_MOUSE	Inpp4a	Inositol polyphosphate-4-phosphatase type I A	1	AKEIIAQINTLK	AKEIIAQINTLK	3	AKEIIAQINTLK3		1035.29													1181.4		1103.35					1003.84
P50516	P50516	VATA_MOUSE	Atp6v1a	V-type proton ATPase catalytic subunit A	1	AKEILQEEEDLAEIVQLVGK	AKEILQEEEDLAEIVQLVGK	3	AKEILQEEEDLAEIVQLVGK3								1992.65																		1823.02
Q8R1B4	Q8R1B4	EIF3C_MOUSE	Eif3c	Eukaryotic translation initiation factor 3 subunit C	1	AKELLGQGLLLR	AKELLGQGLLLR	2	AKELLGQGLLLR2	1162.69	393.252	704.843									719.543									1168.07		814.448	1061.88	754.758
Q8R1B4	Q8R1B4	EIF3C_MOUSE	Eif3c	Eukaryotic translation initiation factor 3 subunit C	1	AKELLGQGLLLR	AKELLGQGLLLR	3	AKELLGQGLLLR3	1776.35									1445.73	1715.34					1417.97	1190.97		859.248	1327.18	2254.02		929.44	1308.16		1764.08		1275.79
P27546	P27546	MAP4_MOUSE	Map4	Microtubule-associated protein 4	1	AKPLATTQPAK	AKPLATTQPAK	2	AKPLATTQPAK2	6077.93	4514.62	6726.49												4827.27	3024.73	1397.59
Q8CI94	Q8CI94	PYGB_MOUSE	Pygb	Glycogen phosphorylase, brain form	1	AKPLTDSER	(UniMod:1)AKPLTDSER	2	(UniMod:1)AKPLTDSER2	14961	15446.4	16819.8	10231.1	8953.93	9691.19	11035.2	12500.8	13248.2	12475.6	12349.5	10850.7	12325	11525.6	8914.49	9113.82	9634.29	7734.67	7858.52	6911.68	4509.86	8775.42	7862.9	6760.46	6065.65	6369.82	7556.17
P28660	P28660	NCKP1_MOUSE	Nckap1	Nck-associated protein 1	1	AKPSYLIDK	AKPSYLIDK	2	AKPSYLIDK2	2243.75		1890.18						1918.51	1592.44		2644.79	1789.53	1914.97													1461.73
Q9JKK7	Q9JKK7	TMOD2_MOUSE	Tmod2	Tropomodulin-2	1	AKPVFEEPPNPTNVEASLQQMK	AKPVFEEPPNPTNVEASLQQM(UniMod:35)K	3	AKPVFEEPPNPTNVEASLQQM(UniMod:35)K3							1962.02	1396.24				1548.7					1296.31
Q9WUM5	Q9WUM5	SUCA_MOUSE	Suclg1	Succinate--CoA ligase [ADP/GDP-forming] subunit alpha, mitochondrial	1	AKPVVSFIAGITAPPGR	AKPVVSFIAGITAPPGR	3	AKPVVSFIAGITAPPGR3			1271.75			1164.24									1479.12	1634.35			1611.34				1563.27				1181.27
P43274;P43277	P15864;P43274;P43277;Q07133	H13_MOUSE;H14_MOUSE	H1-3;H1-4	Histone H1.4	0	ALAAAGYDVEK	ALAAAGYDVEK	2	ALAAAGYDVEK2	1734.01														2516.03	2240.27	3248.17			4560.1	6097.12	4471.62	2131.69	2636.53	1657.56			2309.88
P43274;P43277	P15864;P43274;P43277;Q07133	H13_MOUSE;H14_MOUSE	H1-3;H1-4	Histone H1.4	0	ALAAAGYDVEKNNSR	ALAAAGYDVEKNNSR	3	ALAAAGYDVEKNNSR3															4464.85	4449.81	4803.32	2203.63		4684.52	7092.55
P03995	P03995	GFAP_MOUSE	Gfap	Glial fibrillary acidic protein	1	ALAAELNQLR	ALAAELNQLR	2	ALAAELNQLR2	26054.4	9970.92	8004.2	5648.74	10633.9	4580.23	4804.07	6682.49	13897.1	11795.8	12936.1	5817.51	4879.46	5218.91	32705.4	21010.8	27660.3	6314.54	7944.29	3819.49		17611.6	12357.2	11762.9	13416.3	6577.93	6125.51	5960.35
Q9CZX8	Q9CZX8	RS19_MOUSE	Rps19	40S ribosomal protein S19	1	ALAAFLKK	ALAAFLKK	2	ALAAFLKK2	2674.58	1758.82	3717.29			1945.94			1559.59		2295.4	882.073	1081.85		7814.45		4909.12	1460.8	2827.37	2387.27	5426.76	2681.58	8870.82	12154.4	11807.1	3914.63	4114.37
Q9CPW4	Q9CPW4	ARPC5_MOUSE	Arpc5	Actin-related protein 2/3 complex subunit 5	1	ALAAGGVGSIVR	ALAAGGVGSIVR	2	ALAAGGVGSIVR2	5544.83	6294.45	7467.7	6645.07	7248.12	8840.77	9136.44	6706.76	5473.16	7726.55	8106.62	7363.02	6005.38	8966.61	3912			3642.84	2421.73	12161.7	30686.2	2060.93	4215.79	2805.23		3212.04		4012.74
P43276	P43276	H15_MOUSE	H1-5	Histone H1.5	1	ALAAGGYDVEK	ALAAGGYDVEK	2	ALAAGGYDVEK2																				4979.91	3395.83
P43276	P43276	H15_MOUSE	H1-5	Histone H1.5	1	ALAAGGYDVEKNNSR	ALAAGGYDVEKNNSR	3	ALAAGGYDVEKNNSR3																				4079.91	5906.79
Q68FH0	Q68FH0	PKP4_MOUSE	Pkp4	Plakophilin-4	1	ALADSGGIEK	ALADSGGIEK	2	ALADSGGIEK2							2367.95
Q8C1A5	Q8C1A5	THOP1_MOUSE	Thop1	Thimet oligopeptidase	1	ALADVEVTYTVQR	ALADVEVTYTVQR	2	ALADVEVTYTVQR2																					2262.2
O88485	O88485	DC1I1_MOUSE	Dync1i1	Cytoplasmic dynein 1 intermediate chain 1	1	ALAEDSDIFFDYSGR	ALAEDSDIFFDYSGR	2	ALAEDSDIFFDYSGR2		1159.8		1210.58						1385.15	1196.71	1501.1		1404.02								1796.6	1517.97
Q9D0M3	Q9D0M3	CY1_MOUSE	Cyc1	Cytochrome c1, heme protein, mitochondrial	1	ALAEEVEVQDGPNDDGEMFMRPGK	ALAEEVEVQDGPNDDGEM(UniMod:35)FM(UniMod:35)RPGK	3	ALAEEVEVQDGPNDDGEM(UniMod:35)FM(UniMod:35)RPGK3				1181.15	1681.17	1148.14		1042.37	1270.41		1391.36	1810.88	1138.15	886.197	1189.58	1766.47	1609.85		1205.03	1263.74			881.939	1156.28	1079.23	2540.5	1338.7	2098.35
Q9CVI2	Q9CVI2	F133B_MOUSE	Fam133b	Protein FAM133B	1	ALAEFEEK	ALAEFEEK	2	ALAEFEEK2													1704.46			1514.15				2151.08
P51855	P51855	GSHB_MOUSE	Gss	Glutathione synthetase	1	ALAEGVLLR	ALAEGVLLR	2	ALAEGVLLR2																					7366.46						1187.11
Q922J9	Q922J9	FACR1_MOUSE	Far1	Fatty acyl-CoA reductase 1	1	ALAEYVVQQEGAK	ALAEYVVQQEGAK	2	ALAEYVVQQEGAK2				654.779											640.706				595.428
O55106	O55106	STRN_MOUSE	Strn	Striatin	1	ALAFHPIEPVLITASEDHTLK	ALAFHPIEPVLITASEDHTLK	3	ALAFHPIEPVLITASEDHTLK3	546.287																									1562.49
Q6P9K8	Q6P9K8	CSKI1_MOUSE	Caskin1	Caskin-1	1	ALAGLQSSSATPSPVPSPAR	ALAGLQSSSATPSPVPSPAR	2	ALAGLQSSSATPSPVPSPAR2	4812.98	3396.03	5328.95	1106.51	1704.34		1449.16	1474.89	1831.14	1749.89	1259.62	1077.68	1515.75		4523.05	3957.11	4175.06		1381.57	939.526	625.654	1382.16	1343.56	1356.14	1570.85		1637.25	1623.35
Q3TZZ7	Q3TZZ7	ESYT2_MOUSE	Esyt2	Extended synaptotagmin-2	1	ALALLEDEEQAVR	ALALLEDEEQAVR	2	ALALLEDEEQAVR2	1009.46	997.562		1091.38						945.413				886.061	2122.26	2225.32	2290.79	2456.7	3094.36	2475.33	4618.83	3320.75	1847	2327.7	2520.5	2947.26	2172.1	3288.57
Q9QYR6	Q9QYR6	MAP1A_MOUSE	Map1a	Microtubule-associated protein 1A	1	ALALVPGTPTR	ALALVPGTPTR	2	ALALVPGTPTR2		8643.48	13761.5			9070.93	11368		8321.95	7146.9	7606.04	9187.06					9028.93	9357.52		9158.35	3909.18		11476	15283.8	12856.3	9274.02	14827.1	8381.32
Q99JY0	Q99JY0	ECHB_MOUSE	Hadhb	Trifunctional enzyme subunit beta, mitochondrial	1	ALAMGYKPK	ALAMGYKPK	2	ALAMGYKPK2																					2150.69
Q99JY0	Q99JY0	ECHB_MOUSE	Hadhb	Trifunctional enzyme subunit beta, mitochondrial	1	ALAMGYKPK	ALAM(UniMod:35)GYKPK	2	ALAM(UniMod:35)GYKPK2																								816.265
P09103	P09103	PDIA1_MOUSE	P4hb	Protein disulfide-isomerase	1	ALAPEYAK	ALAPEYAK	2	ALAPEYAK2																					15902							5148.43
O88712	O88712;P56546	CTBP1_MOUSE	Ctbp1	C-terminal-binding protein 1	0	ALAQALKEGR	ALAQALKEGR	2	ALAQALKEGR2	1833.78	1109.28		1395.77	1656.1	1174.97	1056.71	1119.22				1374.43	1438.87	1013.26	1108.09	1476.49		1447.95							1185.21
P13595	P13595	NCAM1_MOUSE	Ncam1	Neural cell adhesion molecule 1	1	ALASEWKPEIR	ALASEWKPEIR	2	ALASEWKPEIR2									1591.54	2231.97	1594.74	1183.43			1541.43								1452.04		2351.25			2170.8
P13595	P13595	NCAM1_MOUSE	Ncam1	Neural cell adhesion molecule 1	1	ALASEWKPEIR	ALASEWKPEIR	3	ALASEWKPEIR3		3239.2														4046.77	5443.36					4202.68	25627.6
Q9D3A9	Q9D3A9	TTYH1_MOUSE	Ttyh1	Protein tweety homolog 1	1	ALASIHSQLQGLER	ALASIHSQLQGLER	2	ALASIHSQLQGLER2	861.831
Q9D3A9	Q9D3A9	TTYH1_MOUSE	Ttyh1	Protein tweety homolog 1	1	ALASIHSQLQGLER	ALASIHSQLQGLER	3	ALASIHSQLQGLER3	2940.62	4357.69	4712.63	5043.86	3893.36	3706.2	3359.03	4150.04	3754.27	4366.11	4497.95	4226.85	4536.57	5606.12	1815.12	2276.94	2306.8	2820.68	2859.08	2854.7		2972.98	2702.35	2419.41	3266.52	2876.73	2514.82	2506.17
P26443	P26443	DHE3_MOUSE	Glud1	Glutamate dehydrogenase 1, mitochondrial	1	ALASLMTYK	ALASLM(UniMod:35)TYK	2	ALASLM(UniMod:35)TYK2	5444.23	4383.82	4035.67	6619.05	7140.36	8128.51	9716.67	7037.76		6588.61	6456.45		8084.85	12215.1		6325.33	7689.16	5606.13	7333.41	8350.58	5391.88	7186.04	7716.01	6611.97	6142.73	6747.41	7383.73	8014.11
Q64727	Q64727	VINC_MOUSE	Vcl	Vinculin	1	ALASQLQDSLKDLK	ALASQLQDSLKDLK	3	ALASQLQDSLKDLK3																					2327.72
Q3TC72	Q3TC72	FAHD2_MOUSE	Fahd2	Fumarylacetoacetate hydrolase domain-containing protein 2A	1	ALATQLPVIPR	ALATQLPVIPR	2	ALATQLPVIPR2	2448.18	2148.87	2151.48	2554.94	3218.86	3264.71	2471.61	3048.09	2502.94	2449.69	2452.49	3223.32	2533.78	3484.88	3073.13	3177.6	3235.41	3464.47		3629.54	774.79	2605.94	3002.59	3329.99	3100.35	2653.29	3117.1	3526.13
Q9D898	Q9D898	ARP5L_MOUSE	Arpc5l	Actin-related protein 2/3 complex subunit 5-like protein	1	ALAVGGLGSIIR	ALAVGGLGSIIR	2	ALAVGGLGSIIR2	5117.79	5453.92	5739.47	5029.86	4708.37	6866.85	7034.27	7076.83	5323.8	7475.28	7238.64	6431.08	6030.48	6014	4131.64	3402.64	3413.96	4333.75	4995.57	4960.83	27341.4	5341.73	7135.05	5224.45	4342.57	5479.57	4870.46	6067.17
Q05920	Q05920	PYC_MOUSE	Pc	Pyruvate carboxylase, mitochondrial	1	ALAVSDLNR	ALAVSDLNR	2	ALAVSDLNR2	5838.16	6184.93	6874.78		5312.41	7150	5178.13	5582.77	5081.92	4866.65	4773.57	5227.19	4487.68	4636.69		6518.86	7241.32	7112.09	37020.4	13114.6	8724.24	6890.5	6464.66	6942.41	6040.82	8041.59	6722.04	7704.65
Q9JJA9	Q9JJA9	GRASP_MOUSE	Grasp	General receptor for phosphoinositides 1-associated scaffold protein	1	ALAVSGGTLPR	ALAVSGGTLPR	2	ALAVSGGTLPR2	2758.69			2117.16	2657.91	3055.82	2531.89	3172.95	3047.98	2697.99	3174.46		3016.73	2731.52			3280.24	3214.61	1770.4	2634.79		2662.12			3254.33		2510.04	2477.95
E9PUD6	E9PUD6	E9PUD6_MOUSE	Zscan18	Zinc finger and SCAN domain-containing 18	1	ALDAEGEDSSPASPQR	ALDAEGEDSSPASPQR	2	ALDAEGEDSSPASPQR2									765.938	564.261	908.436													928.322	620.64
Q9JIG8	Q9JIG8	PRAF2_MOUSE	Praf2	PRA1 family protein 2	1	ALDDFVLGSAR	ALDDFVLGSAR	2	ALDDFVLGSAR2	1874.51	1535.61	2072.58	1688.69	2057.19		3120.8	2082.99		1603.87		2434.84	1487.31												1659.83	1950.4	1112.97
Q9D8S4	Q9D8S4	ORN_MOUSE	Rexo2	Oligoribonuclease, mitochondrial	1	ALDDISESIK	ALDDISESIK	2	ALDDISESIK2																					3483.08
O08638	O08638	MYH11_MOUSE	Myh11	Myosin-11	1	ALDEETRSHEAQVQEMR	ALDEETRSHEAQVQEM(UniMod:35)R	4	ALDEETRSHEAQVQEM(UniMod:35)R4							1773.7
Q8CG16	Q8CFG9;Q8CG16	C1RA_MOUSE	C1ra	Complement C1r-A subcomponent	0	ALDEFTIIQDPQPQYQFR	ALDEFTIIQDPQPQYQFR	2	ALDEFTIIQDPQPQYQFR2	872.796	487.652
P46471	P46471	PRS7_MOUSE	Psmc2	26S proteasome regulatory subunit 7	1	ALDEGDIALLK	ALDEGDIALLK	2	ALDEGDIALLK2	4362.64	4865.01	3611.23	4080.02	3260.01	3565.76	5012.62	4142.47	4061.1	4134.87	4176.17	4322.9	4521.08	4233.67	4074.39	3413.52	3952.61	4843.04	3357.18	4863.41	7883.72	6215.21	4952.05	3831.69	4532.7	3079.92	4843.49	4436.64
P50516	P50516	VATA_MOUSE	Atp6v1a	V-type proton ATPase catalytic subunit A	1	ALDEYYDK	ALDEYYDK	2	ALDEYYDK2		2950.53	3602.97	2887.15	3050.18	4222.91	3292.89	3091.73	88894.4	91873.3	86915.8	3861.36	2017.92	1996.86	2941.71		1839.35	2060.05	1783.43	2586.11	6407.81	2824.9	40732.9	44628.1	42081.1	2733.04	3362.79	2812.17
P50516	P50516	VATA_MOUSE	Atp6v1a	V-type proton ATPase catalytic subunit A	1	ALDEYYDKHFTEFVPLR	ALDEYYDKHFTEFVPLR	3	ALDEYYDKHFTEFVPLR3									18016.8	19803.9	18779.9			983.121							2193.82		6135.9	8988.79	10563.8
P50516	P50516	VATA_MOUSE	Atp6v1a	V-type proton ATPase catalytic subunit A	1	ALDEYYDKHFTEFVPLR	ALDEYYDKHFTEFVPLR	4	ALDEYYDKHFTEFVPLR4				774.707					48885.9	56932	49115.3					1233.9			1161.11		2318.91		13684.9	17187.3	15342.2
P21460	P21460	CYTC_MOUSE	Cst3	Cystatin-C	1	ALDFAVSEYNK	ALDFAVSEYNK	2	ALDFAVSEYNK2								1948.24	2667.1	3756.53	2806.19	2466.42											2075.85
P57780;Q7TPR4	O88990;P57780;Q7TPR4	ACTN1_MOUSE;ACTN4_MOUSE	Actn1;Actn4	Alpha-actinin-4	0	ALDFIASK	ALDFIASK	2	ALDFIASK2	1963.58		4682.67	4012.89		2618.46	5837.99	3290.42				4191.05	2570.38							6686.62	31064.6						1964.67
Q9D067	Q9D067	MDM1_MOUSE	Mdm1	Nuclear protein MDM1	1	ALDLAGDLTNHR	ALDLAGDLTNHR	3	ALDLAGDLTNHR3																	722.942		822.214
Q8BWT1	Q8BWT1	THIM_MOUSE	Acaa2	3-ketoacyl-CoA thiolase, mitochondrial	1	ALDLDPSK	ALDLDPSK	2	ALDLDPSK2				3092.67																					3513.57		3305.98
Q8BWT1	Q8BWT1	THIM_MOUSE	Acaa2	3-ketoacyl-CoA thiolase, mitochondrial	1	ALDLDPSKTNVSGGAIALGHPLGGSGSR	ALDLDPSKTNVSGGAIALGHPLGGSGSR	4	ALDLDPSKTNVSGGAIALGHPLGGSGSR4			1152.07		935.211	1168.47		1188.61			911.51								851.619	1266.48		1322.82			1575.34		1303.34
E9PXF0	E9PXF0	E9PXF0_MOUSE	Pcdh17	Protocadherin 17	1	ALDSDFGESGR	ALDSDFGESGR	2	ALDSDFGESGR2	1318.27	1414.58	1531.01													1789.66	1514.72
P29341	P29341;Q62029;Q9D4E6	PABP1_MOUSE	Pabpc1	Polyadenylate-binding protein 1	0	ALDTMNFDVIK	ALDTMNFDVIK	2	ALDTMNFDVIK2															3635.58	2521.81	3470.75				10694.1				5014.08
P29341	P29341;Q62029;Q9D4E6	PABP1_MOUSE	Pabpc1	Polyadenylate-binding protein 1	0	ALDTMNFDVIK	ALDTM(UniMod:35)NFDVIK	2	ALDTM(UniMod:35)NFDVIK2	2623.71	1554.51	2450.76	1110.03	804.198	1014.16		1167.29	2373.97	2303.86	2256.01	1448.89	1287.23	1315.75	5903.05	4351.83	3854.09	1954.76	1884.43	1535.82	3890.67	1340.49	4965.55	7255.38	5212.6	2912.56	1955.84	2881.65
P70302	P70302	STIM1_MOUSE	Stim1	Stromal interaction molecule 1	1	ALDTVLFGPPLLTR	ALDTVLFGPPLLTR	2	ALDTVLFGPPLLTR2	750.436	919.326	699.35	1457.51	1114.06	1087.21	1468.06	1010.57	1166.96	766.926	1221.15	1052.42	1240.78		1123.58	903.59	1321.35	1472.24	893.284	1028.17	1952.35	1218.08	1179.58	1308.45		2460.73	963.013	1423.64
Q00915	Q00915	RET1_MOUSE	Rbp1	Retinol-binding protein 1	1	ALDVNVALR	ALDVNVALR	2	ALDVNVALR2																					5918
Q00915	Q00915	RET1_MOUSE	Rbp1	Retinol-binding protein 1	1	ALDVNVALRK	ALDVNVALRK	2	ALDVNVALRK2																					956.416
P08730	P08730	K1C13_MOUSE	Krt13	Keratin, type I cytoskeletal 13	1	ALEAANADLEVK	ALEAANADLEVK	2	ALEAANADLEVK2																				1957.85
P46660	P46660	AINX_MOUSE	Ina	Alpha-internexin	1	ALEAELAALR	ALEAELAALR	2	ALEAELAALR2		3507.96		4115.05	4316.11			2604.19	55644.4	54883.4	56580.2	3478.64	3216.51	2571.12									26782.4	32443.1	30128.3
Q91VM5;Q9WV02	A0A2I3BRL8;Q91VM5;Q9WV02	RBMX_MOUSE;RMXL1_MOUSE	Rbmx;Rbmxl1	RNA binding motif protein, X-linked-like-1	0	ALEAVFGK	ALEAVFGK	2	ALEAVFGK2																			1399.25	1667.97			1832.76		2371.99
P62046	P62046	LRCH1_MOUSE	Lrch1	Leucine-rich repeat and calponin homology domain-containing protein 1	1	ALEEAANSGGLNLSAR	ALEEAANSGGLNLSAR	2	ALEEAANSGGLNLSAR2									773.704	922.936	748.974												2875.45	3005.19	3198.12
Q3UMG5	Q3UMG5	LRCH2_MOUSE	Lrch2	Leucine-rich repeat and calponin homology domain-containing protein 2	1	ALEEAGNSGILSLSGR	ALEEAGNSGILSLSGR	2	ALEEAGNSGILSLSGR2																							969.244	946.849	1143.96
O08638;Q61879	O08638;Q61879	MYH10_MOUSE;MYH11_MOUSE	Myh10;Myh11	Myosin-11	0	ALEEALEAK	ALEEALEAK	2	ALEEALEAK2							8138.16
O08638	O08638	MYH11_MOUSE	Myh11	Myosin-11	1	ALEEALEAKEELER	ALEEALEAKEELER	2	ALEEALEAKEELER2							2181.98
O08638	O08638	MYH11_MOUSE	Myh11	Myosin-11	1	ALEEALEAKEELER	ALEEALEAKEELER	3	ALEEALEAKEELER3							21496.2														3142.44
Q8VDD5	Q8VDD5	MYH9_MOUSE	Myh9	Myosin-9	1	ALEEAMEQK	ALEEAMEQK	2	ALEEAMEQK2		989.535																			17878.3
Q8VDD5	Q8VDD5	MYH9_MOUSE	Myh9	Myosin-9	1	ALEEAMEQK	ALEEAM(UniMod:35)EQK	2	ALEEAM(UniMod:35)EQK2																					2205.96
Q6IFX2	Q6IFX2	K1C42_MOUSE	Krt42	Keratin, type I cytoskeletal 42	1	ALEEANADLEVK	ALEEANADLEVK	2	ALEEANADLEVK2	82598.9	33823.2	45558.7	24639.3	32907.4	44983.5	41232.9	31409.3	73459.6	55637.4	43102.9	784421	34085.6	48380.7	62345.9	90345.6	104088	34743.4	66506.9	52243.2	688293	136295	73430.2	81725.4	38312.3	60543.2	27907.8	59756.8
Q6IFX2	Q6IFX2	K1C42_MOUSE	Krt42	Keratin, type I cytoskeletal 42	1	ALEEANADLEVKIR	ALEEANADLEVKIR	3	ALEEANADLEVKIR3	362.566											2271.87									1667.89
Q61781;Q9QWL7	Q61781;Q9QWL7	K1C14_MOUSE;K1C17_MOUSE	Krt14;Krt17	Keratin, type I cytoskeletal 14	0	ALEEANTELEVK	ALEEANTELEVK	2	ALEEANTELEVK2	7790.04	9528.19	3713.54		1438.72	5835.39	3220.57	1618.39	4293.71	4383.19	3192.2	164908	1863.65	5454.78	15153.9	10331.5	10186.9	2141.33	5577.71	4154.26	75337	3840.16	8863.57	8627.39	1444.57	24843.5	2221.07	7273.18
Q80YA9	Q80YA9	CNKR2_MOUSE	Cnksr2	Connector enhancer of kinase suppressor of ras 2	1	ALEEASLSPLGEHR	ALEEASLSPLGEHR	2	ALEEASLSPLGEHR2	1132.86									605.377		649.002
Q80YA9	Q80YA9	CNKR2_MOUSE	Cnksr2	Connector enhancer of kinase suppressor of ras 2	1	ALEEASLSPLGEHR	ALEEASLSPLGEHR	3	ALEEASLSPLGEHR3		1181.53									1675.7
Q921G6	Q921G6	LRCH4_MOUSE	Lrch4	Leucine-rich repeat and calponin homology domain-containing protein 4	1	ALEEAVATGTLNLSNR	ALEEAVATGTLNLSNR	2	ALEEAVATGTLNLSNR2																							2804.08	3501.76
Q921G6	Q921G6	LRCH4_MOUSE	Lrch4	Leucine-rich repeat and calponin homology domain-containing protein 4	1	ALEEAVATGTLNLSNRR	ALEEAVATGTLNLSNRR	3	ALEEAVATGTLNLSNRR3									1785.39	1484.56													5970.85	7902.88	5948.56
Q6URW6	Q6URW6	MYH14_MOUSE	Myh14	Myosin-14	1	ALEEEQEAREELER	ALEEEQEAREELER	3	ALEEEQEAREELER3																					24854.8
Q91VI7	Q91VI7	RINI_MOUSE	Rnh1	Ribonuclease inhibitor	1	ALEEERPSLR	ALEEERPSLR	3	ALEEERPSLR3								2488.32											3889.92
Q9CRB6	Q9CRB6	TPPP3_MOUSE	Tppp3	Tubulin polymerization-promoting protein family member 3	1	ALEELATKR	ALEELATKR	2	ALEELATKR2																					3771.89
P55821	P55821	STMN2_MOUSE	Stmn2	Stathmin-2	1	ALEENNNFSK	ALEENNNFSK	2	ALEENNNFSK2		679.785		1225.32	1580.08		1154.08			1357.85	740.872												1320.57
O70166	O70166	STMN3_MOUSE	Stmn3	Stathmin-3	1	ALEENNNFSR	ALEENNNFSR	2	ALEENNNFSR2		943.961	1143.02	1209.08				1305.91	1039.36	1254.08	1347.94	1559.98	1508.39	1116.13	626.937	1033.81	1047.25						569.607	1222.03	1068.25
Q80TR1	Q80TR1	AGRL1_MOUSE	Adgrl1	Adhesion G protein-coupled receptor L1	1	ALEEPLLLPR	ALEEPLLLPR	2	ALEEPLLLPR2	2405.83	2316.48		1805.71			2062.57	2237.96	1914.26	1747.49	2077.48	1555.61	2837.08	1765.72		739.423			741.178			1268.85		1155.36
P02535	P02535	K1C10_MOUSE	Krt10	Keratin, type I cytoskeletal 10	1	ALEESNYELEGK	ALEESNYELEGK	2	ALEESNYELEGK2	241082	246993	163901	85333.1	107888	132562	214641	133779	203736	263417	195786	188570	226893	178594	197486	201350	231575	168837	439980	211438	1.23724e+06	287477	123292	321697	192101	224038	171403	246506
P02535	P02535	K1C10_MOUSE	Krt10	Keratin, type I cytoskeletal 10	1	ALEESNYELEGKIK	ALEESNYELEGKIK	2	ALEESNYELEGKIK2	812.056	357.204	616.459		1442.48	392.439	395.865					518.167	479.409		1077.17	1057.8	809.334	509.338			8491.36					482.941	538.498
P02535	P02535	K1C10_MOUSE	Krt10	Keratin, type I cytoskeletal 10	1	ALEESNYELEGKIK	ALEESNYELEGKIK	3	ALEESNYELEGKIK3	6033.94	4835.81	7241.95	3314.21	10603	4758.7	4714.04	4473.9				2960.83	2717.65	1970.54	8561.2	8839.83	5627.33	7251.52	2186.85	3000.4	61456.2	3236.57	2205.84			5267.54	3516.2	1732.56
Q68FD5	Q68FD5	CLH1_MOUSE	Cltc	Clathrin heavy chain 1	1	ALEHFTDLYDIK	ALEHFTDLYDIK	2	ALEHFTDLYDIK2																							845.115	709.031	877.825	5448.93		2334.71
Q68FD5	Q68FD5	CLH1_MOUSE	Cltc	Clathrin heavy chain 1	1	ALEHFTDLYDIK	ALEHFTDLYDIK	3	ALEHFTDLYDIK3									1129.5	877.849	803.195										879.488		820.397	1088.89	1148.46	10021.7		3801.96
Q68FD5	Q68FD5	CLH1_MOUSE	Cltc	Clathrin heavy chain 1	1	ALEHFTDLYDIKR	ALEHFTDLYDIKR	2	ALEHFTDLYDIKR2																										3507.46
Q68FD5	Q68FD5	CLH1_MOUSE	Cltc	Clathrin heavy chain 1	1	ALEHFTDLYDIKR	ALEHFTDLYDIKR	3	ALEHFTDLYDIKR3	11725.3	8137.78	6695.03	8157.76	4962.67	10141.1	2872.8	7734.7	14143.6	14692.4	13181.1	6976.48	7124.42	8102.13	6572.35	7521.88	6978.86	5012.32	6756.3	6003.17	12172.5	7194.47	15864.6	17868.6	20299.1	170408	5804.21	54749.1
Q68FD5	Q68FD5	CLH1_MOUSE	Cltc	Clathrin heavy chain 1	1	ALEHFTDLYDIKR	ALEHFTDLYDIKR	4	ALEHFTDLYDIKR4	2925.7	2324.67	3438.16	2774.85		3861.93	2503.11	4851.65	8498.52	8073.85	8194.65	2721.25		3362.62	2577.27	3620.96	2667.02	2873.51	2597.03	4055.61	7068.1	4087.81	8393.97	8112.58	7982.3	95725.1	3236.41	26119.1
P70698	P70303;P70698	PYRG1_MOUSE	Ctps1	CTP synthase 1	0	ALEHSALAINHK	ALEHSALAINHK	3	ALEHSALAINHK3								907.848
F8VPN4	F8VPN4	F8VPN4_MOUSE	Agl	Amylo-1,6-glucosidase, 4-alpha-glucanotransferase	1	ALEIAEKK	ALEIAEKK	2	ALEIAEKK2		1141.23				2122.9	1844.73		1566.85	1330.57		1516.71	2153.68					2272.06		2278.92							1483.17
P80313	P80313	TCPH_MOUSE	Cct7	T-complex protein 1 subunit eta	1	ALEIIPR	ALEIIPR	2	ALEIIPR2			5414.83	8012.04	6436.06	4961.98	8614.57	5865.1				6053.97	5264.76	6441.56		5159.79	5662.91				10188.7						5074.01
Q8C437	Q8C437	PEX5R_MOUSE	Pex5l	PEX5-related protein	1	ALEIQPGFIR	ALEIQPGFIR	2	ALEIQPGFIR2	5606.1	6223.41	6108.82	6058.08	6704.63	6012.75	7175.84	6315.73	6206.1	6247.3	6630.93	5934.8	5576.93	5785.61	3728.33	3761.11	3784.44	3912.41	2828.47	3777.81			3201.57	3399.47	3274.76	4057.67	3379.86
O88448	O88448	KLC2_MOUSE	Klc2	Kinesin light chain 2	1	ALEIYATR	ALEIYATR	2	ALEIYATR2	4156.12	3439.65								3156				3047.89	3915.66		4142.36								3358.92		4142.48
Q60902	Q60902	EP15R_MOUSE	Eps15l1	Epidermal growth factor receptor substrate 15-like 1	1	ALEKEPVPSILPPPLIPPSK	ALEKEPVPSILPPPLIPPSK	3	ALEKEPVPSILPPPLIPPSK3																							2526.49	2389.37	2964.77
Q9WUD1	Q9WUD1	CHIP_MOUSE	Stub1	STIP1 homology and U box-containing protein 1	1	ALELDGQSVK	ALELDGQSVK	2	ALELDGQSVK2															2168.17				2569.93
O08638;Q61879	O08638;Q61879	MYH10_MOUSE;MYH11_MOUSE	Myh10;Myh11	Myosin-11	0	ALELDPNLYR	ALELDPNLYR	2	ALELDPNLYR2	10009	9969.15	9126.59	1845.2			103832	2997.17	2502.54		1825.18	7596.45	6244.22	9548.68	13349.8	10215	13490.7	4950.17			18860.6	3350.32	3197.28	2662.69	3733.8	11742.5	11435.9	8193.45
Q8VDD5	Q8VDD5	MYH9_MOUSE	Myh9	Myosin-9	1	ALELDSNLYR	ALELDSNLYR	2	ALELDSNLYR2	3840.23	4386.28	3402.48				9667.62					4409.39	3245.7	4760.23	8497.46	8907.07	9061.21	2769.93	2374.23	10545.3	37604.4	2884.78	2183.79	2788.97	1963.41	7476.04	8626.65	6148.4
Q8QZR5	Q8QZR5	ALAT1_MOUSE	Gpt	Alanine aminotransferase 1	1	ALELEQELR	ALELEQELR	2	ALELEQELR2																					4625.37
P26041	P26041;P26043	MOES_MOUSE	Msn	Moesin	0	ALELEQER	ALELEQER	2	ALELEQER2																				5592.89
P26041	P26041	MOES_MOUSE	Msn	Moesin	1	ALELEQERK	ALELEQERK	2	ALELEQERK2																					3095.71
P09405	P09405	NUCL_MOUSE	Ncl	Nucleolin	1	ALELTGLK	ALELTGLK	2	ALELTGLK2																13928.7			1518.41		5966.54	6235.32	9708.68	8513.1				4117.61
Q5RJI5	Q5RJI5	BRSK1_MOUSE	Brsk1	Serine/threonine-protein kinase BRSK1	1	ALEMAQHSQR	ALEMAQHSQR	2	ALEMAQHSQR2		514.563															493.787								725.042
Q6PB44	Q6PB44	PTN23_MOUSE	Ptpn23	Tyrosine-protein phosphatase non-receptor type 23	1	ALENPDTASLLGR	ALENPDTASLLGR	2	ALENPDTASLLGR2	870.672														994.863		962.451				1521.29
P27773	P27773	PDIA3_MOUSE	Pdia3	Protein disulfide-isomerase A3	1	ALEQFLQEYFDGNLKR	ALEQFLQEYFDGNLKR	3	ALEQFLQEYFDGNLKR3								543.123							1002.56		825.394						481.908				988.707	892.681
Q810J8	Q810J8	ZFYV1_MOUSE	Zfyve1	Zinc finger FYVE domain-containing protein 1	1	ALEQLLENNTTR	ALEQLLENNTTR	2	ALEQLLENNTTR2	1805.19	1598.95					2277.44					1759.15		1787.65		1828.66	2016.18	1474.66					1658.24
Q9D9K3	Q9D9K3	AVEN_MOUSE	Aven	Cell death regulator Aven	1	ALEQLPLAVR	ALEQLPLAVR	2	ALEQLPLAVR2									1638.56																3384.42
Q8VDD5	Q8VDD5	MYH9_MOUSE	Myh9	Myosin-9	1	ALEQQVEEMK	ALEQQVEEMK	2	ALEQQVEEMK2																	1239.66				5911.67
Q8VDD5	Q8VDD5	MYH9_MOUSE	Myh9	Myosin-9	1	ALEQQVEEMK	ALEQQVEEM(UniMod:35)K	2	ALEQQVEEM(UniMod:35)K2																					2482
Q61879	Q61879	MYH10_MOUSE	Myh10	Myosin-10	1	ALEQQVEEMR	ALEQQVEEMR	2	ALEQQVEEMR2		905.227					1179.28										1475.76				2189.09
Q9JHU4	Q9JHU4	DYHC1_MOUSE	Dync1h1	Cytoplasmic dynein 1 heavy chain 1	1	ALERLEGVEGVAHIIDPK	ALERLEGVEGVAHIIDPK	3	ALERLEGVEGVAHIIDPK3																					2741.39
P09411	P09411	PGK1_MOUSE	Pgk1	Phosphoglycerate kinase 1	1	ALESPERPFLAILGGAK	ALESPERPFLAILGGAK	3	ALESPERPFLAILGGAK3	5568.36									3264.64	1893.29	4391.85							1562.89	2815.8	41555.6		2125.65	2492.14		1242.57		1780.43
Q8K4Q0	Q8K4Q0	RPTOR_MOUSE	Rptor	Regulatory-associated protein of mTOR	1	ALETIGANLQK	ALETIGANLQK	2	ALETIGANLQK2			1637.32
O08638	O08638	MYH11_MOUSE	Myh11	Myosin-11	1	ALETQMEEMK	ALETQMEEMK	2	ALETQMEEMK2							1361.78
Q9CPX6	Q9CPX6	ATG3_MOUSE	Atg3	Ubiquitin-like-conjugating enzyme ATG3	1	ALEVAEYLTPVLK	ALEVAEYLTPVLK	2	ALEVAEYLTPVLK2		1017.98				459.744			862.446	848.348	1187.88	754.504	984.028	972.529		495.279	790.338	608.506			962.409	750.589		768.061	704.918
Q5IRJ6	Q5IRJ6	ZNT9_MOUSE	Slc30a9	Zinc transporter 9	1	ALEVWGSLEALAR	ALEVWGSLEALAR	2	ALEVWGSLEALAR2								753.253
P01786	A0A075B5R2;A0A075B5R3;P01786	HVM17_MOUSE	-	Ig heavy chain V region MOPC 47A	0	ALEWLGFIR	ALEWLGFIR	2	ALEWLGFIR2	9608.03	11048.7	9148.51	9745.13	10566.4	18427.5	13617.3	9153.79	10495.7	11603	9915.46	9530.98	13490.9	14961.4	25896.3	27114.1	31912.6	28127.5	37096.9	34431.4	31747.3	32144.6	28124	36228	26811.2	29870.6	34281.3	38701.3
Q9JLI8	Q9JLI8	SART3_MOUSE	Sart3	Squamous cell carcinoma antigen recognized by T-cells 3	1	ALEYLQQEVEER	ALEYLQQEVEER	2	ALEYLQQEVEER2															1500.42										2460.82
P54285;Q8CC27;Q8R0S4;Q8R3Z5	P54285;Q8CC27;Q8R0S4;Q8R3Z5	CACB1_MOUSE;CACB2_MOUSE;CACB3_MOUSE;CACB4_MOUSE	Cacnb1;Cacnb2;Cacnb3;Cacnb4	Voltage-dependent L-type calcium channel subunit beta-3	0	ALFDFLK	ALFDFLK	2	ALFDFLK2	3092.67	2494.02	3470.3	1973.16		2042.08		2390.12	2162.52	3007.6	3409.78	1533.04			2490.46		2577.16	2130.25			1140.98		1882.72	2001.08	1965.95	1137.76
P62484	P62484	ABI2_MOUSE	Abi2	Abl interactor 2	1	ALFDSYTNLER	ALFDSYTNLER	2	ALFDSYTNLER2	5202.05	4505.92	3927.3	4051.36	3567.7	3043.17	3439.41	3862.14	3831.72	3354.99	3658.84	2838.33	3735.05	2916.01	3383.12	3274.97	3351.2	3111.29	2980.13	2278.79		3054.43	2654.84	3222.33	3364.27	2484.27	2406.29	2617.35
Q62108;Q811D0	Q62108;Q811D0	DLG1_MOUSE;DLG4_MOUSE	Dlg1;Dlg4	Disks large homolog 4	0	ALFDYDKTK	ALFDYDKTK	2	ALFDYDKTK2	1589.17							8864.77				1385.61	1260.07									17151.6			1747.7
P70175	P70175	DLG3_MOUSE	Dlg3	Disks large homolog 3	1	ALFDYDR	ALFDYDR	2	ALFDYDR2		962.906						3775.7		1266.69
P83510;Q9JM52	P83510;P97820;Q9JM52	MINK1_MOUSE;TNIK_MOUSE	Mink1;Tnik	Traf2 and NCK-interacting protein kinase	0	ALFLIPR	ALFLIPR	2	ALFLIPR2										6087.99	5872.02				7775.04									4935.87
Q9CQN7	Q9CQN7	RM41_MOUSE	Mrpl41	39S ribosomal protein L41, mitochondrial	1	ALFQETVAPAIEK	ALFQETVAPAIEK	2	ALFQETVAPAIEK2																							629.202
A2AQ25	A2AQ25	SKT_MOUSE	Skt	Sickle tail protein	1	ALFVSAFPQQLTMK	ALFVSAFPQQLTM(UniMod:35)K	2	ALFVSAFPQQLTM(UniMod:35)K2	749.134
Q9DBL9	Q9DBL9	ABHD5_MOUSE	Abhd5	1-acylglycerol-3-phosphate O-acyltransferase ABHD5	1	ALGAALTPFNPLAGLR	ALGAALTPFNPLAGLR	2	ALGAALTPFNPLAGLR2																					682.021
P26039	P26039	TLN1_MOUSE	Tln1	Talin-1	1	ALGDLISATK	ALGDLISATK	2	ALGDLISATK2																					3043.9
Q9CZU6	Q80X68;Q9CZU6	CISY_MOUSE	Cs	Citrate synthase, mitochondrial	0	ALGFPLERPK	ALGFPLERPK	2	ALGFPLERPK2	3562.61		1588.56	1603.3	2319.85	3311.67				3001.39	2537.67		2823.37						1900.41	3051.34	7647.46	2590.33	4240.97		2742.5		3008.92	3453.01
Q9QYX7	Q9QYX7	PCLO_MOUSE	Pclo	Protein piccolo	1	ALGGELAAIPSSPQPTPK	ALGGELAAIPSSPQPTPK	2	ALGGELAAIPSSPQPTPK2		1025.07	1123.31									948.435
Q3UN16	Q3UN16	GP162_MOUSE	Gpr162	Probable G-protein coupled receptor 162	1	ALGGPPEYLGQR	ALGGPPEYLGQR	2	ALGGPPEYLGQR2															1781.15	1549.07	1517.14						1566.59			2267.33	2853.24
Q5XJV6	Q5XJV6	LMTK3_MOUSE	Lmtk3	Serine/threonine-protein kinase LMTK3	1	ALGGVGTAPAGGPASAVDAK	ALGGVGTAPAGGPASAVDAK	2	ALGGVGTAPAGGPASAVDAK2	1832.91	1525.37	1476.28						546.56						1402	1447.56	1345.28
P22437	P22437	PGH1_MOUSE	Ptgs1	Prostaglandin G/H synthase 1	1	ALGHGVDLGHIYGDNLER	ALGHGVDLGHIYGDNLER	3	ALGHGVDLGHIYGDNLER3																					1987.39
O35954	O35954	PITM1_MOUSE	Pitpnm1	Membrane-associated phosphatidylinositol transfer protein 1	1	ALGIGVYPVR	ALGIGVYPVR	2	ALGIGVYPVR2	4280.28	3981.88	2946.9	2422.58	3324.05	2684.57		3729.39	4105.5	3308.03	3637.51	3304.23	3296.45	2952.97	2916.31	3454.58	3666.24	2120.62	2633.27	2438.82			3574.12	2341.75	3516.34	2688.02	2047.64	2927.26
Q6GQS1	Q6GQS1	SCMC3_MOUSE	Slc25a23	Calcium-binding mitochondrial carrier protein SCaMC-3	1	ALGISISLEQAEK	ALGISISLEQAEK	2	ALGISISLEQAEK2				1152.35		1351.21							1042.02
Q3ULJ0	Q3ULJ0	GPD1L_MOUSE	Gpd1l	Glycerol-3-phosphate dehydrogenase 1-like protein	1	ALGITLIK	ALGITLIK	2	ALGITLIK2		1632.55	1124.74	1167.61			1611.82		1143.34	1400.33	922.482	1489.65									977.277	1128.33	1009.94
Q8VIM9	Q8VIM9	IRGQ_MOUSE	Irgq	Immunity-related GTPase family Q protein	1	ALGLAPGVLATR	ALGLAPGVLATR	2	ALGLAPGVLATR2	5197.66	5637.07	5586.71	7188.82	7714.12	4373.38	6639.6	5235.53	5027.53	4888.14	4750.82	6083.84	7266.32	5641.98	3511.08	3510.14		5173.49			2274.24		4192.69		4917.57	3925.47	5477.17
Q9QYR6	Q9QYR6	MAP1A_MOUSE	Map1a	Microtubule-associated protein 1A	1	ALGLEESPEEEGKAR	ALGLEESPEEEGKAR	3	ALGLEESPEEEGKAR3									1372.4	1256.89	910.567	1028.54	1014.41						1614.06			1810.06	1817.14	1143.86	1639.91		1596.01	1574.25
Q8VIM9	Q8VIM9	IRGQ_MOUSE	Irgq	Immunity-related GTPase family Q protein	1	ALGLEPAAVAR	ALGLEPAAVAR	2	ALGLEPAAVAR2	3757.76	4584.72	3798.61	5495.42	4019.09	3162.82	6011.26	4177.51	5171.07	3956.53	3926.66	4148.19	4785.58	4041.9	2932.71	2665.8	3729.95	3649.06		2195.39	2603.55		2376.77		2973.12		4208.81
Q64331	Q64331	MYO6_MOUSE	Myo6	Unconventional myosin-VI	1	ALGLNEVDYK	ALGLNEVDYK	2	ALGLNEVDYK2							3185.5								7947.2		9578.03	6060.96			5514.7	5909.01			6768.6
Q60605;Q8CI43	Q60605;Q8CI43	MYL6B_MOUSE;MYL6_MOUSE	Myl6;Myl6b	Myosin light polypeptide 6	0	ALGQNPTNAEVLK	ALGQNPTNAEVLK	2	ALGQNPTNAEVLK2	15430.2	8459.7	15607.1	10890.8	18209.9	25690.8	13668.8	18742.3	18321.4	24687.3	20418.5	20085.8	23493.4	16865.7	13601.4	2212.61	11678	16381	28858.5	37114.4	89498.3	25287.7	23489.3	28945.4	30653.9	65980.7	32654	55605.7
A0A494B9C2	A0A494B9C2	A0A494B9C2_MOUSE	B830017H08Rik	RIKEN cDNA B830017H08 gene	1	ALGTVNALVSSSR	ALGTVNALVSSSR	2	ALGTVNALVSSSR2															4721.42	3223.63	4837.6	3595.11	3851.67	3220.73	1882.8	3257.04	2961.91	2676.09	3571.47	3550.16	3708.18
P51880	P51880	FABP7_MOUSE	Fabp7	Fatty acid-binding protein, brain	1	ALGVGFATR	ALGVGFATR	2	ALGVGFATR2																			12984.1	9293.95			18997	10665.9	9699.08	10574.8	9159.67	13776
Q9CZU6	Q9CZU6	CISY_MOUSE	Cs	Citrate synthase, mitochondrial	1	ALGVLAQLIWSR	ALGVLAQLIWSR	2	ALGVLAQLIWSR2	941.414	536.848						664.216
Q9Z2I0	Q9Z2I0	LETM1_MOUSE	Letm1	Mitochondrial proton/calcium exchanger protein	1	ALGVTEDR	ALGVTEDR	2	ALGVTEDR2		3187.55						2888.27		3010.69		2719.17
Q9Z2I0	Q9Z2I0	LETM1_MOUSE	Letm1	Mitochondrial proton/calcium exchanger protein	1	ALGVTEDRLK	ALGVTEDRLK	2	ALGVTEDRLK2	2471.75	2631.16	1378.58	2441.05	1337.28	1810.34	2157.81	1907.07		2705.34	1615.77	3206.91	1988.86	2326.58	953.839		1600.27	1272.02		1671.66		1157.56	1772.41		1182.73	1167.65	1875.57	1281.79
Q68ED2	Q68ED2	GRM7_MOUSE	Grm7	Metabotropic glutamate receptor 7	1	ALGWNYVSTLASEGSYGEK	ALGWNYVSTLASEGSYGEK	2	ALGWNYVSTLASEGSYGEK2	2207.01	1572.06	1644.19														420.396
Q68ED2	Q68ED2	GRM7_MOUSE	Grm7	Metabotropic glutamate receptor 7	1	ALGWNYVSTLASEGSYGEK	ALGWNYVSTLASEGSYGEK	3	ALGWNYVSTLASEGSYGEK3	3537.75	2867.66	3201.92												1007.34	860.533	1554.07
P58281	P58281	OPA1_MOUSE	Opa1	Dynamin-like 120 kDa protein, mitochondrial	1	ALGYFAVVTGK	ALGYFAVVTGK	2	ALGYFAVVTGK2	5843.09	6407.4	5925.29	7139.5	6711.42	6449.05	8373.14	7222.25	7710.14	5201.02	5622.29	5919.4	6660.86	6884.9	5603.88	4537.51	5266.8	4275.25		3622.6	2957	4753.61		4469.73	3834.67		5055.51
Q9CQX0	Q9CQX0	OTUB2_MOUSE	Otub2	Ubiquitin thioesterase OTUB2	1	ALGYSYLESLLGK	ALGYSYLESLLGK	2	ALGYSYLESLLGK2																					2029.65
P51660	P51660	DHB4_MOUSE	Hsd17b4	Peroxisomal multifunctional enzyme type 2	1	ALHGEQYLELYKPLPR	ALHGEQYLELYKPLPR	4	ALHGEQYLELYKPLPR4																	1191.03			4092.4
Q811D0	Q811D0	DLG1_MOUSE	Dlg1	Disks large homolog 1	1	ALHLLEEYR	ALHLLEEYR	2	ALHLLEEYR2	1260.11							2262.19														2941.02
Q61097	Q61097	KSR1_MOUSE	Ksr1	Kinase suppressor of Ras 1	1	ALHSFITPPTTPQLR	ALHSFITPPTTPQLR	3	ALHSFITPPTTPQLR3	1463.25	1362.39		739.562										1356.01
Q9D8N0	Q9D8N0	EF1G_MOUSE	Eef1g	Elongation factor 1-gamma	1	ALIAAQYSGAQVR	ALIAAQYSGAQVR	2	ALIAAQYSGAQVR2	6420.03	5160.46	4286.35	8798.96	7391.35	8874.42	9026.87	8877.26	7105.6	6958.46	6771.23	9895.31	9102.5	9122.69	5494.96	5365.02	5928.22	6690.92	6004.11	7186.87	37207.1	7931.32	6483	6671.87	5545.2	6170.44	6442.61	5731.8
Q9Z2I9	Q9Z2I9	SUCB1_MOUSE	Sucla2	Succinate--CoA ligase [ADP-forming] subunit beta, mitochondrial	1	ALIADSGLK	ALIADSGLK	2	ALIADSGLK2	24356.7	34022.2	25619.2	42790.6	30366.8	30882	36764.3	24876.9	13082.8	9555.47	11724.5	27649.1	29517	37238.4	22694	21980.7	25213.4	31646.3	27603.1	34334.6	18783.2	30317.2	14934.2		17577.6	23285.4	34880.5	27717
P80315	P80315	TCPD_MOUSE	Cct4	T-complex protein 1 subunit delta	1	ALIAGGGAPEIELALR	ALIAGGGAPEIELALR	2	ALIAGGGAPEIELALR2	1406.14	2008.5	1275.74	2909.28	2016.27	1723.02	2374.99	1502.59	1584.03	926.398	1557.62	2619.78	2594.8	2444.25	1455.81	1699.5	1901.77	1918.39	615.816	1892.12	6741.64	1804.3	1257.44	934.66	1183.4	1465.66	2285.3	1829.39
P58404	P58404	STRN4_MOUSE	Strn4	Striatin-4	1	ALIASAGADALAK	ALIASAGADALAK	2	ALIASAGADALAK2							2432.43	1936.9				1650.31		2072.35
Q9D8U8	Q9D8U8	SNX5_MOUSE	Snx5	Sorting nexin-5	1	ALIDYENSNK	ALIDYENSNK	2	ALIDYENSNK2														1225.79							2923.38
Q99K48	Q99K48	NONO_MOUSE	Nono	Non-POU domain-containing octamer-binding protein	1	ALIEMEKQQQDQVDR	ALIEMEKQQQDQVDR	3	ALIEMEKQQQDQVDR3	3061.68	3230.17						1690.82	2362.32	3253.73	4526.78	1023.4			4343.48	5297.14	6490.61				6044.42	2655.48	4472.24	6883.74	6494.06	2669.21	1945.75
Q99K48	Q99K48	NONO_MOUSE	Nono	Non-POU domain-containing octamer-binding protein	1	ALIEMEKQQQDQVDR	ALIEM(UniMod:35)EKQQQDQVDR	3	ALIEM(UniMod:35)EKQQQDQVDR3	1232.49	840.547				1865.11	1244.22	2088.91	1993.87				1161.49		3630.66	2924.12	2200.6					2264.89	1944.96	3629.2	2853.4	2547.22	2306.73
Q8K394	Q8K394	PLCL2_MOUSE	Plcl2	Inactive phospholipase C-like protein 2	1	ALIENADAVYEK	ALIENADAVYEK	2	ALIENADAVYEK2	7043.59	4830	4993.81	6942.51	6280.84	14926.5		830.895	693.945			1009.65	1403.38	1010.42	2398.34	2257.43	2365.06	15533.6	36743.1	7498.65
Q8CBW3	Q8CBW3	ABI1_MOUSE	Abi1	Abl interactor 1	1	ALIESYQNLTR	ALIESYQNLTR	2	ALIESYQNLTR2	9490.42	7188.54	6983.8	5161.98	5215.85	4441.65	5225.77	5867.42	6546.23	7062.02	6791.17	5535.15	5638.4	5050.39	4376.53	3428.54	3470.17	3262.38	2606.66	3028.18	6585.22	3200.08	3803.23	2871.95	2922.09		3137.76
Q8BZR9	Q8BZR9	NCBP3_MOUSE	Ncbp3	Nuclear cap-binding protein subunit 3	1	ALIGDDVGLTSYK	ALIGDDVGLTSYK	2	ALIGDDVGLTSYK2															1674.33	1276.48	1297.46				945.226	1415.06	1841.08		2029.4		1082.16
Q9CR62	Q9CR62	M2OM_MOUSE	Slc25a11	Mitochondrial 2-oxoglutarate/malate carrier protein	1	ALIGMTAGATGAFVGTPAEVALIR	ALIGMTAGATGAFVGTPAEVALIR	2	ALIGMTAGATGAFVGTPAEVALIR2	871.028	1111.35	984.692	1319.46	1110.48	701.822		755.049	1193.62	1269.43	1145.2	533.729	1204.94	1390.6	1007.53	945.243	1684.84	925.013	507.175	797.287		608.582	1024.85	1199.53	1208.79	800.69	733.79	471.734
Q9CR62	Q9CR62	M2OM_MOUSE	Slc25a11	Mitochondrial 2-oxoglutarate/malate carrier protein	1	ALIGMTAGATGAFVGTPAEVALIR	ALIGMTAGATGAFVGTPAEVALIR	3	ALIGMTAGATGAFVGTPAEVALIR3	1685.86	3658.09	2581.27	2851.76	3657.15	2309.08	3368.02		2415.56	2309.88	2189.59	1993.22	1764.47	1671.58	2579.28	2189.44	2518.42	3068.66	1688.48	2190.95	2454.69	2268.48	2592.6	2165.08	2387.26	1793.67	1705.36	1073.54
Q9CR62	Q9CR62	M2OM_MOUSE	Slc25a11	Mitochondrial 2-oxoglutarate/malate carrier protein	1	ALIGMTAGATGAFVGTPAEVALIR	ALIGM(UniMod:35)TAGATGAFVGTPAEVALIR	2	ALIGM(UniMod:35)TAGATGAFVGTPAEVALIR2	1776.81	1515.34	1700.51	2445.75	2325.36	2600.87	1059.02		1188.61	955.418	1302.07	2469.37	2163.01	2131.45	1305.14			2128.37	1539.94			1325.6	1284.34	1413.21		1124.58
Q9CR62	Q9CR62	M2OM_MOUSE	Slc25a11	Mitochondrial 2-oxoglutarate/malate carrier protein	1	ALIGMTAGATGAFVGTPAEVALIR	ALIGM(UniMod:35)TAGATGAFVGTPAEVALIR	3	ALIGM(UniMod:35)TAGATGAFVGTPAEVALIR3	13041.1	16819	17229.9	25647.6	23202.8	13790.8	18806.5	18174.8	13599.3	11285.8	12645	22243.4	19588.2	19936.9	13731.6	13619.2	11331.3	13612.8	12800	14182.4	6678.09	13914.1	9382.98	9069.81	11279	13448.4	17308.4	10506.7
Q8BTZ7	Q8BTZ7	GMPPB_MOUSE	Gmppb	Mannose-1-phosphate guanyltransferase beta	1	ALILVGGYGTR	ALILVGGYGTR	2	ALILVGGYGTR2																					8921.74
P97823	P97823	LYPA1_MOUSE	Lypla1	Acyl-protein thioesterase 1	1	ALINPANVTFK	ALINPANVTFK	2	ALINPANVTFK2				1150.22	794.506					1329.56				1748.61			2319.69	1794.9	1967.81	2421.95		1421.58	1656.82				2175.8
P61460	P61460	DEPD5_MOUSE	Depdc5	GATOR complex protein DEPDC5	1	ALINPFAPSR	ALINPFAPSR	2	ALINPFAPSR2	3681.74	2200.33	3254.87												2861.14		2696.71
Q80TE7	Q80TE7	LRRC7_MOUSE	Lrrc7	Leucine-rich repeat-containing protein 7	1	ALIPLQTEAHPETK	ALIPLQTEAHPETK	3	ALIPLQTEAHPETK3		1798.88	1302.44											1003.11
Q99LD4	Q99LD4	CSN1_MOUSE	Gps1	COP9 signalosome complex subunit 1	1	ALIQYFSPYVSADMHK	ALIQYFSPYVSADMHK	3	ALIQYFSPYVSADMHK3								772.306		1174.57															928.085
Q99LD4	Q99LD4	CSN1_MOUSE	Gps1	COP9 signalosome complex subunit 1	1	ALIQYFSPYVSADMHK	ALIQYFSPYVSADM(UniMod:35)HK	3	ALIQYFSPYVSADM(UniMod:35)HK3	2142.33		1994.26	1831.33				1307.64	1533.63			1017.98		1301.79													1601.53
Q8BJ71	Q8BJ71	NUP93_MOUSE	Nup93	Nuclear pore complex protein Nup93	1	ALITFAGMIPYR	ALITFAGM(UniMod:35)IPYR	2	ALITFAGM(UniMod:35)IPYR2		787.74											1037.71			478.899		929.241
Q91VR5	Q91VR5	DDX1_MOUSE	Ddx1	ATP-dependent RNA helicase DDX1	1	ALIVEPSR	ALIVEPSR	2	ALIVEPSR2			4294.66							6112.89		4897.75			5600.52	7942.08	8594.29	8651.84	21152.3	9278	7917.56	10343.4	9590	7468.16	9899.32	9237.16		7958.26
Q64669	Q64669	NQO1_MOUSE	Nqo1	NAD(P)H dehydrogenase [quinone] 1	1	ALIVLAHSEK	ALIVLAHSEK	2	ALIVLAHSEK2																							1254.95
Q80UW8	Q80UW8	RPAB1_MOUSE	Polr2e	DNA-directed RNA polymerases I, II, and III subunit RPABC1	1	ALIVVQQGMTPSAK	ALIVVQQGM(UniMod:35)TPSAK	2	ALIVVQQGM(UniMod:35)TPSAK2	1711.61	783.123	1509.08	528.013	1092.79								657.27		1683.94	1291.8	1497.89										709.302
Q60714	Q60714	S27A1_MOUSE	Slc27a1	Long-chain fatty acid transport protein 1	1	ALIYGGEMAAAVAEVSEQLGK	ALIYGGEMAAAVAEVSEQLGK	3	ALIYGGEMAAAVAEVSEQLGK3									671.133
A0A140T8P1	A0A140T8P1	A0A140T8P1_MOUSE	Igkv6-14	Ig-like domain-containing protein	1	ALIYLASNR	ALIYLASNR	2	ALIYLASNR2	98526.9	110072	114028	95318.2	113943	151012	104044	88665.6	97235.4	91363.1	91859.8	89577.9	124259	122859	60186.8	59229.6	56649.8	69952.9	69363.3	63340.1	37078.9	51752	49369.2	55318.1	53161.4	31419.6	65316	42639.3
A0A140T8P1	A0A140T8P1	A0A140T8P1_MOUSE	Igkv6-14	Ig-like domain-containing protein	1	ALIYLASNRHTGVPDR	ALIYLASNRHTGVPDR	3	ALIYLASNRHTGVPDR3	1474.2	1681.53	1926.85	2228.83	4026.62				957.122
A0A140T8M5	A0A140T8M5	A0A140T8M5_MOUSE	Igkv6-15	Ig-like domain-containing protein	1	ALIYSASYR	ALIYSASYR	2	ALIYSASYR2	240096	247440	256479	248172	301623	241498	235863	192359	195471	183839	186056	206116	260123	246800	343127	344902	331871	144598	35874.4	318871	260861	276101	251554	272882	259861	50224.4	335867	56452.7
Q9CYG7	Q9CYG7	TOM34_MOUSE	Tomm34	Mitochondrial import receptor subunit TOM34	1	ALKEEGNDLVK	ALKEEGNDLVK	2	ALKEEGNDLVK2							619.43
P63038	P63038	CH60_MOUSE	Hspd1	60 kDa heat shock protein, mitochondrial	1	ALKIPAMTIAK	ALKIPAMTIAK	2	ALKIPAMTIAK2	3059.21	1591.6		1383.14						1645.5	1840.04									1362.28					1981.35
P63038	P63038	CH60_MOUSE	Hspd1	60 kDa heat shock protein, mitochondrial	1	ALKIPAMTIAK	ALKIPAM(UniMod:35)TIAK	2	ALKIPAM(UniMod:35)TIAK2	7649.81	5436.88	5903.88	6274.9	4068.75	5243.33	4727.93	4807.57	2990.79	4095.86	4695.76	8313.07	7552.01	7714.38	3587.73	3944.39	3167.24	3263.75	2718.17	3433.55	2673.5	3172.71	3635.26	3446.96	3580.78	3996.12	4141.16	4424.63
O70252	O70252	HMOX2_MOUSE	Hmox2	Heme oxygenase 2	1	ALKLPSTGEGTQFYLFEHVDNAQQFK	ALKLPSTGEGTQFYLFEHVDNAQQFK	4	ALKLPSTGEGTQFYLFEHVDNAQQFK4												468.313				954.737		1017.67
P23819	P23819	GRIA2_MOUSE	Gria2	Glutamate receptor 2	1	ALKQVQVEGLSGNIK	ALKQVQVEGLSGNIK	2	ALKQVQVEGLSGNIK2								1155.52
P23819	P23819	GRIA2_MOUSE	Gria2	Glutamate receptor 2	1	ALKQVQVEGLSGNIK	ALKQVQVEGLSGNIK	3	ALKQVQVEGLSGNIK3								19296.3														4892.42
Q8VE22	Q8VE22	RT23_MOUSE	Mrps23	28S ribosomal protein S23, mitochondrial	1	ALLAEGIILR	ALLAEGIILR	2	ALLAEGIILR2																1041.4	1298.11			1864.08	1250.85	4899.03	1713.22	1794.81	1768.46	1495.14		1762.41
E9Q6P5	E9Q6P5	TTC7B_MOUSE	Ttc7b	Tetratricopeptide repeat protein 7B	1	ALLAFQR	ALLAFQR	2	ALLAFQR2			3586.7	3506.23			4487.43	3889.99			2171.01					2738.92									2469.73
P38647	P38647	GRP75_MOUSE	Hspa9	Stress-70 protein, mitochondrial	1	ALLAGKDSETGENIR	ALLAGKDSETGENIR	2	ALLAGKDSETGENIR2	662.09		612.21			545.257		727.047	726.404	1039.99	703.125	530.506	776.081	434.542	489.056	623.412		721.037	976.354					612.011	672.175			779.383
P38647	P38647	GRP75_MOUSE	Hspa9	Stress-70 protein, mitochondrial	1	ALLAGKDSETGENIR	ALLAGKDSETGENIR	3	ALLAGKDSETGENIR3	15594.4	14583.8	15751.1	13379.9	8852.44	20026.9	12593.7	17891.9	8287.5		15750.6	13436.7	18068.2	17894	15799.8	18277.1	21901.3	16896.5	18692.4	16755.3	10660.9	11019.4	8505.57	5992.58	10502.7	16118.2	16338	14439.4
Q9CR67	Q9CR67	TMM33_MOUSE	Tmem33	Transmembrane protein 33	1	ALLANALTSALR	ALLANALTSALR	2	ALLANALTSALR2	3638.27	3389.64	2554.96	4313.73	2479.88	2281.06	3095.4	3395.61	2816.77	3206.37	3219.56	3628.01	4302.07	3550.92	4346.01	3067.32	6094.26	4794.93	5296.87	5985.5	6180.6	4791.2	4982.54	3981.32	4557.89	6491.31	5063.88	4736.47
Q91XW9	Q91XW9	Q91XW9_MOUSE	Pcdhgc5	MCG133388, isoform CRA_f	1	ALLEDDSDTQQVVVLVR	ALLEDDSDTQQVVVLVR	2	ALLEDDSDTQQVVVLVR2									848.174
Q8K2T1	Q8K2T1	NMRL1_MOUSE	Nmral1	NmrA-like family domain-containing protein 1	1	ALLEDGTFR	ALLEDGTFR	2	ALLEDGTFR2																							2851
Q9Z0Y1	Q9Z0Y1	DCTN3_MOUSE	Dctn3	Dynactin subunit 3	1	ALLEGYNK	ALLEGYNK	2	ALLEGYNK2		6606.67			5360.07				4626.89								7035.83	5823.03			5099.51	73211.7			6060.42
Q8R361	Q8R361	RFIP5_MOUSE	Rab11fip5	Rab11 family-interacting protein 5	1	ALLELQGHLDGASR	ALLELQGHLDGASR	3	ALLELQGHLDGASR3										904.12					1062.55
P58252	P58252	EF2_MOUSE	Eef2	Elongation factor 2	1	ALLELQLEPEELYQTFQR	ALLELQLEPEELYQTFQR	3	ALLELQLEPEELYQTFQR3																					11986.5
Q9Z2U0	Q9CWH6;Q9Z2U0	PSA7_MOUSE	Psma7	Proteasome subunit alpha type-7	0	ALLEVVQSGGK	ALLEVVQSGGK	2	ALLEVVQSGGK2	3130.09	2654.18						2824.3		3889.85		4226.73			3411.01			3529.27	3406.82	4320.43	38109.4		4358.61	5283.52			2951.03
P11499	P11499	HS90B_MOUSE	Hsp90ab1	Heat shock protein HSP 90-beta	1	ALLFIPR	ALLFIPR	2	ALLFIPR2	25101.2	40664.2	37745.6	58454.6	46527.1	32316.5	52153.9	30029.7	31855.6	31842.3	29019.9	30833.6	22157	29463.9	34958.9	26158.4	33425.7	42306.2	18265.8	41247.6	58898	28205.3	27642.2	22376.1	24065.7	27469.3	28250.7	23320.9
P07901	P07901	HS90A_MOUSE	Hsp90aa1	Heat shock protein HSP 90-alpha	1	ALLFVPR	ALLFVPR	2	ALLFVPR2	21524.5	29341.9	30091.4	43452	37842.8	25127.1	48023.7	21897.2	28540.4	23072.3	23529.8	25734.2	19802.6	26260.9	35985.1	31931	29247.2	21292.9	4712.95	47811.5	58352.8	32789.2	28522.8	23170	25513.9	17522.3	34641.3	25805.8
Q9DBS2	Q9DBS2	TPRGL_MOUSE	Tprg1l	Tumor protein p63-regulated gene 1-like protein	1	ALLIQAVK	ALLIQAVK	2	ALLIQAVK2								1093			2062.65	1378.43											1390.46
G3X9N3	G3X9N3	G3X9N3_MOUSE	Pnmal2	MCG16539	1	ALLITGIPER	ALLITGIPER	2	ALLITGIPER2															2481.47
P42225	P42225	STAT1_MOUSE	Stat1	Signal transducer and activator of transcription 1	1	ALLKDQQPGTFLLR	ALLKDQQPGTFLLR	3	ALLKDQQPGTFLLR3																					1099.8
O88384	O88384	VTI1B_MOUSE	Vti1b	Vesicle transport through interaction with t-SNAREs homolog 1B	1	ALLLQGTESLNR	ALLLQGTESLNR	2	ALLLQGTESLNR2		10342.7		6483.49	7205.08	11819.9	7375.23		8399.98		8776.3	5779.58	10428	8304.48		9031.43	9176.48	9511.32	12848.8				10078.2	11359.4	11291.5	9908.38
P17426;P17427	P17426;P17427	AP2A1_MOUSE;AP2A2_MOUSE	Ap2a1;Ap2a2	AP-2 complex subunit alpha-1	0	ALLLSTYIK	ALLLSTYIK	2	ALLLSTYIK2	14764	18698.9	11542.9	15877.7	10291.5	11478.9	14946.7	12733.1	42671	37383.7	43825.6	13746	12533.7	14275.3	10484.4	9054.57	14365.7	11841.8	11033.1	9888.52	9129.39	11804.3	44985	47701.1	44495.8	73819.9	10692.9	30834.9
Q9EQI8	Q9EQI8	RM46_MOUSE	Mrpl46	39S ribosomal protein L46, mitochondrial	1	ALLLTGDFVQAGK	ALLLTGDFVQAGK	2	ALLLTGDFVQAGK2										867.207					1191.42								1310.5	1549.27	1161.99
P04919	P04919	B3AT_MOUSE	Slc4a1	Band 3 anion transport protein	1	ALLNLVPVQK	ALLNLVPVQK	2	ALLNLVPVQK2									1373.08	1567.63	1365.93				1508.09	1032.9	1365.72	1965					3046.38	2513.77	2327.83	1730.91	1672.51
O35405	O35405	PLD3_MOUSE	Pld3	Phospholipase D3	1	ALLNVVDSAR	ALLNVVDSAR	2	ALLNVVDSAR2				2419.53		2597.28	4065.29	3262.44	8053.62	7378.55	7538.81	3443.78	3833.57	3954.75									2731.25	2346.36	3777.32
Q99KD5	Q99KD5	UN45A_MOUSE	Unc45a	Protein unc-45 homolog A	1	ALLPLALEGTDVGQTK	ALLPLALEGTDVGQTK	2	ALLPLALEGTDVGQTK2																					5749.98
Q80TL4	Q80TL4	PHF24_MOUSE	Phf24	PHD finger protein 24	1	ALLPTEQESR	ALLPTEQESR	2	ALLPTEQESR2	3264.25	2494.76		3075.81	2656.43							2935.1	2321.02	3157.72
E9Q557	E9Q557	DESP_MOUSE	Dsp	Desmoplakin	1	ALLQAILQTEDMLK	ALLQAILQTEDMLK	2	ALLQAILQTEDMLK2																					2585.12
E9Q557	E9Q557	DESP_MOUSE	Dsp	Desmoplakin	1	ALLQAILQTEDMLK	ALLQAILQTEDM(UniMod:35)LK	2	ALLQAILQTEDM(UniMod:35)LK2									621.297		621.376	593.103	971.336	1211.85	1012.46	588.52	949.696		472.708		9394.78	1117.29		1243.1	669.238	926.197		1110.57
P39053;Q8BZ98	P39053;Q8BZ98	DYN1_MOUSE;DYN3_MOUSE	Dnm1;Dnm3	Dynamin-1	0	ALLQMVQQFAVDFEK	ALLQMVQQFAVDFEK	2	ALLQMVQQFAVDFEK2	4769.3		5909.26	7673.07		6434.62			4316.42	5064.41	4995.81	5447.38	6273.5		3155.89	4195.32	2226.49	4182.57	2368.85	4010.19	1084.86	2969.39	2775.67	4398.98	2511.78
P39053;Q8BZ98	P39053;Q8BZ98	DYN1_MOUSE;DYN3_MOUSE	Dnm1;Dnm3	Dynamin-1	0	ALLQMVQQFAVDFEK	ALLQMVQQFAVDFEK	3	ALLQMVQQFAVDFEK3		1996.07	1583.24	2139.27		1055.44		1952.56	1551.93	1109.06		746.197	966.973						1026.69							1309.81
P39053;Q8BZ98	P39053;Q8BZ98	DYN1_MOUSE;DYN3_MOUSE	Dnm1;Dnm3	Dynamin-1	0	ALLQMVQQFAVDFEK	ALLQM(UniMod:35)VQQFAVDFEK	2	ALLQM(UniMod:35)VQQFAVDFEK2		8404.58				7110.18		9688.21	6646.07	6147.04		8075.94	7486.05	6007.58			3830.42			5417.31	2337.81	5352.81	4078.16			6923.67	10443.3	5945.25
P39053;Q8BZ98	P39053;Q8BZ98	DYN1_MOUSE;DYN3_MOUSE	Dnm1;Dnm3	Dynamin-1	0	ALLQMVQQFAVDFEK	ALLQM(UniMod:35)VQQFAVDFEK	3	ALLQM(UniMod:35)VQQFAVDFEK3					2337.89						1337.89			2243.89	1075.41	1220.54							1028.36		671.815
P39053;Q8BZ98	P39053;Q8BZ98	DYN1_MOUSE;DYN3_MOUSE	Dnm1;Dnm3	Dynamin-1	0	ALLQMVQQFAVDFEKR	ALLQMVQQFAVDFEKR	3	ALLQMVQQFAVDFEKR3	942.159	2486.84	2731.83	3382		1947.77		2468.09	3190.64	3603.21	1804.12				766.739				1981.8		1400.74	2404.12				2423.26	694.137	1040.75
P39053;Q8BZ98	P39053;Q8BZ98	DYN1_MOUSE;DYN3_MOUSE	Dnm1;Dnm3	Dynamin-1	0	ALLQMVQQFAVDFEKR	ALLQM(UniMod:35)VQQFAVDFEKR	3	ALLQM(UniMod:35)VQQFAVDFEKR3	2135.96	2622.78	2299.58	3854.7	2199.31	2809.41		2525.95	2127.67	1949.53	2585.42	3112.14	2229.48	2619.94		1595.22	1445.62	1529.14	1396.9	1414.37	2143.6	2417.3	1564.21	1866.9	1573.62	2995.16	2327.71	1875.26
Q8BMA6	Q8BMA6	SRP68_MOUSE	Srp68	Signal recognition particle subunit SRP68	1	ALLQQQPEDDSK	ALLQQQPEDDSK	2	ALLQQQPEDDSK2		719.003	817.901																		1467.87				1667.79
P50580	P50580	PA2G4_MOUSE	Pa2g4	Proliferation-associated protein 2G4	1	ALLQSSASR	ALLQSSASR	2	ALLQSSASR2																					11193.9
P26231;Q61301	P26231;Q61301	CTNA1_MOUSE;CTNA2_MOUSE	Ctnna1;Ctnna2	Catenin alpha-1	0	ALLSAVTR	ALLSAVTR	2	ALLSAVTR2		9983.5	6474.57	7053.51		6016.37	7832.96					7339.81	7188.91	9888.39												6608.33	5022.79
Q99KY4	Q99KY4	GAK_MOUSE	Gak	Cyclin-G-associated kinase	1	ALLSTLHTVLWDGESR	ALLSTLHTVLWDGESR	3	ALLSTLHTVLWDGESR3																										2908.34
Q80TZ3	Q80TZ3	AUXI_MOUSE	Dnajc6	Putative tyrosine-protein phosphatase auxilin	1	ALLSTMHTVLWAGETK	ALLSTMHTVLWAGETK	3	ALLSTMHTVLWAGETK3										1545.62																5370.69
Q80TZ3	Q80TZ3	AUXI_MOUSE	Dnajc6	Putative tyrosine-protein phosphatase auxilin	1	ALLSTMHTVLWAGETK	ALLSTM(UniMod:35)HTVLWAGETK	3	ALLSTM(UniMod:35)HTVLWAGETK3																										4839.65
O35633	O35633	VIAAT_MOUSE	Slc32a1	Vesicular inhibitory amino acid transporter	1	ALLSYPLPFFAAVEVLEK	ALLSYPLPFFAAVEVLEK	2	ALLSYPLPFFAAVEVLEK2																								1497.68	582.779
O35639	O35639	ANXA3_MOUSE	Anxa3	Annexin A3	1	ALLTLADGR	ALLTLADGR	2	ALLTLADGR2																				15552.6
Q8CHC4	Q8CHC4	SYNJ1_MOUSE	Synj1	Synaptojanin-1	1	ALLTTGSLR	ALLTTGSLR	2	ALLTTGSLR2	23225.4	23375.9	24196	27045.8	24726.6	22180.9	24528.6	24042	24669.2	24452.6	24988.2	19275.3	20096.5	21034.5	16287.8	12820	13588.9	7429.87		10586.3	6208.74	11432.5	13849.1	11420.9	12542.3	13023.9	10526.4	8814.96
Q8BG32	Q8BG32	PSD11_MOUSE	Psmd11	26S proteasome non-ATPase regulatory subunit 11	1	ALLVEVQLLESK	ALLVEVQLLESK	2	ALLVEVQLLESK2				658.909																	1545.56
P09041	P09041	PGK2_MOUSE	Pgk2	Phosphoglycerate kinase 2	1	ALMDEVVK	ALMDEVVK	2	ALMDEVVK2																					63164.4
P09041	P09041	PGK2_MOUSE	Pgk2	Phosphoglycerate kinase 2	1	ALMDEVVK	ALM(UniMod:35)DEVVK	2	ALM(UniMod:35)DEVVK2												3589.95									11066.3
Q01065	Q01065	PDE1B_MOUSE	Pde1b	Calcium/calmodulin-dependent 3',5'-cyclic nucleotide phosphodiesterase 1B	1	ALMEEFFR	ALMEEFFR	2	ALMEEFFR2											989.742
Q02257	Q02257	PLAK_MOUSE	Jup	Junction plakoglobin	1	ALMGSPQLVAAVVR	ALMGSPQLVAAVVR	2	ALMGSPQLVAAVVR2		1047.66																			51695.3
Q02257	Q02257	PLAK_MOUSE	Jup	Junction plakoglobin	1	ALMGSPQLVAAVVR	ALMGSPQLVAAVVR	3	ALMGSPQLVAAVVR3																					5366.09
Q02257	Q02257	PLAK_MOUSE	Jup	Junction plakoglobin	1	ALMGSPQLVAAVVR	ALM(UniMod:35)GSPQLVAAVVR	2	ALM(UniMod:35)GSPQLVAAVVR2	3142.99	2795.11	1828.55	1663.38	3014.36	1738.03	1883.47	1866.51	2724.09	2771.03	2108.38	7632.41	2746.03	2188.53	3430.08	4316.29	4485.67	2653.68	4684.09	2316.6	40353.6	7509.58	2455.91	5439.28	3954.21	4922.77	2660.7	7965.3
Q02257	Q02257	PLAK_MOUSE	Jup	Junction plakoglobin	1	ALMGSPQLVAAVVR	ALM(UniMod:35)GSPQLVAAVVR	3	ALM(UniMod:35)GSPQLVAAVVR3		674.56										1157.12									6839.23	1449.54
P63038	P63038	CH60_MOUSE	Hspd1	60 kDa heat shock protein, mitochondrial	1	ALMLQGVDLLADAVAVTMGPK	ALMLQGVDLLADAVAVTM(UniMod:35)GPK	3	ALMLQGVDLLADAVAVTM(UniMod:35)GPK3			3326.79							3272.68	3319.58				1782.9		3516.15						2377.73
P63038	P63038	CH60_MOUSE	Hspd1	60 kDa heat shock protein, mitochondrial	1	ALMLQGVDLLADAVAVTMGPK	ALM(UniMod:35)LQGVDLLADAVAVTM(UniMod:35)GPK	3	ALM(UniMod:35)LQGVDLLADAVAVTM(UniMod:35)GPK3	1404.26	8820.69	3587.82	6065.98	3171.22			10981	5461.03	3624.73	3429.14	5438.76	4777.33	9674.04		2937.85			2887.49		9282.59	4367.36	2745.57	3058.41	1989.53	5890.2	12439.9	7982.34
Q9Z1Q2	Q9Z1Q2	ABHGA_MOUSE	Abhd16a	Phosphatidylserine lipase ABHD16A	1	ALMPVLLQGQAR	ALMPVLLQGQAR	2	ALMPVLLQGQAR2	1037.03	846.192	735.852								908.93				1426.38	1180.38	1337.88	1546.82	1129.17	1869.01	1500.95	1337.82	1650.05	1002.69	1136.7		1143.97
Q9Z1Q2	Q9Z1Q2	ABHGA_MOUSE	Abhd16a	Phosphatidylserine lipase ABHD16A	1	ALMPVLLQGQAR	ALM(UniMod:35)PVLLQGQAR	2	ALM(UniMod:35)PVLLQGQAR2				2516.93			1931.5	2303.74				2211.85		1523.6	4379.72	3541.49	3192.76	3332.78	2790.3	3832.97	2053.56	2726.74	3832.39	2432.76	3316.22	3430.91	4490.13	3031.95
Q9D0L7	Q9D0L7	ARM10_MOUSE	Armc10	Armadillo repeat-containing protein 10	1	ALNALNNLSVNVENQTK	ALNALNNLSVNVENQTK	2	ALNALNNLSVNVENQTK2	1034.05	825.875													1637.45	2000.99	1872.88
Q148V7	Q148V7	RELCH_MOUSE	Relch	RAB11-binding protein RELCH	1	ALNFLVNEFLLK	ALNFLVNEFLLK	2	ALNFLVNEFLLK2	846.292	793.366	1714.38	1479.56		1105.82		1090.71		1314.85		1577.53	1765.55			1740		1086.7	1223.72	680.268	1327.33				1517.44		791.621
Q7TMB8	Q7TMB8	CYFP1_MOUSE	Cyfip1	Cytoplasmic FMR1-interacting protein 1	1	ALNLAYSSIYGSYR	ALNLAYSSIYGSYR	2	ALNLAYSSIYGSYR2	1478.08		912.298						1149.55			869.306					950.85				2308.76
Q8R1N4	Q8R1N4	NUDC3_MOUSE	Nudcd3	NudC domain-containing protein 3	1	ALPAAETEK	ALPAAETEK	2	ALPAAETEK2														3832.85
P03987	A0A1Y7VJN6;P03987	IGHG3_MOUSE	-	Ig gamma-3 chain C region	0	ALPAPIER	ALPAPIER	2	ALPAPIER2	417880	523282	628105	482677	826577	654110	612699	299320	386236	329974	330592	422957	555234	557294	635254	704737	639192	648972	349397	778573	299133	567267	564439	683857	611037	475837	780280	491820
Q8K1I7	Q8K1I7	WIPF1_MOUSE	Wipf1	WAS/WASL-interacting protein family member 1	1	ALPATPQLPSR	ALPATPQLPSR	2	ALPATPQLPSR2	4897.31	1790.46													5043.48	3177.03	3854.01
Q8C729	Q8C729	F126B_MOUSE	Fam126b	Protein FAM126B	1	ALPDTQITSYAATLHR	ALPDTQITSYAATLHR	3	ALPDTQITSYAATLHR3		1489.97	2023.38	1821.14		1917.62		2248.46	2646.44	1962.12	2667.35	2306.12	1556.42	2019.44			1740.54					1619.69	1470.27			1700.18
Q6PDG5	P97496;Q6PDG5	SMRC2_MOUSE	Smarcc2	SWI/SNF complex subunit SMARCC2	0	ALPEFFNGK	ALPEFFNGK	2	ALPEFFNGK2									4915.81	4679.03	3138.19				1770.66								8823.64	13217.2	10450.5
Q9Z1P7	Q9Z1P7	KANK3_MOUSE	Kank3	KN motif and ankyrin repeat domain-containing protein 3	1	ALPELQEQVR	ALPELQEQVR	2	ALPELQEQVR2															3810.36	3683.29	4936.02			2158.96		2369.06	2493.64	3692.3	3556.95
Q9D328	Q9D328	TM35A_MOUSE	Tmem35a	Transmembrane protein 35A	1	ALPESAEEQPSLYEK	ALPESAEEQPSLYEK	2	ALPESAEEQPSLYEK2	24684	28105.6	21612.5	3721.94		6070.67									23968.9	9785.99	35915.3		12210.4			3645.64					3081.98
Q9D328	Q9D328	TM35A_MOUSE	Tmem35a	Transmembrane protein 35A	1	ALPESAEEQPSLYEKAPQGK	ALPESAEEQPSLYEKAPQGK	3	ALPESAEEQPSLYEKAPQGK3	3084.87	4407.75	6035.69												6349.59		5829.32
Q9DBJ1	Q9DBJ1	PGAM1_MOUSE	Pgam1	Phosphoglycerate mutase 1	1	ALPFWNEEIVPQIK	ALPFWNEEIVPQIK	2	ALPFWNEEIVPQIK2			2129.62			1662.03				3698.28		6475.44		1556.89					1910.27	2856.72	39299.2		4547.65		1093.77		1649.66
P19157	P19157;P46425	GSTP1_MOUSE	Gstp1	Glutathione S-transferase P 1	0	ALPGHLKPFETLLSQNQGGK	ALPGHLKPFETLLSQNQGGK	3	ALPGHLKPFETLLSQNQGGK3	10026	5788.48	6947.13	5102.8	4883.72	10537.8	2922.44	7850.47	6360.26	5721.54	5383.35	7017.21	9028.87	8869.62	8118.01	7710.26	6200.85	6383.83	10389.1	7292.1	5303.44	5382.87	5832.72	6750.12	6032.5	10264.4	7168.41	9807.34
P19157	P19157;P46425	GSTP1_MOUSE	Gstp1	Glutathione S-transferase P 1	0	ALPGHLKPFETLLSQNQGGK	ALPGHLKPFETLLSQNQGGK	4	ALPGHLKPFETLLSQNQGGK4	7207.11	6533.04	7967.5	6360.18	6187.97	11524.2	3214.45	11437.2	8679.86	8056.54	9781.42	6810.55	6686.57	7359.11	7319.41	9592.38	7281.13	8949.42	14189.5	9523.93	8368.99	9961.29	8180.99	7623.46	7132.04	11690.1	7129.74	10027.7
Q921Q7	Q921Q7	RIN1_MOUSE	Rin1	Ras and Rab interactor 1	1	ALPLSPAQELQR	ALPLSPAQELQR	2	ALPLSPAQELQR2	7367.72	10417.5	9433.66	6107.66	7611.24	4802.27	7133.52	6524.36	7161.58	7738.24	6200.79	5441.29	4872.93	5355.77	6919.61			4103.06					3992.56	3555.11	4057.68	2934.75
Q8BHL5	Q8BHL5	ELMO2_MOUSE	Elmo2	Engulfment and cell motility protein 2	1	ALPSKPNSLDQFK	ALPSKPNSLDQFK	2	ALPSKPNSLDQFK2	892.946
Q8BHL5	Q8BHL5	ELMO2_MOUSE	Elmo2	Engulfment and cell motility protein 2	1	ALPSKPNSLDQFK	ALPSKPNSLDQFK	3	ALPSKPNSLDQFK3	4001.81	4493.99	5937.52	7066.31	5947.69	4916.71	6138.59		5602.77	4659.11	4749.81			7290.42											5815.72		7240.21
P01864	F6TQW2;P01864	GCAB_MOUSE	-	Ig gamma-2A chain C region secreted form	0	ALPSPIEK	ALPSPIEK	2	ALPSPIEK2	1.21057e+06	1.72931e+06	1.87786e+06	2.06504e+06		2.43221e+06	2.6009e+06	435390	693095	621297	635423	1.27517e+06			1.01436e+06	1.50814e+06		1.68084e+06	1.46094e+06	1.65093e+06		772327	694905	753230	767805	946812	1.64926e+06	886570
P0C7L0	P0C7L0	WIPF3_MOUSE	Wipf3	WAS/WASL-interacting protein family member 3	1	ALPTPPGAPGPQAILQK	ALPTPPGAPGPQAILQK	2	ALPTPPGAPGPQAILQK2	4636.25	3271.78	4048.07	3932.87	3914.69	5941.31	5155.36	4374.06	4217.08	4064.81	3424.21	4603	4300.76	4231.37	1812.66	1468.3	2116.81
Q61290	Q61290	CAC1E_MOUSE	Cacna1e	Voltage-dependent R-type calcium channel subunit alpha-1E	1	ALPYLQQDPVSGLSGR	ALPYLQQDPVSGLSGR	2	ALPYLQQDPVSGLSGR2	3280.86	3085.59	4384.58									2834.56		2855.1
Q3TUH1	Q3TUH1	TAM41_MOUSE	Tamm41	Phosphatidate cytidylyltransferase, mitochondrial	1	ALQALHSSGVGLRR	(UniMod:1)ALQALHSSGVGLRR	3	(UniMod:1)ALQALHSSGVGLRR3	3317.04	3959.58	3548.3	3264.69	3083.95			2961.31	3185.69	1930	1982.91	1779.22			4023.02	3651.08	2823.52		2210.86	2875.21		1948.32	2614.85	2859.11		2431.71
P05064	A6ZI46;A6ZI47;P05064	ALDOA_MOUSE	Aldoa	Fructose-bisphosphate aldolase A	0	ALQASALK	ALQASALK	2	ALQASALK2	3496.08		5131.29				5894.62					10818.6		3392.78	4247.81						35671.4		7566.09	8709.07	7412.04
P05063	P05063	ALDOC_MOUSE	Aldoc	Fructose-bisphosphate aldolase C	1	ALQASALNAWR	ALQASALNAWR	2	ALQASALNAWR2										1240.89	1372.27	2849.09											1816.71				1381.16
Q64282	Q64282	IFIT1_MOUSE	Ifit1	Interferon-induced protein with tetratricopeptide repeats 1	1	ALQASPSSGYLHYQK	ALQASPSSGYLHYQK	3	ALQASPSSGYLHYQK3																			1363.99						1376.74
Q9QZF2	Q9QZF2	GPC1_MOUSE	Gpc1	Glypican-1	1	ALQATLATQLHGIDDHFQR	ALQATLATQLHGIDDHFQR	3	ALQATLATQLHGIDDHFQR3	25460.4	18087.4	19651	2146.12		3470.91			9105.92	9952.1	9043.98	1798.53	3969.05	3242.88	7585.67	10068.4	8405.54		1762.61				3765.52	3890.41	5242.93	7644.09	4176.46	7821.71
Q9QZF2	Q9QZF2	GPC1_MOUSE	Gpc1	Glypican-1	1	ALQATLATQLHGIDDHFQR	ALQATLATQLHGIDDHFQR	4	ALQATLATQLHGIDDHFQR4	12711.5	10015.6	11973.3	1357.92	1357.13	2365.11			10328.9	10266.1	9035.29	1081.64	1906.08	1235.82	5806.69	7859.64	5597.78	1049.59	1242.84				3410.24	3077.41	3897.17	3020.36	2135.85	2556.95
P11438	P11438	LAMP1_MOUSE	Lamp1	Lysosome-associated membrane glycoprotein 1	1	ALQATVGNSYK	ALQATVGNSYK	2	ALQATVGNSYK2							1396.89		2409.73	1885.57	1833.45	1519.89							2019.78	3808.69	15844.2		3050.3	3727.16	2764.35
Q61074	Q61074	PPM1G_MOUSE	Ppm1g	Protein phosphatase 1G	1	ALQDAFLAIDAK	ALQDAFLAIDAK	2	ALQDAFLAIDAK2	3506.93	2674.14	3484	592.16						1044.1	1340.24				4649.74	4066.68	4770.54	1055.55	1384.14	604.624			1575.44		1295.58	2302.21	1830.98	2569
Q99KP6	Q99KP6	PRP19_MOUSE	Prpf19	Pre-mRNA-processing factor 19	1	ALQDEWDAVMLHSFTLR	ALQDEWDAVMLHSFTLR	3	ALQDEWDAVMLHSFTLR3																								850.888
Q8R3S6	Q8R3S6	EXOC1_MOUSE	Exoc1	Exocyst complex component 1	1	ALQEGDLVSSR	ALQEGDLVSSR	2	ALQEGDLVSSR2	3451.21	4564.18	4364.32	5843.84	4095.22	3150.72	3397.69	3680.37	3154.83	4199.26	2913.14	3641.27	3966.22	3634.39	2204.37		2605.24		2495.09	2029.95		2816.27	2652.43		3181.45	3247.25	3193.1
P80317	P80317	TCPZ_MOUSE	Cct6a	T-complex protein 1 subunit zeta	1	ALQFLEQVK	ALQFLEQVK	2	ALQFLEQVK2										4485.34										6673.86
Q8K1M6	Q8K1M6	DNM1L_MOUSE	Dnm1l	Dynamin-1-like protein	1	ALQGASQIIAEIR	ALQGASQIIAEIR	2	ALQGASQIIAEIR2	3833.52	5153.26	1514.08	3939.14		2674.07	3701.18	3696.04	4675.59	4417.44	2961.6	5497.01			1856.58	1987.5	3099.7			4021.58	3009.68	3493.99	3840.86		3386.04	4577.02		4460.55
Q8K1M6	Q8K1M6	DNM1L_MOUSE	Dnm1l	Dynamin-1-like protein	1	ALQGASQIIAEIRETHLW	ALQGASQIIAEIRETHLW	3	ALQGASQIIAEIRETHLW3		1154.33						2024.69
Q9DBG3	Q9DBG3	AP2B1_MOUSE	Ap2b1	AP-2 complex subunit beta	1	ALQHMTDFAIQFNK	ALQHMTDFAIQFNK	3	ALQHMTDFAIQFNK3	2657.84	2618.51	2040.86	1454.23	1962.21	2067.23			3578.99	4958.96	3999.06		1890.49	1338.38		1641.13	1829.32	1926.77	1352.85	1381.94	1690.98		6605.81	6635.66	7685.44	9024.94	1362.22	2261.44
Q9DBG3	Q9DBG3	AP2B1_MOUSE	Ap2b1	AP-2 complex subunit beta	1	ALQHMTDFAIQFNK	ALQHM(UniMod:35)TDFAIQFNK	2	ALQHM(UniMod:35)TDFAIQFNK2																										1932.41
Q9DBG3	Q9DBG3	AP2B1_MOUSE	Ap2b1	AP-2 complex subunit beta	1	ALQHMTDFAIQFNK	ALQHM(UniMod:35)TDFAIQFNK	3	ALQHM(UniMod:35)TDFAIQFNK3	4413.84	4131.64	4419.82	3606.84	2628.6	3288.62	2773.48	3333.34	8750.41	7682.99	7526.74	3368.48	3800.83	3576.24	2623.55	3474.57	3277.07	2683.98	2823.34	2558.22	1837.68	3016.24	10569.7	9589.37	10041.1	26830.1	2952.5	7755.55
O88811	O88811	STAM2_MOUSE	Stam2	Signal transducing adapter molecule 2	1	ALQILQSIDPK	ALQILQSIDPK	2	ALQILQSIDPK2									742.625			819.396
Q6PAR5	Q6PAR5	GAPD1_MOUSE	Gapvd1	GTPase-activating protein and VPS9 domain-containing protein 1	1	ALQIPEVYLR	ALQIPEVYLR	2	ALQIPEVYLR2		2177.72													2227	1946.77	1551.04				3210.13						2170.41
P26040	P26040	EZRI_MOUSE	Ezr	Ezrin	1	ALQLEEER	ALQLEEER	2	ALQLEEER2																					14546.9
Q9D8Y1	Q9D8Y1	T126A_MOUSE	Tmem126a	Transmembrane protein 126A	1	ALQLPEPDLEIH	ALQLPEPDLEIH	2	ALQLPEPDLEIH2	4385.4	5532.66	3593.33	6193.69	5429.91	4003.61	5307.48	4575.14	3130.75	3526.08	3096.61	5200.94	5014.7		3867.01	3244.61	3328.16	2991.31	2897.8	4391.07	2195.4	3408.51		2983.37	2934.18		3328.49
Q99LI8	Q99LI8	HGS_MOUSE	Hgs	Hepatocyte growth factor-regulated tyrosine kinase substrate	1	ALQNAVSTFVNR	ALQNAVSTFVNR	2	ALQNAVSTFVNR2									5831.01	5144.43															6018.39
Q9D6W8	Q9D6W8	BORC6_MOUSE	Borcs6	BLOC-1-related complex subunit 6	1	ALQPVQGLAR	ALQPVQGLAR	2	ALQPVQGLAR2	2002.66			2124.82			2312.79						2077.65	2410.65				2405.15				2434.11					2792.89
Q8VHR5	Q8VHR5	P66B_MOUSE	Gatad2b	Transcriptional repressor p66-beta	1	ALQQEQEIEQR	ALQQEQEIEQR	2	ALQQEQEIEQR2	516.131	556.647	572.726				390.639		910.912	979.136	853.067				719.621	628.247			571.519				2109.87	3250.33	2519.76		504.29
P23818	P23818	GRIA1_MOUSE	Gria1	Glutamate receptor 1	1	ALQQVRFEGLTGNVQFNEK	ALQQVRFEGLTGNVQFNEK	3	ALQQVRFEGLTGNVQFNEK3								20128.8
Q9QZE5	Q9QZE5	COPG1_MOUSE	Copg1	Coatomer subunit gamma-1	1	ALQQYTLEPSEKPFDLK	ALQQYTLEPSEKPFDLK	3	ALQQYTLEPSEKPFDLK3				510.835																	926.039						777.991
O35927	O35927	CTND2_MOUSE	Ctnnd2	Catenin delta-2	1	ALQSPEHHIDPIYEDR	ALQSPEHHIDPIYEDR	3	ALQSPEHHIDPIYEDR3	1842.94			737.467						1390.02	1471.41													1673.43
O35927	O35927	CTND2_MOUSE	Ctnnd2	Catenin delta-2	1	ALQSPEHHIDPIYEDR	ALQSPEHHIDPIYEDR	4	ALQSPEHHIDPIYEDR4	1710.53	2218.34	1516.65	1643.33	1382.39			2109.57	3020.92	2724.8	3304.18	1376.95		2057.28	1890.41		1640.23						1917.72	2607.19	2290.28
P62334	P62334	PRS10_MOUSE	Psmc6	26S proteasome regulatory subunit 10B	1	ALQSVGQIVGEVLK	ALQSVGQIVGEVLK	2	ALQSVGQIVGEVLK2				629.031					950.567	758.472	1070.74	1038.28		1623.42			947.334					1294.39	1014.22		1115.34	1396.87
Q8BJY1	Q8BJY1	PSMD5_MOUSE	Psmd5	26S proteasome non-ATPase regulatory subunit 5	1	ALQSVVQAVPLHELR	ALQSVVQAVPLHELR	3	ALQSVVQAVPLHELR3		438.746																				979.083			1080.64			1060.26
Q8BJY1	Q8BJY1	PSMD5_MOUSE	Psmd5	26S proteasome non-ATPase regulatory subunit 5	1	ALQSVVQAVPLHELREQAAELR	ALQSVVQAVPLHELREQAAELR	4	ALQSVVQAVPLHELREQAAELR4				1060.68																1094.62
P59017	P59017	B2L13_MOUSE	Bcl2l13	Bcl-2-like protein 13	1	ALQTILSQPVTYEAYR	ALQTILSQPVTYEAYR	2	ALQTILSQPVTYEAYR2														760.101								923.837					754.953
Q8CG76	Q8CG76	ARK72_MOUSE	Akr7a2	Aflatoxin B1 aldehyde reductase member 2	1	ALQTTYGTNAPR	ALQTTYGTNAPR	2	ALQTTYGTNAPR2	1329.83	1163.19	885.391		1163.52	1502.28	1202.3	1460.56	820.271	1007.27	1033.9	1259.05	1015.5	1219.83	1138.85	1161.55	1056.76			1368.96		863.757	1037.06			1399.51
Q9WVK8	Q9WVK8	CP46A_MOUSE	Cyp46a1	Cholesterol 24-hydroxylase	1	ALQTVFGER	ALQTVFGER	2	ALQTVFGER2	3448.81	3904.57	4665.34	3408.68	2833.38			3451.85							3423.44		3699.03	2926.6				3638.74		3033.14			2120.29
Q6PH08	Q6PH08	ERC2_MOUSE	Erc2	ERC protein 2	1	ALQTVIEMKDTK	ALQTVIEMKDTK	2	ALQTVIEMKDTK2	1005.76	397.04
Q6PH08	Q6PH08	ERC2_MOUSE	Erc2	ERC protein 2	1	ALQTVIEMKDTK	ALQTVIEM(UniMod:35)KDTK	2	ALQTVIEM(UniMod:35)KDTK2	597.857		615.232
Q8BTX9	Q8BTX9	HSDL1_MOUSE	Hsdl1	Inactive hydroxysteroid dehydrogenase-like protein 1	1	ALQYEYASK	ALQYEYASK	2	ALQYEYASK2		2820.66	2964.21		2323.95			2250.97				2697.39	2920.95	2989.1	3041.63	2536.09	3234.75						1916.92
P70704	P70704	AT8A1_MOUSE	Atp8a1	Phospholipid-transporting ATPase IA	1	ALQYGTVFGNGK	ALQYGTVFGNGK	2	ALQYGTVFGNGK2									10850.7	8117.04	8210.02												2189.29	1879.84	2804.21
Q9R1P4	Q9R1P4	PSA1_MOUSE	Psma1	Proteasome subunit alpha type-1	1	ALRETLPAEQDLTTK	ALRETLPAEQDLTTK	3	ALRETLPAEQDLTTK3	1655.41	2009.24		2258.48		2059.47		2247.37	1593.04	1986.23	1588.91	3407.37	2078.11		2357.76	2855.16	3190.47		1265.98	3011.18	26280.3		2555.51	3153.77	2146.55	3174.89	2336.78	2633.94
Q91WC3	Q91WC3	ACSL6_MOUSE	Acsl6	Long-chain-fatty-acid--CoA ligase 6	1	ALRPTIFPVVPR	ALRPTIFPVVPR	3	ALRPTIFPVVPR3	9522.97	10172.5	9163.26	10489.5	8189.63	6122.09	5823	8667.98	8523.79	9031.23	7708.91	6481.65	6126.1	6251.31	13731	12990.4	12900.1	10565.9	6259.37	13976.2	6276.29	13780.7	11357.1	11728.6	12611.8	24653.6	12785.5	10881.5
Q9CQV1	Q9CQV1	TIM16_MOUSE	Pam16	Mitochondrial import inner membrane translocase subunit TIM16	1	ALRQEFAASQAAADAR	ALRQEFAASQAAADAR	3	ALRQEFAASQAAADAR3				2841.16	2659.55	3321.07		4659.8	3313.84	3216.34	3027.02	2568.88	3463.11	2903.87					4393.19	3219.35	2422	3045.46	3484.74	2880.37	3095.49	3558	3122.33	3097.11
P61979	P61979	HNRPK_MOUSE	Hnrnpk	Heterogeneous nuclear ribonucleoprotein K	1	ALRTDYNASVSVPDSSGPER	ALRTDYNASVSVPDSSGPER	3	ALRTDYNASVSVPDSSGPER3	7524.12	7165.22	10041.7	8665.63	8176.4	7838.93	5693.56	7876.46	4081.42	5853.96	6103.98		5613.03	5454.43	15865.7	17208.2	10828.8	12861.9	7319.05	8830.39	8367.04	6618.79	9743.08	13999	12418.2	9609.23	9090.61	5946.48
Q922H1	Q922H1	ANM3_MOUSE	Prmt3	Protein arginine N-methyltransferase 3	1	ALSAEAALAR	ALSAEAALAR	2	ALSAEAALAR2									5223.54	5562	4582.34												7845.79	10379.8	10216.7
P50518	P50518	VATE1_MOUSE	Atp6v1e1	V-type proton ATPase subunit E 1	1	ALSDADVQKQIK	(UniMod:1)ALSDADVQKQIK	2	(UniMod:1)ALSDADVQKQIK2				803.198	2659.63						1034.41													555.244
Q8BRU6	Q8BRU6	VMAT2_MOUSE	Slc18a2	Synaptic vesicular amine transporter	1	ALSDLVLLR	ALSDLVLLR	2	ALSDLVLLR2									3266.48	2509.15	2439.07														1859.71
Q91VD9	Q91VD9	NDUS1_MOUSE	Ndufs1	NADH-ubiquinone oxidoreductase 75 kDa subunit, mitochondrial	1	ALSEIAGITLPYDTLDQVR	ALSEIAGITLPYDTLDQVR	2	ALSEIAGITLPYDTLDQVR2	551.229		829.275	1055.75	1146.47	1033.57	1517.91	785.317	611.379	1080.99	884.484	1007.36	1111.5	1466	1085.31	1107.04	1411.64	795.638	894.174	1104.8	842.387	863.88	998.319	885.309	877.618	1025.4	1102.28	1161.35
P16054	P16054	KPCE_MOUSE	Prkce	Protein kinase C epsilon type	1	ALSFDNRGEEHR	ALSFDNRGEEHR	3	ALSFDNRGEEHR3	2483.82	2889.13						2713.69		3209.38		3288.12		1799.27	1421.71											1994.59
Q80W04	Q80W04	TMCC2_MOUSE	Tmcc2	Transmembrane and coiled-coil domains protein 2	1	ALSGSATLVSSPK	ALSGSATLVSSPK	2	ALSGSATLVSSPK2		1200.85		1291.41	1604.36					1528.97	1478.18	1229.56	1944.17	1993.32	1220.52	1587.79	1361.76	2088.03					1396.5	1056.27	1252.33	2111.14		1451.87
E9Q3M9	E9Q3M9	E9Q3M9_MOUSE	2010300C02Rik	DUF4592 domain-containing protein	1	ALSHDSIFFPESGQDPARPVR	ALSHDSIFFPESGQDPARPVR	4	ALSHDSIFFPESGQDPARPVR4				3059.6					2790.91	3080.16	2570.62			1889.68
Q01065	Q01065	PDE1B_MOUSE	Pde1b	Calcium/calmodulin-dependent 3',5'-cyclic nucleotide phosphodiesterase 1B	1	ALSLLLHAADISHPTK	ALSLLLHAADISHPTK	3	ALSLLLHAADISHPTK3	779.821								811.782		997.709	835.56			1480.4
Q924L1	Q924L1	LTMD1_MOUSE	Letmd1	LETM1 domain-containing protein 1	1	ALSQAMLLTPYLPPPLLR	ALSQAM(UniMod:35)LLTPYLPPPLLR	2	ALSQAM(UniMod:35)LLTPYLPPPLLR2		580.631		384.519								459.314	525.874												605.25		555.962
Q9CWK8;Q9WV80	Q9CWK8;Q9WV80	SNX1_MOUSE;SNX2_MOUSE	Snx1;Snx2	Sorting nexin-2	0	ALSQLAEVEEK	ALSQLAEVEEK	2	ALSQLAEVEEK2										2041.46										2169.72	6710.95
Q91VI7	Q91VI7	RINI_MOUSE	Rnh1	Ribonuclease inhibitor	1	ALSQPDTVLR	ALSQPDTVLR	2	ALSQPDTVLR2							1738.07			5267.06		1925.58		2303.86			2421.95		6552.8			3765.11				2813.08	2918.93
O88569	O88569	ROA2_MOUSE	Hnrnpa2b1	Heterogeneous nuclear ribonucleoproteins A2/B1	1	ALSRQEMQEVQSSR	ALSRQEMQEVQSSR	3	ALSRQEMQEVQSSR3			2804.45		1703.58										3114.7	3306.5		1562.24			1841.19
O88569	O88569	ROA2_MOUSE	Hnrnpa2b1	Heterogeneous nuclear ribonucleoproteins A2/B1	1	ALSRQEMQEVQSSR	ALSRQEM(UniMod:35)QEVQSSR	3	ALSRQEM(UniMod:35)QEVQSSR3		876.043			1141.92							675.402			2234.76	1802.81
Q6P9S0	Q6P9S0	MTSS2_MOUSE	Mtss2	Protein MTSS 2	1	ALSSAGPIPIRPPIVPVK	ALSSAGPIPIRPPIVPVK	3	ALSSAGPIPIRPPIVPVK3	4576.72	3180.57	4586.13												4390.18	2618.33	4533.93
P16546	P16546	SPTN1_MOUSE	Sptan1	Spectrin alpha chain, non-erythrocytic 1	1	ALSSEGKPYVTK	ALSSEGKPYVTK	2	ALSSEGKPYVTK2	584.105						838.606
P16546	P16546	SPTN1_MOUSE	Sptan1	Spectrin alpha chain, non-erythrocytic 1	1	ALSSEGKPYVTK	ALSSEGKPYVTK	3	ALSSEGKPYVTK3	1674.98						1816.99														2475.81
Q6Y7W8	Q6Y7W8	GGYF2_MOUSE	Gigyf2	GRB10-interacting GYF protein 2	1	ALSSGGSITSPPLSPALPK	ALSSGGSITSPPLSPALPK	2	ALSSGGSITSPPLSPALPK2			470.2		629.86					566.893			555.656
Q9JK42	Q9JK42	PDK2_MOUSE	Pdk2	[Pyruvate dehydrogenase (acetyl-transferring)] kinase isozyme 2, mitochondrial	1	ALSTDSVER	ALSTDSVER	2	ALSTDSVER2		1831.96																				3501.12						3112.36
Q8BFP9	Q8BFP9	PDK1_MOUSE	Pdk1	[Pyruvate dehydrogenase (acetyl-transferring)] kinase isozyme 1, mitochondrial	1	ALSTESVERLPVYNK	ALSTESVERLPVYNK	3	ALSTESVERLPVYNK3					1202.12
Q9WVJ2	Q9WVJ2	PSD13_MOUSE	Psmd13	26S proteasome non-ATPase regulatory subunit 13	1	ALSVGLVR	ALSVGLVR	2	ALSVGLVR2		5224.48	4720.54	6964.06	5656.43	4064.51	7907.86			3763.1		4973.87			6379.98	4834.74	5218.09	3704.71		4972.21		5614.62	4756.41		4639.8	4179.67	5084.59	3495.56
P28658	P28658	ATX10_MOUSE	Atxn10	Ataxin-10	1	ALTALFKEQR	ALTALFKEQR	2	ALTALFKEQR2				1150.82	1789.14
Q9EQ06	Q9EQ06	DHB11_MOUSE	Hsd17b11	Estradiol 17-beta-dehydrogenase 11	1	ALTDELAALGR	ALTDELAALGR	2	ALTDELAALGR2		3620.56								3164.76		3376.65							7516.63			7758.91			8208.24	7661.24
Q80TL4	Q80TL4	PHF24_MOUSE	Phf24	PHD finger protein 24	1	ALTDEQEEQAAR	ALTDEQEEQAAR	2	ALTDEQEEQAAR2		427.762	642.179	469.286	623.792		430.387	581.921		611.867	621.188	641.497		659.008
Q9D952	Q9D952	EVPL_MOUSE	Evpl	Envoplakin	1	ALTDRYHAVGDQLDLR	ALTDRYHAVGDQLDLR	3	ALTDRYHAVGDQLDLR3																					1210.16
Q9D952	Q9D952	EVPL_MOUSE	Evpl	Envoplakin	1	ALTDRYHAVGDQLDLR	ALTDRYHAVGDQLDLR	4	ALTDRYHAVGDQLDLR4																					2813.84
Q6PB44	Q6PB44	PTN23_MOUSE	Ptpn23	Tyrosine-protein phosphatase non-receptor type 23	1	ALTEANVQYAAVR	ALTEANVQYAAVR	2	ALTEANVQYAAVR2												3279.36	1602.78	914.985			1727.83			1408.57	2487.08	2006.1					1672.44
Q812A2	Q812A2	SRGP3_MOUSE	Srgap3	SLIT-ROBO Rho GTPase-activating protein 3	1	ALTEGLSMR	ALTEGLSMR	2	ALTEGLSMR2	4546.72	4275.18
Q812A2	Q812A2	SRGP3_MOUSE	Srgap3	SLIT-ROBO Rho GTPase-activating protein 3	1	ALTEGLSMR	ALTEGLSM(UniMod:35)R	2	ALTEGLSM(UniMod:35)R2	3399.34		3386.44		4374.93							3402.1	2809.36
O08749	O08749	DLDH_MOUSE	Dld	Dihydrolipoyl dehydrogenase, mitochondrial	1	ALTGGIAHLFK	ALTGGIAHLFK	2	ALTGGIAHLFK2												1277.05	1151.32	1035.44							647.5
Q3U7R1	Q3U7R1	ESYT1_MOUSE	Esyt1	Extended synaptotagmin-1	1	ALTLGALTLPLAR	ALTLGALTLPLAR	2	ALTLGALTLPLAR2																	432.633		604.355	702.015	753.505				340.665	343.145
Q6ZQ38	Q6ZQ38	CAND1_MOUSE	Cand1	Cullin-associated NEDD8-dissociated protein 1	1	ALTLIAGSPLK	ALTLIAGSPLK	2	ALTLIAGSPLK2	5743.06	5921.94		6331.72	3885.23	3419.45	6390.09	5541.12	16105	14917.6	12842.4	7095.49	4948	6398.06	3470.39	3856.61	5230.94	4568.6	3373.84	5679.51	10566.6	5796.22	11826.4	12008.3	11362.5	6401.06	5878.93	5476.29
Q8CHU3	Q8CHU3	EPN2_MOUSE	Epn2	Epsin-2	1	ALTLLDYLIK	ALTLLDYLIK	2	ALTLLDYLIK2																	275.522											494.994
Q91W69	Q91W69	EPN3_MOUSE	Epn3	Epsin-3	1	ALTLLDYLLK	ALTLLDYLLK	2	ALTLLDYLLK2		462.348									421.44			702.509									555.303				427.405
Q9ERK4	Q9ERK4	XPO2_MOUSE	Cse1l	Exportin-2	1	ALTLPGSSENEYIMK	ALTLPGSSENEYIM(UniMod:35)K	2	ALTLPGSSENEYIM(UniMod:35)K2		1811.48		2006.25								1886.72		2352.73
Q8R3Q0	Q8R3Q0	SARAF_MOUSE	Saraf	Store-operated calcium entry-associated regulatory factor	1	ALTLYSDRYTTSR	ALTLYSDRYTTSR	3	ALTLYSDRYTTSR3															2206.55
Q8K0G5	Q8K0G5	EIPR1_MOUSE	Eipr1	EARP and GARP complex-interacting protein 1	1	ALTPQTAETDAIR	ALTPQTAETDAIR	2	ALTPQTAETDAIR2								2266.47			1735.27								1381.98
P26041	P26041	MOES_MOUSE	Msn	Moesin	1	ALTSELANARDESK	ALTSELANARDESK	3	ALTSELANARDESK3																					5704.55
Q8BMS1	Q8BMS1	ECHA_MOUSE	Hadha	Trifunctional enzyme subunit alpha, mitochondrial	1	ALTSFER	ALTSFER	2	ALTSFER2	3282.55													2218.81		4090.64			3003.87		7247
Q9D4H8	Q9D4H8	CUL2_MOUSE	Cul2	Cullin-2	1	ALTSVVNYREPK	ALTSVVNYREPK	3	ALTSVVNYREPK3		1554.22		1163.2					920.128			1000.68		1076.78			1177.57
P68372;Q922F4;Q9D6F9;Q9ERD7	P68372;Q922F4;Q9D6F9;Q9ERD7	TBB3_MOUSE;TBB4A_MOUSE;TBB4B_MOUSE;TBB6_MOUSE	Tubb3;Tubb4a;Tubb4b;Tubb6	Tubulin beta-4B chain	0	ALTVPELTQQMFDAK	ALTVPELTQQMFDAK	2	ALTVPELTQQMFDAK2	122830	121983	113032	96982.7	101294	89270.8	77496.2	83226.5	81016	107982	107314	59852	75080.9	76337.8	119495	112464	129873	151723	105532	109420	97445.9	104002	117471	122599	131973	87876.7	90509.3	72274.7
P68372;Q922F4;Q9D6F9;Q9ERD7	P68372;Q922F4;Q9D6F9;Q9ERD7	TBB3_MOUSE;TBB4A_MOUSE;TBB4B_MOUSE;TBB6_MOUSE	Tubb3;Tubb4a;Tubb4b;Tubb6	Tubulin beta-4B chain	0	ALTVPELTQQMFDAK	ALTVPELTQQMFDAK	3	ALTVPELTQQMFDAK3	7621.41	8917.13	8571.6	6238.24		4260.93		5828.07	6757.81	7043.38	8009.56	3203.71	4464.19	4352.86	9256.07	10355.8	8128.77	8646.85	8379.97	7940.66	7448.84	8263.03	7394.03	8814.04	8127.51	5555.72	6175.29	4281.07
P68372;Q922F4;Q9D6F9;Q9ERD7	P68372;Q922F4;Q9D6F9;Q9ERD7	TBB3_MOUSE;TBB4A_MOUSE;TBB4B_MOUSE;TBB6_MOUSE	Tubb3;Tubb4a;Tubb4b;Tubb6	Tubulin beta-4B chain	0	ALTVPELTQQMFDAK	ALTVPELTQQM(UniMod:35)FDAK	2	ALTVPELTQQM(UniMod:35)FDAK2	262849	276079	283556	380230	335913	239572	315925	335582	237638	206932	186561	265917	238722	270953	348289	293344	293611	366586	276162	297594	167782	304327	236081	210467	226292	273102	377165	260749
P68372;Q922F4;Q9D6F9;Q9ERD7	P68372;Q922F4;Q9D6F9;Q9ERD7	TBB3_MOUSE;TBB4A_MOUSE;TBB4B_MOUSE;TBB6_MOUSE	Tubb3;Tubb4a;Tubb4b;Tubb6	Tubulin beta-4B chain	0	ALTVPELTQQMFDAK	ALTVPELTQQM(UniMod:35)FDAK	3	ALTVPELTQQM(UniMod:35)FDAK3	13837.1	17315	18355.5	19910.4	18955.2	10428.3	16371.8	20208.4	13401.6	13294.4	12085	13548.7	11521.6	12605.5	24779.2	21054.1	17399.9	20795.3	11414.7	15268.7	11176.4	17636.9	13251.8	10589	10202.3	12185.3	18405.1	11987.9
Q7TMM9;Q9CWF2	Q7TMM9;Q9CWF2	TBB2A_MOUSE;TBB2B_MOUSE	Tubb2a;Tubb2b	Tubulin beta-2A chain	0	ALTVPELTQQMFDSK	ALTVPELTQQMFDSK	2	ALTVPELTQQMFDSK2	157494	165517	152093	154925	150855	117978	118031	123848	118978	148769	155551	77683.3	98041.6	108784	109763	105645	112834	145751	96452.6	96213.2	79583.2	92581.9	105948	109128	121022	81785.5	82718	65600.9
Q7TMM9;Q9CWF2	Q7TMM9;Q9CWF2	TBB2A_MOUSE;TBB2B_MOUSE	Tubb2a;Tubb2b	Tubulin beta-2A chain	0	ALTVPELTQQMFDSK	ALTVPELTQQMFDSK	3	ALTVPELTQQMFDSK3	3143.79	2806.61	2063.19					1381.54		1706.13						1968.84	1883.44
Q7TMM9;Q9CWF2	Q7TMM9;Q9CWF2	TBB2A_MOUSE;TBB2B_MOUSE	Tubb2a;Tubb2b	Tubulin beta-2A chain	0	ALTVPELTQQMFDSK	ALTVPELTQQM(UniMod:35)FDSK	2	ALTVPELTQQM(UniMod:35)FDSK2	334046	347050	371215	448779	418551	272836	377821	394054	323129	261761	241590	349965	314531	334778	286324	235011	238830	281338	219649	239477	131800	245315	195894	177456	186216	225077	295582	227643
Q7TMM9;Q9CWF2	Q7TMM9;Q9CWF2	TBB2A_MOUSE;TBB2B_MOUSE	Tubb2a;Tubb2b	Tubulin beta-2A chain	0	ALTVPELTQQMFDSK	ALTVPELTQQM(UniMod:35)FDSK	3	ALTVPELTQQM(UniMod:35)FDSK3	9189.86	9764.81	12235	10536.8	9376.03	5328.12	8121.38	11323.2	8511.8	6607.32	5749.89	6722.58	6216.72	6472.18	10215.6	9143.58	6262.59	7228.15	5484.88	6177.95	4466.91	7266.55	5471	3473.57	4191.18	4951.74	5344.77
P99024	P99024	TBB5_MOUSE	Tubb5	Tubulin beta-5 chain	1	ALTVPELTQQVFDAK	ALTVPELTQQVFDAK	2	ALTVPELTQQVFDAK2	129720	141955	154046	184341	165053	130129	136659	126712	100076	118545	112955	128602	111173	116585	156219	148107	134238	192478	134995	138771	103129	140740	127469	122984	132515	118241	145274	115418
P99024	P99024	TBB5_MOUSE	Tubb5	Tubulin beta-5 chain	1	ALTVPELTQQVFDAK	ALTVPELTQQVFDAK	3	ALTVPELTQQVFDAK3	14523	19934.4	21404.9	25850.4	24318.9	9199.73	19140.6	21269.9	16263.2	17151.7	15209.4	14937.9	12694.7	12724.2	21833.8	21069.9	18329.1	26309.7	18498.5	20675.8	12788.9	18172.8	16848.1	17167.4	13671.3	14969.5	17362.7	12460.5
Q920I9	Q920I9	WDR7_MOUSE	Wdr7	WD repeat-containing protein 7	1	ALTYLLLQPPSPK	ALTYLLLQPPSPK	2	ALTYLLLQPPSPK2	699.43	1366.17				949.743	1924.4					1028.68		1618.73
P70345	P70345	B2CL2_MOUSE	Bcl2l2	Bcl-2-like protein 2	1	ALVADFVGYK	ALVADFVGYK	2	ALVADFVGYK2			1686.67		1753.1	1477.64	1639.26	1547.36	1706.89	1324.5	1579.88	1510.93	1458.67									1273.21
P14131	P14131	RS16_MOUSE	Rps16	40S ribosomal protein S16	1	ALVAYYQK	ALVAYYQK	2	ALVAYYQK2	12436.4	8111.79	11872.9	3404.71	3299.57				6069.79	7875.62	7008.18	3181.63	3494.56	4355.98	29427.6	4583.61	23657.2	10780.3	14338.8	11097.6	20767.9	13380	29495.2	33648.8	31033.7	16236.5	12480.7	10203.3
Q8C3Q5	Q8C3Q5	SHSA7_MOUSE	Shisa7	Protein shisa-7	1	ALVDILR	ALVDILR	2	ALVDILR2	2334.63	3250.56	3092.53	1969.18			2008.96	10278.3	3122.34	2564.59	3377.47		1792.31									3758.24
Q9EPU0	Q9EPU0	RENT1_MOUSE	Upf1	Regulator of nonsense transcripts 1	1	ALVEGPLNNLR	ALVEGPLNNLR	2	ALVEGPLNNLR2		1201.82													1922.32		2327.25	1608.23					3852.32	4242.22	4190.77
P47857	P47857	PFKAM_MOUSE	Pfkm	ATP-dependent 6-phosphofructokinase, muscle type	1	ALVFQPVTELK	ALVFQPVTELK	2	ALVFQPVTELK2	1719.09			1887.46		1276.49		1687.88	2105.46	2284.38	2251.79	1752.32		1016.33		948.622	2264.26	1734.78					2574.51	2399.94		2345.84	2117.26
P47857	P47857	PFKAM_MOUSE	Pfkm	ATP-dependent 6-phosphofructokinase, muscle type	1	ALVFQPVTELKDQTDFEHR	ALVFQPVTELKDQTDFEHR	3	ALVFQPVTELKDQTDFEHR3	2612.18	2763.07							2160.85	2158.66	1863.23	1752.52	2815.04	2851.43	2193.37	2451.46	3156.21					1994.1	2115.75	2802.23	2846.45		4699.5
P47857	P47857	PFKAM_MOUSE	Pfkm	ATP-dependent 6-phosphofructokinase, muscle type	1	ALVFQPVTELKDQTDFEHR	ALVFQPVTELKDQTDFEHR	4	ALVFQPVTELKDQTDFEHR4	833.678	1427.71	1332.37					1157.42	1006	1286.66	1534.87				1561.31	1647.72	1213.97					1269.51	1426.27	1149.4	1610.44		1994.67
P00687	P00687;P00688	AMY1_MOUSE	Amy1	Alpha-amylase 1	0	ALVFVDNHDNQR	ALVFVDNHDNQR	3	ALVFVDNHDNQR3					1198.4	1774.47		1634.36	1504.1			1623.26				1607.12	1441.69	1837.31	1463.08	3286.43	1890.55
Q3UQ44	Q3UQ44	IQGA2_MOUSE	Iqgap2	Ras GTPase-activating-like protein IQGAP2	1	ALVGSENPPLTVIR	ALVGSENPPLTVIR	2	ALVGSENPPLTVIR2	956.727	645.078						985.788		1004.43	914.596
P70182	P70182	PI51A_MOUSE	Pip5k1a	Phosphatidylinositol 4-phosphate 5-kinase type-1 alpha	1	ALVHDGDTVSVHRPGFYAER	ALVHDGDTVSVHRPGFYAER	4	ALVHDGDTVSVHRPGFYAER4									1473.8		1270.96
O70161	O70161	PI51C_MOUSE	Pip5k1c	Phosphatidylinositol 4-phosphate 5-kinase type-1 gamma	1	ALVHDGDTVSVHRPSFYAER	ALVHDGDTVSVHRPSFYAER	4	ALVHDGDTVSVHRPSFYAER4	3855.45			3473.44	2438.75	4212.27		3436.13	2997.72	2972.37		1824.57	1800.45	2182.63	3248.78			2766.17	4021.38	2696.2	2926.92	3038.03	3434.97	4598.23	4067.03	3106.49	2468.17	2618.75
P97372	P97372	PSME2_MOUSE	Psme2	Proteasome activator complex subunit 2	1	ALVHERDEAAYGALR	ALVHERDEAAYGALR	3	ALVHERDEAAYGALR3	940.711							913.437											1351.8							1804.67		1634.89
Q3UQ44	Q3UQ44	IQGA2_MOUSE	Iqgap2	Ras GTPase-activating-like protein IQGAP2	1	ALVINTNPVEVYK	ALVINTNPVEVYK	2	ALVINTNPVEVYK2		1319.03				1072.82	1243.26	1559.06	2012.9	2212.22	1492.36	1129.89	1340.47	1270.62
Q8C729	Q8C729	F126B_MOUSE	Fam126b	Protein FAM126B	1	ALVPALYK	ALVPALYK	2	ALVPALYK2	1369.63						1261.32	2242.35		1152.91	1416.93											938.314
P37040	P37040	NCPR_MOUSE	Por	NADPH--cytochrome P450 reductase	1	ALVPMFVR	ALVPMFVR	2	ALVPMFVR2																					4385.72
Q80ZM5	Q80ZM5	Q80ZM5_MOUSE	H1f10	H15 domain-containing protein	1	ALVQNDTLLQVK	ALVQNDTLLQVK	2	ALVQNDTLLQVK2															2490.06	2671.56	3133.98	1657.5		1487.66		1716.52	2920.39	4083.15	3102.81		2185.61
Q8CG72	Q8CG72	ARHL2_MOUSE	Adprhl2	ADP-ribose glycohydrolase ARH3	1	ALVQSLLAK	ALVQSLLAK	2	ALVQSLLAK2																					4238.89
Q3U1J4	Q3U1J4	DDB1_MOUSE	Ddb1	DNA damage-binding protein 1	1	ALVSEWKEPQGK	ALVSEWKEPQGK	2	ALVSEWKEPQGK2	1039.78											1151.07				841.416	1038.88
Q3U1J4	Q3U1J4	DDB1_MOUSE	Ddb1	DNA damage-binding protein 1	1	ALVSEWKEPQGK	ALVSEWKEPQGK	3	ALVSEWKEPQGK3	2990.32	2593.1	2356	1855.85		3746.15			3509.08	3691.06	4248.7	2142.71			2138.43	2902.61										3391.24	3073.13
Q99M71	Q99M71	EPDR1_MOUSE	Epdr1	Mammalian ependymin-related protein 1	1	ALVSYDGLNQR	ALVSYDGLNQR	2	ALVSYDGLNQR2	3375.26	2908.05	3219.32	2726.41	3293	4004.97	3129.69	3917.49	2261.2	3444.51	2743.02	3131.79	2821.63	2441.5	1982.79	2802.06	1551.84		2794.46				2333.23	2826.51		2620.02	2459	2562.56
Q9D0L7	Q9D0L7	ARM10_MOUSE	Armc10	Armadillo repeat-containing protein 10	1	ALVTLGNNAAFSTNQAIIR	ALVTLGNNAAFSTNQAIIR	2	ALVTLGNNAAFSTNQAIIR2		78.2989													427.192
Q9D0L7	Q9D0L7	ARM10_MOUSE	Armc10	Armadillo repeat-containing protein 10	1	ALVTLGNNAAFSTNQAIIR	ALVTLGNNAAFSTNQAIIR	3	ALVTLGNNAAFSTNQAIIR3	684.013	804.294	1012.64	839.303	939.931										1558.71	1873.72	1323.98
E9Q3M9	E9Q3M9	E9Q3M9_MOUSE	2010300C02Rik	DUF4592 domain-containing protein	1	ALVTSGSPAESPLKEPGPAVQDK	ALVTSGSPAESPLKEPGPAVQDK	3	ALVTSGSPAESPLKEPGPAVQDK3	2482.24	2325.74	1929.76	2381.07	1189.73	2561.94	3290.46	2013.6	2154.52	2095.68	1815.58	2077.64	1620.84	1620.21		1804.64	1391.31	1485.77	2276.09		920.488		1478.34	1189.93	1459.77		1337.96
Q61548	Q61548	AP180_MOUSE	Snap91	Clathrin coat assembly protein AP180	1	ALVTTHHLMVHGNER	ALVTTHHLM(UniMod:35)VHGNER	4	ALVTTHHLM(UniMod:35)VHGNER4	1508.76	2319.28		2040.58	1326.37	1456.12	1379.45	1059.21	1368.3	2150.83	1394.41	1675.4	948.356				1100.34	2061.25	1647.51	1571.56				918.888		10685.1	1055.4	2184.26
Q6R0H7	Q6R0H7	GNAS1_MOUSE	Gnas	Guanine nucleotide-binding protein G(s) subunit alpha isoforms XLas	1	ALWEDEGVR	ALWEDEGVR	2	ALWEDEGVR2										1528.18													1402.68
Q8K310	Q8K310	MATR3_MOUSE	Matr3	Matrin-3	1	ALWFQGR	ALWFQGR	2	ALWFQGR2										3519.38						2373.15							3601.84
G3X9N3	G3X9N3	G3X9N3_MOUSE	Pnmal2	MCG16539	1	ALYATLQAAAK	ALYATLQAAAK	2	ALYATLQAAAK2																1330.03	1875.69
Q62420	Q62420	SH3G2_MOUSE	Sh3gl2	Endophilin-A1	1	ALYDFEPENEGELGFK	ALYDFEPENEGELGFK	2	ALYDFEPENEGELGFK2	2276.29	2148.39		1617.93		2060.25	2004.22	1949.47	3306.7	2623.2	2313.06	3237.86	3959.9	4187.67			1166.19		1845.23		1312.55	2013.79	1295.1			2010.79	2566.18
Q99JB8	Q99JB8	PACN3_MOUSE	Pacsin3	Protein kinase C and casein kinase II substrate protein 3	1	ALYDYAGQEADELSFR	ALYDYAGQEADELSFR	2	ALYDYAGQEADELSFR2																				534.35							789.157
Q61644	Q61644	PACN1_MOUSE	Pacsin1	Protein kinase C and casein kinase substrate in neurons protein 1	1	ALYDYDGQEQDELSFK	ALYDYDGQEQDELSFK	2	ALYDYDGQEQDELSFK2								462.95		807.05	658.5	1078.22	953.477					353.566					544.912
P10107	P10107	ANXA1_MOUSE	Anxa1	Annexin A1	1	ALYEAGER	ALYEAGER	2	ALYEAGER2																				11978.4	9942
P08551	P08551	NFL_MOUSE	Nefl	Neurofilament light polypeptide	1	ALYEQEIR	ALYEQEIR	2	ALYEQEIR2	4977.33	4190.6		3491.21		2897.96	3867.09	2947.08	104045	111463	103209		2717.09	4144.95			2361.16						69604.7	77396.6	68709.6	2050.15
P08551	P08551	NFL_MOUSE	Nefl	Neurofilament light polypeptide	1	ALYEQEIRDLR	ALYEQEIRDLR	3	ALYEQEIRDLR3										8254.69	11072.5												3794.42	8459.09	6109.14
P61202	P61202	CSN2_MOUSE	Cops2	COP9 signalosome complex subunit 2	1	ALYEQSLHIK	ALYEQSLHIK	2	ALYEQSLHIK2	1755.77	1106.67		1850.62	1519.07	1272.85					807.398	1835.25	1676.09	1270.74											1009.26		961.384	1062.03
P61202	P61202	CSN2_MOUSE	Cops2	COP9 signalosome complex subunit 2	1	ALYEQSLHIK	ALYEQSLHIK	3	ALYEQSLHIK3		1309.66								1246.35		1009.04
P14733	P14733	LMNB1_MOUSE	Lmnb1	Lamin-B1	1	ALYETELADAR	ALYETELADAR	2	ALYETELADAR2																					2710.09
P14733	P14733	LMNB1_MOUSE	Lmnb1	Lamin-B1	1	ALYETELADARR	ALYETELADARR	3	ALYETELADARR3																					5838.84		2111.33
Q6PB66	Q6PB66	LPPRC_MOUSE	Lrpprc	Leucine-rich PPR motif-containing protein, mitochondrial	1	ALYEYLTAK	ALYEYLTAK	2	ALYEYLTAK2			1835.1	1878.91				1999.56	2025.63	2417.14	1926.11				2226.37	2847.48	1966.16						1900.52			3862.81	2476.89	2380.04
Q60770	Q60770	STXB3_MOUSE	Stxbp3	Syntaxin-binding protein 3	1	ALYFISPTPK	ALYFISPTPK	2	ALYFISPTPK2	1201.2										1189.22												1316.6
Q3ULD5	Q3ULD5	MCCB_MOUSE	Mccc2	Methylcrotonoyl-CoA carboxylase beta chain, mitochondrial	1	ALYGDTLVTGFAR	ALYGDTLVTGFAR	2	ALYGDTLVTGFAR2															931.328											1015.42
O88643;Q8CIN4	O88643;Q8CIN4	PAK1_MOUSE;PAK2_MOUSE	Pak1;Pak2	Serine/threonine-protein kinase PAK 1	0	ALYLIATNGTPELQNPEK	ALYLIATNGTPELQNPEK	2	ALYLIATNGTPELQNPEK2		889.702		760.198											1057.03	859.734
Q9Z0R4	Q9Z0R4	ITSN1_MOUSE	Itsn1	Intersectin-1	1	ALYPFESR	ALYPFESR	2	ALYPFESR2	2115.39	2334.22							5857.98	5474.11	5354.5		2132.89		2462.64							1800.55	12098.2	11878.8	11821.5	3346.79		2801.94
Q8C0C7	Q8C0C7	SYFA_MOUSE	Farsa	Phenylalanine--tRNA ligase alpha subunit	1	ALYQLAQK	ALYQLAQK	2	ALYQLAQK2	4215.98	3943.36	5230.72	3035.74	3410.89	2617.98	3135.34	2890.68	3107.46		3333.03	2887.08	3397.95	2897.13		3083.97	2905.46	3155.5					2728.15	3406.33	2820.06	3077.29
P07759	P07759	SPA3K_MOUSE	Serpina3k	Serine protease inhibitor A3K	1	ALYQTEAFTADFQQPTEAK	ALYQTEAFTADFQQPTEAK	2	ALYQTEAFTADFQQPTEAK2	1153.27	642.914	1223.8	676.717	1274.73	1202.55		842.141	867.9	853.051		1597.65	1677.33	1142.35		1043.58		805.286	1191.67	583.421	724.301		596.558	757.152	1010.43		1051.58	853.402
P07759	P07759	SPA3K_MOUSE	Serpina3k	Serine protease inhibitor A3K	1	ALYQTEAFTADFQQPTEAK	ALYQTEAFTADFQQPTEAK	3	ALYQTEAFTADFQQPTEAK3				937.282	2319.53	1832.18			1307.15	1118.91	1047.27	995.366	1597.32	876.455
Q8VEM8	Q8VEM8	MPCP_MOUSE	Slc25a3	Phosphate carrier protein, mitochondrial	1	ALYSNILGEENTYLWR	ALYSNILGEENTYLWR	2	ALYSNILGEENTYLWR2		3416.53	3013.36	3098.19		4905.9	3847.73		4080.84		3623.68	3907.09	4061.12	4483.3	4165.57	4186.6	5569.36	4771.67	8450.64	9179.98		8414.97	6383.97	6171.8	6054.95	8349.51	7701.59	9951.03
O70161	O70161	PI51C_MOUSE	Pip5k1c	Phosphatidylinositol 4-phosphate 5-kinase type-1 gamma	1	ALYSTAMESIQGGAAR	ALYSTAMESIQGGAAR	2	ALYSTAMESIQGGAAR2	1552.22	2461.71	1860.88						1294.68	1763.18	1716.89	853.021	1581.21	1310.18	1703.07	1569.57	1824.08	1346.29	1290.17			1494.99		2421.92	2147.25	1957.61
O70161	O70161	PI51C_MOUSE	Pip5k1c	Phosphatidylinositol 4-phosphate 5-kinase type-1 gamma	1	ALYSTAMESIQGGAAR	ALYSTAMESIQGGAAR	3	ALYSTAMESIQGGAAR3											1513.05
O70161	O70161	PI51C_MOUSE	Pip5k1c	Phosphatidylinositol 4-phosphate 5-kinase type-1 gamma	1	ALYSTAMESIQGGAAR	ALYSTAM(UniMod:35)ESIQGGAAR	2	ALYSTAM(UniMod:35)ESIQGGAAR2		628.949		842.056		1163.11	1415.48		1056.3	1468.87		1054.7	1050.17										1732.62	1586.73	1034.52
Q80VC9	Q80VC9	CAMP3_MOUSE	Camsap3	Calmodulin-regulated spectrin-associated protein 3	1	ALYTLSGETEELSR	ALYTLSGETEELSR	2	ALYTLSGETEELSR2	1731.1	1893.16	2638.92							1188.27					1896.93		2149.02	1509.76	1952.7
Q8BK72	Q8BK72	RT27_MOUSE	Mrps27	28S ribosomal protein S27, mitochondrial	1	ALYTLVNK	ALYTLVNK	2	ALYTLVNK2																						3978.23			1760.95
Q3U1J4	Q3U1J4	DDB1_MOUSE	Ddb1	DNA damage-binding protein 1	1	ALYYLQIHPQELR	ALYYLQIHPQELR	2	ALYYLQIHPQELR2	1466.82	750.987				1272.76			598.024	638.234			1201.85	1228.96	732.879						538.867		579.874			1095.38
Q3U1J4	Q3U1J4	DDB1_MOUSE	Ddb1	DNA damage-binding protein 1	1	ALYYLQIHPQELR	ALYYLQIHPQELR	3	ALYYLQIHPQELR3	5118.98	3857.68	4107.27	3214.98	3131.8	6071.36	2589.55	4753.93	4283.28	4691.31	4356.29	3693.86	5475.83	4072.7	4134	4577.95	5073.77	4186.56	5531.22	4903.27	4924.52	4328.27	3705.82	4324.79	4436.33	4823.88	5134.61	3849.21
Q80VC9	Q80VC9	CAMP3_MOUSE	Camsap3	Calmodulin-regulated spectrin-associated protein 3	1	AMAPAEEEVGPR	AM(UniMod:35)APAEEEVGPR	2	AM(UniMod:35)APAEEEVGPR2	1088.74	926.219	1036.59	555.975						848.869		970.564		846.433	1093.94	953.967			1242.74
P12382	P12382	PFKAL_MOUSE	Pfkl	ATP-dependent 6-phosphofructokinase, liver type	1	AMDEERFDEAIQLR	AMDEERFDEAIQLR	3	AMDEERFDEAIQLR3	6795.13	6204.1	5984.09	5532.69	4033.81	4885.54		5702.95	5318.77	5763.49	6669.02		3178.37	3464.27	3422.15	5034.95	3960.81	2898.06	2945.67		1974.02		3839.96	4783.6	4111.07	2947.61
P12382	P12382	PFKAL_MOUSE	Pfkl	ATP-dependent 6-phosphofructokinase, liver type	1	AMDEERFDEAIQLR	AM(UniMod:35)DEERFDEAIQLR	3	AM(UniMod:35)DEERFDEAIQLR3	8144.1	8710.39	10160.8	9616.22	10227.9	8934.95	5676.83	13264	11319.5	10134.6	8890.63	7834.01	7812.63	9452.12	6101.73	5149.11	4770.16	5244.97	5292.37	6208.75		5947.58	4678.14	5492.92	6306.26	5066.36	5149.84	3552.89
Q9R0N7	Q9R0N7	SYT7_MOUSE	Syt7	Synaptotagmin-7	1	AMDIGGTSDPYVK	AMDIGGTSDPYVK	2	AMDIGGTSDPYVK2										1496.98	1490.48				1270.89		1492.34						2188.02	2124.71	2258.58
Q9R0N7	Q9R0N7	SYT7_MOUSE	Syt7	Synaptotagmin-7	1	AMDIGGTSDPYVK	AM(UniMod:35)DIGGTSDPYVK	2	AM(UniMod:35)DIGGTSDPYVK2	941.461		963.945				1153.24		1563.54	1520.02	1537.31	921.821	1190.78	1283.84	2396.49	2292.26	2205.72		1511.27	1065.98		1647.07	2410.94	2547.57	2053.38	1784.21	1606.95	1569.51
Q9R0N8	Q9R0N8	SYT6_MOUSE	Syt6	Synaptotagmin-6	1	AMDITGYSDPYVK	AMDITGYSDPYVK	2	AMDITGYSDPYVK2																			1179.88				1403.36	1586.29
Q9R0N8	Q9R0N8	SYT6_MOUSE	Syt6	Synaptotagmin-6	1	AMDITGYSDPYVK	AM(UniMod:35)DITGYSDPYVK	2	AM(UniMod:35)DITGYSDPYVK2															1541.64							1235.03	1374.41		1602.75		1422.55
O35681	O35681	SYT3_MOUSE	Syt3	Synaptotagmin-3	1	AMDLTGFSDPYVK	AMDLTGFSDPYVK	2	AMDLTGFSDPYVK2										858.868	1326.3
O35681	O35681	SYT3_MOUSE	Syt3	Synaptotagmin-3	1	AMDLTGFSDPYVK	AM(UniMod:35)DLTGFSDPYVK	2	AM(UniMod:35)DLTGFSDPYVK2									2479.24	2262.45		1393.34
O88543	O88543	CSN3_MOUSE	Cops3	COP9 signalosome complex subunit 3	1	AMDQEITVNPQFVQK	AMDQEITVNPQFVQK	2	AMDQEITVNPQFVQK2		1900.39		1588.81							1885.98
O88543	O88543	CSN3_MOUSE	Cops3	COP9 signalosome complex subunit 3	1	AMDQEITVNPQFVQK	AM(UniMod:35)DQEITVNPQFVQK	2	AM(UniMod:35)DQEITVNPQFVQK2	1049.54	1010.05	848.797	1334.15	1566.55		1003.4	1258.66	1012.86	1464.41	1268.53	1836.34	1834.47	1414.89	871.879	799.963		1438.72	1116.65			1148.06	1208.56	1058.09	1117.2		1206.84
Q99JY0	Q99JY0	ECHB_MOUSE	Hadhb	Trifunctional enzyme subunit beta, mitochondrial	1	AMDSDWFAQNYMGR	AM(UniMod:35)DSDWFAQNYM(UniMod:35)GR	2	AM(UniMod:35)DSDWFAQNYM(UniMod:35)GR2	1154.25	1025.82							1070.94						1824.88		1182.27						1119.04	989.232	1136.52		1437.23
P18872	P18872	GNAO_MOUSE	Gnao1	Guanine nucleotide-binding protein G(o) subunit alpha	1	AMDTLGVEYGDK	AM(UniMod:35)DTLGVEYGDK	2	AM(UniMod:35)DTLGVEYGDK2											964.375			596.495
P18872	P18872	GNAO_MOUSE	Gnao1	Guanine nucleotide-binding protein G(o) subunit alpha	1	AMDTLGVEYGDKER	AMDTLGVEYGDKER	3	AMDTLGVEYGDKER3	7527.52	8571.1	9277.88	6714.78	4458.13	5766.43	6592.1	7699.96	8518.58	11388.6	12545.6	2855.5	3400.04		9058.01	7829.28	10343.5	9396.91	8318.68	6659.98	5047.12	7910.6	9529.98	10658.3	11140.7	7782.72	4219.6	5626.48
P18872	P18872	GNAO_MOUSE	Gnao1	Guanine nucleotide-binding protein G(o) subunit alpha	1	AMDTLGVEYGDKER	AM(UniMod:35)DTLGVEYGDKER	2	AM(UniMod:35)DTLGVEYGDKER2		812.893	1006.22	1062.88	830.301		1019.09	535.357		551.971	868.117	1560.29	1263.43	1075.77	796.393	789.765				821.739		468.491	728.554		950.477	1364.79	1420.54
P18872	P18872	GNAO_MOUSE	Gnao1	Guanine nucleotide-binding protein G(o) subunit alpha	1	AMDTLGVEYGDKER	AM(UniMod:35)DTLGVEYGDKER	3	AM(UniMod:35)DTLGVEYGDKER3	9866.54	10827.5	14468.1	16325.6	12362.1	10611.4	9460.4	14369.6	17180.9	17059.4	15329.8	11593.8	8498.14	8906.91	14290.9	12684.6	10995.9	12110.6	13960.1	15864.3	4496.47	14265.7	13300.8	12007.1	11945.4	12535.7	13453.8	13031.5
Q9DBJ1	O70250;Q9DBJ1	PGAM1_MOUSE	Pgam1	Phosphoglycerate mutase 1	0	AMEAVAAQGK	AMEAVAAQGK	2	AMEAVAAQGK2											933.774	1606.35									9611.21		2290.21
O88685	O88685	PRS6A_MOUSE	Psmc3	26S proteasome regulatory subunit 6A	1	AMEVDERPTEQYSDIGGLDK	AMEVDERPTEQYSDIGGLDK	3	AMEVDERPTEQYSDIGGLDK3																					4352.26
O88685	O88685	PRS6A_MOUSE	Psmc3	26S proteasome regulatory subunit 6A	1	AMEVDERPTEQYSDIGGLDK	AM(UniMod:35)EVDERPTEQYSDIGGLDK	3	AM(UniMod:35)EVDERPTEQYSDIGGLDK3				474.047								1319.2									1289.36			1019.98
Q9WUA3	Q9WUA3	PFKAP_MOUSE	Pfkp	ATP-dependent 6-phosphofructokinase, platelet type	1	AMEWISAK	AMEWISAK	2	AMEWISAK2		4715.14	4496.23		2810.39	2886.7				2720.15	4057.51				4786.92	3943.89			2703.98				3359.02		4245.43	3196		2234.56
Q9WUA3	Q9WUA3	PFKAP_MOUSE	Pfkp	ATP-dependent 6-phosphofructokinase, platelet type	1	AMEWISAK	AM(UniMod:35)EWISAK	2	AM(UniMod:35)EWISAK2	4099.14	4998.51	5374.7	4751.5		4340.13		4032.26	4267.19	4280.42	4097.01				5033.91	6062.83				4421.38		4918.23	4241.26				4064.48	6686.92
P10853;P10854;Q64475;Q64478;Q64524;Q64525;Q6ZWY9;Q8CGP0;Q8CGP1;Q8CGP2;Q9D2U9	P10853;P10854;Q64475;Q64478;Q64524;Q64525;Q6ZWY9;Q8CGP0;Q8CGP1;Q8CGP2;Q9D2U9	H2B1B_MOUSE;H2B1C_MOUSE;H2B1F_MOUSE;H2B1H_MOUSE;H2B1K_MOUSE;H2B1M_MOUSE;H2B1P_MOUSE;H2B2B_MOUSE;H2B2E_MOUSE;H2B3A_MOUSE;H2B3B_MOUSE	H2bc12;H2bc13;H2bc14;H2bc8;Hist1h2bb;Hist1h2bh;Hist1h2bp;Hist2h2bb;Hist2h2be;Hist3h2ba;Hist3h2bb	Histone H2B type 1-F/J/L	0	AMGIMNSFVNDIFER	AM(UniMod:35)GIMNSFVNDIFER	2	AM(UniMod:35)GIMNSFVNDIFER2																				1651.51	11997.3				955.429
P10853;P10854;Q64475;Q64478;Q64524;Q64525;Q6ZWY9;Q8CGP0;Q8CGP1;Q8CGP2;Q9D2U9	P10853;P10854;Q64475;Q64478;Q64524;Q64525;Q6ZWY9;Q8CGP0;Q8CGP1;Q8CGP2;Q9D2U9	H2B1B_MOUSE;H2B1C_MOUSE;H2B1F_MOUSE;H2B1H_MOUSE;H2B1K_MOUSE;H2B1M_MOUSE;H2B1P_MOUSE;H2B2B_MOUSE;H2B2E_MOUSE;H2B3A_MOUSE;H2B3B_MOUSE	H2bc12;H2bc13;H2bc14;H2bc8;Hist1h2bb;Hist1h2bh;Hist1h2bp;Hist2h2bb;Hist2h2be;Hist3h2ba;Hist3h2bb	Histone H2B type 1-F/J/L	0	AMGIMNSFVNDIFER	AMGIM(UniMod:35)NSFVNDIFER	2	AMGIM(UniMod:35)NSFVNDIFER2																					18876.4			1497.67
P10853;P10854;Q64475;Q64478;Q64524;Q64525;Q6ZWY9;Q8CGP0;Q8CGP1;Q8CGP2;Q9D2U9	P10853;P10854;Q64475;Q64478;Q64524;Q64525;Q6ZWY9;Q8CGP0;Q8CGP1;Q8CGP2;Q9D2U9	H2B1B_MOUSE;H2B1C_MOUSE;H2B1F_MOUSE;H2B1H_MOUSE;H2B1K_MOUSE;H2B1M_MOUSE;H2B1P_MOUSE;H2B2B_MOUSE;H2B2E_MOUSE;H2B3A_MOUSE;H2B3B_MOUSE	H2bc12;H2bc13;H2bc14;H2bc8;Hist1h2bb;Hist1h2bh;Hist1h2bp;Hist2h2bb;Hist2h2be;Hist3h2ba;Hist3h2bb	Histone H2B type 1-F/J/L	0	AMGIMNSFVNDIFER	AM(UniMod:35)GIM(UniMod:35)NSFVNDIFER	2	AM(UniMod:35)GIM(UniMod:35)NSFVNDIFER2	1194.7											1284.98								24699.2	18243.9	2262.97			1671.52		913.333	2322.69
P08752	P08752	GNAI2_MOUSE	Gnai2	Guanine nucleotide-binding protein G(i) subunit alpha-2	1	AMGNLQIDFADPQRADDAR	AMGNLQIDFADPQRADDAR	3	AMGNLQIDFADPQRADDAR3		636.97
P08752	P08752	GNAI2_MOUSE	Gnai2	Guanine nucleotide-binding protein G(i) subunit alpha-2	1	AMGNLQIDFADPQRADDAR	AM(UniMod:35)GNLQIDFADPQRADDAR	3	AM(UniMod:35)GNLQIDFADPQRADDAR3				1359.6																						1660.58
O55143	O55143	AT2A2_MOUSE	Atp2a2	Sarcoplasmic/endoplasmic reticulum calcium ATPase 2	1	AMGVVVATGVNTEIGK	AMGVVVATGVNTEIGK	2	AMGVVVATGVNTEIGK2	2223.19	2004.9	1750.97	1105.29		1716.83	1227.34				1524.46	1223.88	1364.1	1208.86			1354.46				2994.41
O55143	O55143	AT2A2_MOUSE	Atp2a2	Sarcoplasmic/endoplasmic reticulum calcium ATPase 2	1	AMGVVVATGVNTEIGK	AM(UniMod:35)GVVVATGVNTEIGK	2	AM(UniMod:35)GVVVATGVNTEIGK2	4387.83	4251.07	4094.84	4433.53	3190.93	3142.97	3395.78	4220.16	2648.75	2953.36	2341.56	4272.11	4240.8	4291.97	2525.56	3367.69	2246.8	1643.5		2342.57	3076.77	2799.72	1411.12	2056.64	2116.57	2292.52	2923.83	2377.95
Q8BPN8	Q8BPN8	DMXL2_MOUSE	Dmxl2	DmX-like protein 2	1	AMLEPENTPFK	AM(UniMod:35)LEPENTPFK	2	AM(UniMod:35)LEPENTPFK2			3643.06								2129.33									1417.72
Q91WQ3	Q91WQ3	SYYC_MOUSE	Yars	Tyrosine--tRNA ligase, cytoplasmic	1	AMLESIGVPLEK	AMLESIGVPLEK	2	AMLESIGVPLEK2	695.403																				2964.51
Q68FD5	Q68FD5	CLH1_MOUSE	Cltc	Clathrin heavy chain 1	1	AMLSANIR	AMLSANIR	2	AMLSANIR2																									6074.78	29920.2		11596.5
Q68FD5	Q68FD5	CLH1_MOUSE	Cltc	Clathrin heavy chain 1	1	AMLSANIR	AM(UniMod:35)LSANIR	2	AM(UniMod:35)LSANIR2						4687.53	4332.08	4444.02				6290.64														119428		51871
P83940	P83940	ELOC_MOUSE	Eloc	Elongin-C	1	AMLSGPGQFAENETNEVNFR	AM(UniMod:35)LSGPGQFAENETNEVNFR	3	AM(UniMod:35)LSGPGQFAENETNEVNFR3										1020.46		944.567
P12382	P12382	PFKAL_MOUSE	Pfkl	ATP-dependent 6-phosphofructokinase, liver type	1	AMLWVSEK	AMLWVSEK	2	AMLWVSEK2	6057.42	7871.37	4870.83	3982.22		3885.99		4614.68	4942.54	5488.05	6193.15						3723.17								4429.24
P12382	P12382	PFKAL_MOUSE	Pfkl	ATP-dependent 6-phosphofructokinase, liver type	1	AMLWVSEK	AM(UniMod:35)LWVSEK	2	AM(UniMod:35)LWVSEK2	9743.01	9218.89	9216.71	11471.4	8141.39	6662.23	9762.2	13887.3	11648.7	11158.1	10417.7	10036	7180.54	8982.82			5482.54			3894.97			6095	5076.74	5858.32	4049.69	3708.44
Q8VEK0	Q8VEK0	CC50A_MOUSE	Tmem30a	Cell cycle control protein 50A	1	AMNYSAKDEVDGGPAGPPGGAAK	(UniMod:1)AMNYSAKDEVDGGPAGPPGGAAK	3	(UniMod:1)AMNYSAKDEVDGGPAGPPGGAAK3									4027.59	5227.74	4975														2049.19
Q8VEK0	Q8VEK0	CC50A_MOUSE	Tmem30a	Cell cycle control protein 50A	1	AMNYSAKDEVDGGPAGPPGGAAK	(UniMod:1)AM(UniMod:35)NYSAKDEVDGGPAGPPGGAAK	3	(UniMod:1)AM(UniMod:35)NYSAKDEVDGGPAGPPGGAAK3									11917.8	11449.8	10258.8												2313.81	3581.91	2874.92
Q9EQP2	Q9EQP2	EHD4_MOUSE	Ehd4	EH domain-containing protein 4	1	AMQEQLENYDFTK	AMQEQLENYDFTK	2	AMQEQLENYDFTK2										711.225	1034.89						639.913				845.623		990.698	1350.01	1534.42
Q9EQP2	Q9EQP2	EHD4_MOUSE	Ehd4	EH domain-containing protein 4	1	AMQEQLENYDFTK	AM(UniMod:35)QEQLENYDFTK	2	AM(UniMod:35)QEQLENYDFTK2										729.378	688.342												689.19	854.323	834.948
Q62418	Q62418	DBNL_MOUSE	Dbnl	Drebrin-like protein	1	AMSTTSVTSSQPGK	AM(UniMod:35)STTSVTSSQPGK	2	AM(UniMod:35)STTSVTSSQPGK2	311.651								308.161			382.916		361.687
P80318	P80318	TCPG_MOUSE	Cct3	T-complex protein 1 subunit gamma	1	AMTGVEQWPYR	AM(UniMod:35)TGVEQWPYR	2	AM(UniMod:35)TGVEQWPYR2		1948.46	2488.12	2307.28	2217.3	1971.47	2592.83	1926.98	4459.87		6951.88	2931.65		2649.27	2190.39			1769.08		2566.14	3582.54	2019.88	4401.38	6527.58	7073.77		2214.05
P62482;P63143	P62482;P63143	KCAB1_MOUSE;KCAB2_MOUSE	Kcnab1;Kcnab2	Voltage-gated potassium channel subunit beta-2	0	AMTHVINQGMAMYWGTSR	AMTHVINQGM(UniMod:35)AM(UniMod:35)YWGTSR	3	AMTHVINQGM(UniMod:35)AM(UniMod:35)YWGTSR3		962.092		894.685		1427.03			1345.07	1084.71	1318.35			1325.08
P17156;P63017	P17156;P63017	HSP72_MOUSE;HSP7C_MOUSE	Hspa2;Hspa8	Heat shock-related 70 kDa protein 2	0	AMTKDNNLLGK	AM(UniMod:35)TKDNNLLGK	3	AM(UniMod:35)TKDNNLLGK3		1090.2													2524.42	1806.15
Q80VP1	Q80VP1	EPN1_MOUSE	Epn1	Epsin-1	1	AMTLMEYLIK	AMTLMEYLIK	2	AMTLMEYLIK2		1497.64							1354.29		1150.77
Q80VP1	Q80VP1	EPN1_MOUSE	Epn1	Epsin-1	1	AMTLMEYLIK	AM(UniMod:35)TLMEYLIK	2	AM(UniMod:35)TLMEYLIK2				1485.09		775.038
Q80VP1	Q80VP1	EPN1_MOUSE	Epn1	Epsin-1	1	AMTLMEYLIK	AM(UniMod:35)TLM(UniMod:35)EYLIK	2	AM(UniMod:35)TLM(UniMod:35)EYLIK2				1100.48								1359.34
Q99KY4	Q99KY4	GAK_MOUSE	Gak	Cyclin-G-associated kinase	1	AMVEEEITR	AMVEEEITR	2	AMVEEEITR2																										6477.3
Q91WS0	Q91WS0	CISD1_MOUSE	Cisd1	CDGSH iron-sulfur domain-containing protein 1	1	AMVNLQIQK	AMVNLQIQK	2	AMVNLQIQK2											3267.53												2908.53		2704.84
Q91WS0	Q91WS0	CISD1_MOUSE	Cisd1	CDGSH iron-sulfur domain-containing protein 1	1	AMVNLQIQK	AM(UniMod:35)VNLQIQK	2	AM(UniMod:35)VNLQIQK2			3551.01		3365.98			3914.84		3461.88	2505.93	6490.41	3969.55	3857.18					2508.62	3769.15		1930.7	4339.97		2907.84	3463.81	4605.82	4847.11
Q91WK0	Q3UZ39;Q91WK0	LRRF2_MOUSE	Lrrfip2	Leucine-rich repeat flightless-interacting protein 2	0	AMVSNAQLDNEK	AM(UniMod:35)VSNAQLDNEK	2	AM(UniMod:35)VSNAQLDNEK2														343.851
Q9Z2I0	Q9Z2I0	LETM1_MOUSE	Letm1	Mitochondrial proton/calcium exchanger protein	1	AMYLPDTLSPADQLK	AMYLPDTLSPADQLK	2	AMYLPDTLSPADQLK2	3438.58	6387.55	3625.73	3283.38	2826.69	2245.89		2132.41	3277.04	5387.54	4180.67	2050.66	2265.6	1847.98	3098.54	2176.37	3492.95	4409.43			3025.94	2377.97	3291.13		3245.84	2531.21
Q9Z2I0	Q9Z2I0	LETM1_MOUSE	Letm1	Mitochondrial proton/calcium exchanger protein	1	AMYLPDTLSPADQLK	AM(UniMod:35)YLPDTLSPADQLK	2	AM(UniMod:35)YLPDTLSPADQLK2										9005.62	7105.36
Q9CQJ8	Q9CQJ8	NDUB9_MOUSE	Ndufb9	NADH dehydrogenase [ubiquinone] 1 beta subcomplex subunit 9	1	AMYPDYFSK	AMYPDYFSK	2	AMYPDYFSK2	2455.48			1377.61			1687.4			3059.95	2655.2					1997.83	2834.98						2180.94	2441.39	2709.57
Q9CQJ8	Q9CQJ8	NDUB9_MOUSE	Ndufb9	NADH dehydrogenase [ubiquinone] 1 beta subcomplex subunit 9	1	AMYPDYFSK	AM(UniMod:35)YPDYFSK	2	AM(UniMod:35)YPDYFSK2	3324.2		4375.65		5888.45	4507.59	6229.29	4006.74	2741.5	3275.16	3044.66	4293.49	5149.48	4885.29	3409.1	4407.48	3049.81				2639.01	2997.04	3257.46	2603.39	3787.84	3943.13	4237.44
P03975	P03975	IGEB_MOUSE	Iap	IgE-binding protein	1	ANAAALTPEQR	ANAAALTPEQR	2	ANAAALTPEQR2															998.603	690.478	803.929								1015.39
Q9D6F4	Q9D6F4	GBRA4_MOUSE	Gabra4	Gamma-aminobutyric acid receptor subunit alpha-4	1	ANAAETMSAAAR	ANAAETMSAAAR	2	ANAAETMSAAAR2	78378.9	74631.9	64721.7	3606.76	6318.22	8510.67			9263.16	13584.2	14598		4310.72	2523.22	16746	19552.1	23716.1	7431.48	4587.93	4618.23			2926.26	3971.33	3404.49	5596.96	3235.54	2790.96
Q9D6F4	Q9D6F4	GBRA4_MOUSE	Gabra4	Gamma-aminobutyric acid receptor subunit alpha-4	1	ANAAETMSAAAR	ANAAETM(UniMod:35)SAAAR	2	ANAAETM(UniMod:35)SAAAR2	12879.7	13252.8	15143.7	1386.44	2069.95				3051.78	2042.28	1462.23		1229.41		3015.34	3746.97				1464.69
Q7TME0	Q7TME0	PLPR4_MOUSE	Plppr4	Phospholipid phosphatase-related protein type 4	1	ANADVEIITPR	ANADVEIITPR	2	ANADVEIITPR2	2451.17	2489.89	1995.41	2223.17	1638.21		2228.59	2142.63	45571.2	52652.8	43807.5	1703.09	1280.75	1651.6	1315.25	1163.47	1001.52					991.714	39644	45266.3	45899.5
Q8K2B3	Q8K2B3	SDHA_MOUSE	Sdha	Succinate dehydrogenase [ubiquinone] flavoprotein subunit, mitochondrial	1	ANAGEESVMNLDKLR	ANAGEESVM(UniMod:35)NLDKLR	3	ANAGEESVM(UniMod:35)NLDKLR3		1347.01		1593.7	1668.86			2093.44				2326.47		1478.17		3533.59			2525.49
Q8K377	Q8K377	LRRT1_MOUSE	Lrrtm1	Leucine-rich repeat transmembrane neuronal protein 1	1	ANAIQFVPVR	ANAIQFVPVR	2	ANAIQFVPVR2	2897.84	3282.79													3325.85	2386.16
Q99K51	Q99K51	PLST_MOUSE	Pls3	Plastin-3	1	ANDDIIVNWVNR	ANDDIIVNWVNR	2	ANDDIIVNWVNR2																					18347.4
Q99K70	Q7TT45;Q99K70	RRAGC_MOUSE	Rragc	Ras-related GTP-binding protein C	0	ANDDLADAGLEK	ANDDLADAGLEK	2	ANDDLADAGLEK2		1456.6	1396.35			1267.94		1425.15	1339.99		1230.24	766.661		1216.94	1616.84	1875.22	1783.09		2142.52		2051.97	1789.81		2258.35			1631.44
Q62108	Q62108	DLG4_MOUSE	Dlg4	Disks large homolog 4	1	ANDDLLSEFPDK	ANDDLLSEFPDK	2	ANDDLLSEFPDK2								4743.01														5743.71
Q6P9K9	Q6P9K9	NRX3A_MOUSE	Nrxn3	Neurexin-3	1	ANDGEWYHVDIQR	ANDGEWYHVDIQR	3	ANDGEWYHVDIQR3	2992.94	2595.15	3105.21							1626.78					1807.85		2421.19
Q9JKK7	Q9JKK7	TMOD2_MOUSE	Tmod2	Tropomodulin-2	1	ANDPSLQEVNLNNIK	ANDPSLQEVNLNNIK	2	ANDPSLQEVNLNNIK2	4911.59	4711.73	4672.55	6161.89	6603.14	5428.24	14685	5309.43	5655.74	5540.17	5706.52	6695.17	5178.47	6448.2	3946.57	4452.44	4144.59	5401.13	3917.69	4059.35	3296.43	3653.11	5109.21	4845.91	6770.56	4030	5027.65	3924.26
Q9JLJ2	Q9JLJ2	AL9A1_MOUSE	Aldh9a1	4-trimethylaminobutyraldehyde dehydrogenase	1	ANDTTFGLAAGVFTR	ANDTTFGLAAGVFTR	2	ANDTTFGLAAGVFTR2												1086.33									8502.34
Q3UHE1	Q3UHE1	PITM3_MOUSE	Pitpnm3	Membrane-associated phosphatidylinositol transfer protein 3	1	ANDVIAAEDGPQVLVGR	ANDVIAAEDGPQVLVGR	2	ANDVIAAEDGPQVLVGR2																									944.224
P01787;P01788;P01790;P01791;P01794	A0A075B5S2;P01787;P01788;P01790;P01791;P01794	HVM18_MOUSE;HVM19_MOUSE;HVM21_MOUSE;HVM22_MOUSE;HVM25_MOUSE	-	Ig heavy chain V regions TEPC 15/S107/HPCM1/HPCM2/HPCM3	0	ANDYTTEYSASVK	ANDYTTEYSASVK	2	ANDYTTEYSASVK2	3169.73	3769.33	4464.89	3183.34	3852.05	6665.85	4927.56	3187.65	3792.69	3330.48	3385.92	4848.76	6487.69	5331.41	4944.58	4713.54	5631.41	7550.08	9087.87	7746.08	5189.68	5862.33	6459.83	6028.59	6270.1	7379.53	7055.08	7083.69
Q6Y685	Q6Y685	TACC1_MOUSE	Tacc1	Transforming acidic coiled-coil-containing protein 1	1	ANEEIAQVR	ANEEIAQVR	2	ANEEIAQVR2																680.654
P23116	P23116	EIF3A_MOUSE	Eif3a	Eukaryotic translation initiation factor 3 subunit A	1	ANEFLEVGK	ANEFLEVGK	2	ANEFLEVGK2			2693.29													2123.03	1992.85
P09242	P09242	PPBT_MOUSE	Alpl	Alkaline phosphatase, tissue-nonspecific isozyme	1	ANEGTVGVSAATER	ANEGTVGVSAATER	2	ANEGTVGVSAATER2																			563.932				622.73
Q9EPU0	Q9EPU0	RENT1_MOUSE	Upf1	Regulator of nonsense transcripts 1	1	ANEHQGIGFLNDPR	ANEHQGIGFLNDPR	3	ANEHQGIGFLNDPR3																					1637.8		899.334		1223.46
Q922J3	Q922J3	CLIP1_MOUSE	Clip1	CAP-Gly domain-containing linker protein 1	1	ANENASFLQK	ANENASFLQK	2	ANENASFLQK2																					1370.04
Q9D824	Q9D824	FIP1_MOUSE	Fip1l1	Pre-mRNA 3'-end-processing factor FIP1	1	ANENSNIQVLSDR	ANENSNIQVLSDR	2	ANENSNIQVLSDR2	2069.73	2328.07	2577.4						1010.5						1607.92		1997.42
P28738	P28738	KIF5C_MOUSE	Kif5c	Kinesin heavy chain isoform 5C	1	ANEQLTDELAQK	ANEQLTDELAQK	2	ANEQLTDELAQK2	1514.78	1678.71		1182.85	1363.03	1677.63		1746.63	1473.57	1814.67	1602.7	1278.59	1697.57				851.13
Q60598	Q60598	SRC8_MOUSE	Cttn	Src substrate cortactin	1	ANFENLAK	ANFENLAK	2	ANFENLAK2	3039.8	4491.07		2803.85	3229.34	3495.11		3891.29	5136.32	5417.19	4316.36		3706.83	4157.31						3401.33	6161.79		2621.63
Q9JHR7	Q9JHR7	IDE_MOUSE	Ide	Insulin-degrading enzyme	1	ANGIQGLR	ANGIQGLR	2	ANGIQGLR2																					5823.87
P01844;P01845	P01844;P01845	LAC2_MOUSE;LAC3_MOUSE	Iglc2;Iglc3	Ig lambda-2 chain C region	0	ANGTPITQGVDTSNPTK	ANGTPITQGVDTSNPTK	2	ANGTPITQGVDTSNPTK2	4372.78	5578.7	5614.08	5214.06	5173.36	8389.45	4732.52	5382.59	6771.42	7018.83	5859.86	6149.46	8573.7	8050.91	6718.16	7546.04	6430.13	8547.11	9182.83	7772.21	4685.32	7781.81	8363.63	7923.82	9173.78	9954.58	7339.59	8669.99
P01844	P01844	LAC2_MOUSE	Iglc2	Ig lambda-2 chain C region	1	ANGTPITQGVDTSNPTKEGNK	ANGTPITQGVDTSNPTKEGNK	3	ANGTPITQGVDTSNPTKEGNK3	6680.17	6720.41	9314.18	7622.72	9255.5	9525.92	5029.17	4168.22	3252.3	4670.07	4221.22	6733.69	7904.02	4938.47	7898.59	9756	8793.63	12893.6	6959.56	7442.11	5103.44	4483.72	5539.24	6920.72	5886.27	9666.6	6944.52	6873.68
P61255	P61255	RL26_MOUSE	Rpl26	60S ribosomal protein L26	1	ANGTTVHVGIHPSK	ANGTTVHVGIHPSK	3	ANGTTVHVGIHPSK3																	1365.6							667.837	958.394
A0A075B5R2	A0A075B5R2	A0A075B5R2_MOUSE	Ighv7-3	Ig-like domain-containing protein	1	ANGYTTEYSASVK	ANGYTTEYSASVK	2	ANGYTTEYSASVK2	3425.92	4378.6	5067.03	4767.05	5074.79	7560.54	4163.93	4728.81	3895.18	5157.06	4500	5385.84	7922.63	6990.51	11434.9	10964.7	11733.7	18357.7	16273.8	16000	11296.7	13420.9	12101	14566.2	12060.6	14778.7	16464	16488.8
A0A075B5R2	A0A075B5R2	A0A075B5R2_MOUSE	Ighv7-3	Ig-like domain-containing protein	1	ANGYTTEYSASVKGR	ANGYTTEYSASVKGR	3	ANGYTTEYSASVKGR3																		1572.29
A0A075B5S5	A0A075B5S5	A0A075B5S5_MOUSE	Ighv7-4	Ig-like domain-containing protein	1	ANGYTTEYTASVK	ANGYTTEYTASVK	2	ANGYTTEYTASVK2						1093.13							746.111	846.337				822.28	513.122
Q62189	Q62189	SNRPA_MOUSE	Snrpa	U1 small nuclear ribonucleoprotein A	1	ANHTIYINNLNEK	ANHTIYINNLNEK	2	ANHTIYINNLNEK2	993.254		966.475			733.66		810.131	1191.99	922.744	1056.79	1088.7	1726.27	941.135	1498.21	873.566	1294.73		1185.09		678.221	1074.37	1383.37	1159.14	1572.11	1720.19	1314.86	900.294
Q62189	Q62189	SNRPA_MOUSE	Snrpa	U1 small nuclear ribonucleoprotein A	1	ANHTIYINNLNEK	ANHTIYINNLNEK	3	ANHTIYINNLNEK3	15194.3	15794.2	18267.1	12152.3	16297.5	18665.8	15149.8	19328.4	21605.2	21138.8	21591.1	13568.3	20935.9	17926.5	21817.8	18193.7	23245.9	11829.3	12570.7	14762.2	8936.5	21319.6	21686	28757	25104.9	23577.7	23938	21088.3
P46935	P46935	NEDD4_MOUSE	Nedd4	E3 ubiquitin-protein ligase NEDD4	1	ANILEDSYR	ANILEDSYR	2	ANILEDSYR2								2146.84
P61027	P61027	RAB10_MOUSE	Rab10	Ras-related protein Rab-10	1	ANINIEK	ANINIEK	2	ANINIEK2		3158.74		4256.46	2579.25	2246.94	3798.49	3564.52		3011.52	2892.3	2736.09	2819.21		2961.37	2345.53				3352.75	6799.14
P55258	P55258	RAB8A_MOUSE	Rab8a	Ras-related protein Rab-8A	1	ANINVENAFFTLAR	ANINVENAFFTLAR	2	ANINVENAFFTLAR2															706.249		573.328			694.767	1511.84	676.4				584.736
Q9Z1G4	Q9Z1G4	VPP1_MOUSE	Atp6v0a1	V-type proton ATPase 116 kDa subunit a isoform 1	1	ANIPIMDTGENPEVPFPR	ANIPIMDTGENPEVPFPR	2	ANIPIMDTGENPEVPFPR2									45504.1	54832.4	57202.1												21287.9	26112.6	23719.6
Q9Z1G4	Q9Z1G4	VPP1_MOUSE	Atp6v0a1	V-type proton ATPase 116 kDa subunit a isoform 1	1	ANIPIMDTGENPEVPFPR	ANIPIMDTGENPEVPFPR	3	ANIPIMDTGENPEVPFPR3									5324.14	6770.83	6721.25												2615.84	3444.95	3130.58
Q9Z1G4	Q9Z1G4	VPP1_MOUSE	Atp6v0a1	V-type proton ATPase 116 kDa subunit a isoform 1	1	ANIPIMDTGENPEVPFPR	ANIPIM(UniMod:35)DTGENPEVPFPR	2	ANIPIM(UniMod:35)DTGENPEVPFPR2									69332.3	59929.9	53605.6												25852	27784.1	29235.5	1963.73
Q9Z1G4	Q9Z1G4	VPP1_MOUSE	Atp6v0a1	V-type proton ATPase 116 kDa subunit a isoform 1	1	ANIPIMDTGENPEVPFPR	ANIPIM(UniMod:35)DTGENPEVPFPR	3	ANIPIM(UniMod:35)DTGENPEVPFPR3									20697.3	16212.2	13908.3												6709.24	8469.62	7851.35
Q9DB34	Q9DB34	CHM2A_MOUSE	Chmp2a	Charged multivesicular body protein 2a	1	ANIQAVSLK	ANIQAVSLK	2	ANIQAVSLK2																							6098.44	5770.76	5196.79
Q9ERK4	Q9ERK4	XPO2_MOUSE	Cse1l	Exportin-2	1	ANIVHLMLSSPEQIQK	ANIVHLMLSSPEQIQK	3	ANIVHLMLSSPEQIQK3																					998.806
Q9ERK4	Q9ERK4	XPO2_MOUSE	Cse1l	Exportin-2	1	ANIVHLMLSSPEQIQK	ANIVHLM(UniMod:35)LSSPEQIQK	3	ANIVHLM(UniMod:35)LSSPEQIQK3	1524.09	1241.44	1377.3	1866.27			1432.77	1010.33	1522.69		970.775	1666.73	1943.03	1767	835.574		1107.89				829.159	1061.43		1365.84		1773.82	1699.52
Q6ZPQ6	Q6ZPQ6	PITM2_MOUSE	Pitpnm2	Membrane-associated phosphatidylinositol transfer protein 2	1	ANLAYGDFIK	ANLAYGDFIK	2	ANLAYGDFIK2	4929.83	3900.08	3793.85	3478.23			2859.32	4008.43	3997.29	5168.79	5006.99	2982.77		2423.11	5655.15	5139.34	6024.95	6922.78	3609.21			4897.98		6051.71	5792.51		4246.79	7128.39
Q80UN1	Q80UN1	KCTD9_MOUSE	Kctd9	BTB/POZ domain-containing protein KCTD9	1	ANLEGANLK	ANLEGANLK	2	ANLEGANLK2											2475.65
Q8BKZ9	Q8BKZ9	ODPX_MOUSE	Pdhx	Pyruvate dehydrogenase protein X component, mitochondrial	1	ANLENPMRLG	ANLENPM(UniMod:35)RLG	2	ANLENPM(UniMod:35)RLG2					3969.4			3363				2173.61
Q9DBR3	Q9DBR3	ARMC8_MOUSE	Armc8	Armadillo repeat-containing protein 8	1	ANLIVLGAVPR	ANLIVLGAVPR	2	ANLIVLGAVPR2	6448.89	6479.39	4704.08	3449.08		2492.05		2770.43	4203.93	4122.4	3705.23	1926.04	2440.18	2248.3	2915.31	2737.4	2271.67	3641.34	2788.89		1649.19	1886.55	2881.92	2839.44	2591.51
Q64521	Q64521	GPDM_MOUSE	Gpd2	Glycerol-3-phosphate dehydrogenase, mitochondrial	1	ANLLEIAPHLSAPLPIMLPLYK	ANLLEIAPHLSAPLPIM(UniMod:35)LPLYK	3	ANLLEIAPHLSAPLPIM(UniMod:35)LPLYK3						264.957		584.969	302.48			113.754			318.551	330.212		648.144
O35304	O35304	VACHT_MOUSE	Slc18a3	Vesicular acetylcholine transporter	1	ANLPVGTPIHR	ANLPVGTPIHR	2	ANLPVGTPIHR2																									1303.82
Q8VDD5	Q8VDD5	MYH9_MOUSE	Myh9	Myosin-9	1	ANLQIDQINTDLNLER	ANLQIDQINTDLNLER	2	ANLQIDQINTDLNLER2		793.199										453.946			1440.74	1605.92	941.083				10288.9			664.418		1129.03	1554.2
A0A075B5T3	A0A075B5T3	A0A075B5T3_MOUSE	Ighv6-6	Ig-like domain-containing protein	1	ANNHATYYAESVK	ANNHATYYAESVK	2	ANNHATYYAESVK2	328.758	225.867		378.998			473.877			694.288	576.651	600.208	598.958	580.733	499.126	288.227	818.131	799.685	1535.43	768.637	1123.76	721.549	1054.21	954.95	1004.6	917.599	881.689	1247.58
A0A075B5T3	A0A075B5T3	A0A075B5T3_MOUSE	Ighv6-6	Ig-like domain-containing protein	1	ANNHATYYAESVK	ANNHATYYAESVK	3	ANNHATYYAESVK3	4205.72	4404.61	4307.98	3750.8	3210.14	6329.73	5585.74	4488.76	5342.31	5392.63	5435.89	6179.4	6120.62	6076.39	7235.34	8442.57	8511.02	9649.71	16495.5	10459	12721.6	11986.1	9775.29	9377.59	7790.89	10507.2	10686.3	11535
A0A075B5T3	A0A075B5T3	A0A075B5T3_MOUSE	Ighv6-6	Ig-like domain-containing protein	1	ANNHATYYAESVKGR	ANNHATYYAESVKGR	3	ANNHATYYAESVKGR3	2381.47	1747.9	2151.24	1206.7	1893.03	1793.89	1112.85	1591.35	796.37	1072.99	1058.15	851.579	1889.83	763.667	2109.26	2735.3	2126.63	3486.84	1031.13	1408.68			1613.63	2014.58	2123.48	2352.4	2244.86	1472.11
A0A075B5T3	A0A075B5T3	A0A075B5T3_MOUSE	Ighv6-6	Ig-like domain-containing protein	1	ANNHATYYAESVKGR	ANNHATYYAESVKGR	4	ANNHATYYAESVKGR4	2170.84	1808.63	2800.72	2167.11	3324.29	3348.95	1677.23	3269.72		2811.86	2380.63		2151.45	1266.83	4061.09	4832.86	3543.05	5377.66	2143.94	3604.37		2182.89	3395.58	4207.88	3194.22	3748.17	3968.85	2296.45
B9EJ86	B9EJ86	OSBL8_MOUSE	Osbpl8	Oxysterol-binding protein-related protein 8	1	ANNLHSGDNFQLNDSEIER	ANNLHSGDNFQLNDSEIER	3	ANNLHSGDNFQLNDSEIER3	740.433			674.959		669.409				692.052	591.069		694.417	434.095		1128.92	771.307	788.715		860.97	781.982		854.107	904.958	717.112		875.751	1055.1
O08547	O08547	SC22B_MOUSE	Sec22b	Vesicle-trafficking protein SEC22b	1	ANNLSSLSK	ANNLSSLSK	2	ANNLSSLSK2		1853.94																2408.41
Q9Z0J4	Q9Z0J4	NOS1_MOUSE	Nos1	Nitric oxide synthase, brain	1	ANNSLISNDR	ANNSLISNDR	2	ANNSLISNDR2																							1132.62	1407.69
P24549	P24549	AL1A1_MOUSE	Aldh1a1	Retinal dehydrogenase 1	1	ANNTTYGLAAGLFTK	ANNTTYGLAAGLFTK	2	ANNTTYGLAAGLFTK2																					5262.94
Q9R207	Q9R207	NBN_MOUSE	Nbn	Nibrin	1	ANNVASDTLVR	ANNVASDTLVR	2	ANNVASDTLVR2	3842.64	2565.39	4324.07												4698.24	3627.14	3441.34
Q3UYV9	Q3UYV9	NCBP1_MOUSE	Ncbp1	Nuclear cap-binding protein subunit 1	1	ANNYNEAVYLVR	ANNYNEAVYLVR	2	ANNYNEAVYLVR2																					680.812
P62267	P62267	RS23_MOUSE	Rps23	40S ribosomal protein S23	1	ANPFGGASHAK	ANPFGGASHAK	2	ANPFGGASHAK2		1885.77													4736.87		3767.31						5068.61	5671.16	6113.79	1640.25	1816.12
P19783	P19783	COX41_MOUSE	Cox4i1	Cytochrome c oxidase subunit 4 isoform 1, mitochondrial	1	ANPIQGFSAK	ANPIQGFSAK	2	ANPIQGFSAK2	7604.76	5015.75	14355.5	8802.29	16655.1	16214.8		15131.4	10961.6	13638.3	14711.5	17532.2	14382.7	14299	7583.54		5971.41	9358.33	14249	14836	6955.28	15975.4	21280.1	14713.1	16947.9	14025.8	13511.8	16039.8
Q8BRT1	Q8BRT1	CLAP2_MOUSE	Clasp2	CLIP-associating protein 2	1	ANPLPGSLQR	ANPLPGSLQR	2	ANPLPGSLQR2	7900.21	8258.07	7398.77	9297.66	10837	5222.48	9874.89	6786.65	7192.5	7682.82	6579.37	7620	6573.38	7500.76	9215.46	8275.86	7727.47	7294.73	5970.91	4880.41		4840.05	6765.39	7718.39	6993.62	6819.57	7607.76	4356.65
P03921	P03921	NU5M_MOUSE	Mtnd5	NADH-ubiquinone oxidoreductase chain 5	1	ANPYSSFSTLLGFFPSIIHR	ANPYSSFSTLLGFFPSIIHR	3	ANPYSSFSTLLGFFPSIIHR3											399.053						770.296						493.408
O88485	O88485	DC1I1_MOUSE	Dync1i1	Cytoplasmic dynein 1 intermediate chain 1	1	ANRADSEEEGAVELAA	ANRADSEEEGAVELAA	2	ANRADSEEEGAVELAA2	1499.83		1620.9	2661.55	2170.31	1787.96		1904.93			1883.37	2128.69			2085.31	2078.31											1403.04
Q61301	Q61301	CTNA2_MOUSE	Ctnna2	Catenin alpha-2	1	ANRDYVFK	ANRDYVFK	2	ANRDYVFK2		1731.34	2003.82
Q8BYM5	Q8BYM5	NLGN3_MOUSE	Nlgn3	Neuroligin-3	1	ANRFEEVAWSK	ANRFEEVAWSK	2	ANRFEEVAWSK2	15575.4	7031.75	8896.24						8707.05	9934.95	8544.05	2167.49	6039.75	4673.63	9579.19	10076.2	8989.73		2064.98				7075.71	6839.66	7726.87	3982.38	3047.23	3651.92
Q8BYM5	Q8BYM5	NLGN3_MOUSE	Nlgn3	Neuroligin-3	1	ANRFEEVAWSK	ANRFEEVAWSK	3	ANRFEEVAWSK3	48783.6	47733	59018.5	2561.7	3483.69	4340.43			49706.5	61391.1	52166.7	7692.44	23118.7	19634.2	47662	49429.3	55186.9	4379.36	5125.41	5500.68			38892.7	42299.8	38516.4	17460.1	14915.4	15407.7
Q9D415	Q9D415	DLGP1_MOUSE	Dlgap1	Disks large-associated protein 1	1	ANRLPTNLLDQFER	ANRLPTNLLDQFER	3	ANRLPTNLLDQFER3																968.122	1320.31
P01029	P01029	CO4B_MOUSE	C4b	Complement C4-B	1	ANSFLGQK	ANSFLGQK	2	ANSFLGQK2					2369.8	3201.26			1851.94											2941.82
P26151	P26151	FCGR1_MOUSE	Fcgr1	High affinity immunoglobulin gamma Fc receptor I	1	ANSFQQVR	ANSFQQVR	2	ANSFQQVR2	8680.6	9219.43	8678.54	6241		8381.74	9626.62				7723.84		9126.03	9355.96	7751.72	7968.87	7247.06	6487.49		6444.66						6822.61
Q6P4T2	Q6P4T2	U520_MOUSE	Snrnp200	U5 small nuclear ribonucleoprotein 200 kDa helicase	1	ANSNLVLQADR	ANSNLVLQADR	2	ANSNLVLQADR2		1787.84	2468.57														3169.35
Q9JHW9	Q9JHW9	AL1A3_MOUSE	Aldh1a3	Aldehyde dehydrogenase family 1 member A3	1	ANSTDYGLTAAVFTK	ANSTDYGLTAAVFTK	2	ANSTDYGLTAAVFTK2																					1250.21
P48318	P48318;P48320	DCE1_MOUSE	Gad1	Glutamate decarboxylase 1	0	ANSVTWNPHK	ANSVTWNPHK	2	ANSVTWNPHK2																	1227.8					1107.04	1227.07				1509.77
P08249	P08249	MDHM_MOUSE	Mdh2	Malate dehydrogenase, mitochondrial	1	ANTFVAELK	ANTFVAELK	2	ANTFVAELK2	5399.67	4304.31	5066.67	4564.22	5796.98	8067.85	8687.3	6847.09	3244.93	6295.03	4514.04	15591.5	4768.6	7900.19		3754	5168		4396	7199.58	25502.4		9060.57	4529.82	3894.19	8734.07	6522.59	9371.27
P08249	P08249	MDHM_MOUSE	Mdh2	Malate dehydrogenase, mitochondrial	1	ANTFVAELKGLDPAR	ANTFVAELKGLDPAR	3	ANTFVAELKGLDPAR3				1076.57	1808.23	1144.14
P13707	P13707	GPDA_MOUSE	Gpd1	Glycerol-3-phosphate dehydrogenase [NAD(+)], cytoplasmic	1	ANTIGISLIK	ANTIGISLIK	2	ANTIGISLIK2					773.031			785.544
Q7TME0	Q7TME0	PLPR4_MOUSE	Plppr4	Phospholipid phosphatase-related protein type 4	1	ANTPSVEDPVR	ANTPSVEDPVR	2	ANTPSVEDPVR2									2934.42	2975.18	2086.07												2460.08	3387.54	3050.66
Q7TME0	Q7TME0	PLPR4_MOUSE	Plppr4	Phospholipid phosphatase-related protein type 4	1	ANTPSVEDPVRR	ANTPSVEDPVRR	2	ANTPSVEDPVRR2									8093.15	8797.24	8139.21												6741.1	11284.8	10087.9
Q7TME0	Q7TME0	PLPR4_MOUSE	Plppr4	Phospholipid phosphatase-related protein type 4	1	ANTPSVEDPVRR	ANTPSVEDPVRR	3	ANTPSVEDPVRR3	2293.62	2811.23	3280.66	2488.6	2696.27			3208.09	57949	63554.5	57876.4	1376.67	1765.99	2294.02	2073.77	2719.65	1864.3						47045.9	58639.8	45977.6
Q9QWW1	Q9QWW1	HOME2_MOUSE	Homer2	Homer protein homolog 2	1	ANTVFGLGFSSELQLTK	ANTVFGLGFSSELQLTK	2	ANTVFGLGFSSELQLTK2																										1712.65
Q9Z2Y3	Q9Z2Y3	HOME1_MOUSE	Homer1	Homer protein homolog 1	1	ANTVYGLGFSSEHHLSK	ANTVYGLGFSSEHHLSK	3	ANTVYGLGFSSEHHLSK3													2286.48													14081.5	1457.99	7816.81
Q9Z2Y3	Q9Z2Y3	HOME1_MOUSE	Homer1	Homer protein homolog 1	1	ANTVYGLGFSSEHHLSK	ANTVYGLGFSSEHHLSK	4	ANTVYGLGFSSEHHLSK4																										8508.31	1532.33	5214.34
Q9DCX2	Q9DCX2	ATP5H_MOUSE	Atp5pd	ATP synthase subunit d, mitochondrial	1	ANVAKPGLVDDFEK	ANVAKPGLVDDFEK	2	ANVAKPGLVDDFEK2	1636.71	937.597	1219.27	1174.51	1386.71	1394.2		1229	1946.63	1905.05	2192.47	2015.1	2624.14	1495.59	1671.33	1967.69	1365.05	1335.78	1360.98	1415.6	1017.66	1791.76	1806.08	2242.11	2383.33	1583.37	1540.24	1720.14
Q9DCX2	Q9DCX2	ATP5H_MOUSE	Atp5pd	ATP synthase subunit d, mitochondrial	1	ANVAKPGLVDDFEK	ANVAKPGLVDDFEK	3	ANVAKPGLVDDFEK3					2453.32	2508.98	1696.21					1461.84		1919.13
Q3UTH8	Q3UTH8	ARHG9_MOUSE	Arhgef9	Rho guanine nucleotide exchange factor 9	1	ANVINEIMSTER	ANVINEIMSTER	2	ANVINEIMSTER2	1366.87		1202.17							1568.13	1517.15												1418.89	1481.64	1608.75
Q3UTH8	Q3UTH8	ARHG9_MOUSE	Arhgef9	Rho guanine nucleotide exchange factor 9	1	ANVINEIMSTER	ANVINEIM(UniMod:35)STER	2	ANVINEIM(UniMod:35)STER2		503.343		992.354						1127.3	1133.59	1259.56	1491.48		1178.61		1199.31		1102.85	1098.05					1407.65		1093.37
Q99PU5	Q99PU5	ACBG1_MOUSE	Acsbg1	Long-chain-fatty-acid--CoA ligase ACSBG1	1	ANVIVVDTQK	ANVIVVDTQK	2	ANVIVVDTQK2																	2157.59					2358.74
Q91UZ1	Q91UZ1	Q91UZ1_MOUSE	Plcb4	1-phosphatidylinositol 4,5-bisphosphate phosphodiesterase	1	ANVTPQSSSELRPTTTAALGSGQEAK	ANVTPQSSSELRPTTTAALGSGQEAK	3	ANVTPQSSSELRPTTTAALGSGQEAK3															837.705	822.078	1309.43
O55131	O55131	SEPT7_MOUSE	Septin7	Septin-7	1	ANWEAQQR	ANWEAQQR	2	ANWEAQQR2									2662.48					2830.09
Q9CR00	Q9CR00	PSMD9_MOUSE	Psmd9	26S proteasome non-ATPase regulatory subunit 9	1	ANYDVLESQK	ANYDVLESQK	2	ANYDVLESQK2																					2089.61
O54983	O54983	CRYM_MOUSE	Crym	Ketimine reductase mu-crystallin	1	APAFLSAEEVQDHLR	APAFLSAEEVQDHLR	3	APAFLSAEEVQDHLR3	3100.88	1826.63	1857.53	1796				1435.01		2265.01		1705.2	1677.72	1884.79
Q9CQN7	Q9CQN7	RM41_MOUSE	Mrpl41	39S ribosomal protein L41, mitochondrial	1	APAGIDTPLTAK	APAGIDTPLTAK	2	APAGIDTPLTAK2								1207.71		1055.3													2395.14		1938.06
P97351	P97351	RS3A_MOUSE	Rps3a	40S ribosomal protein S3a	1	APAMFNIR	APAMFNIR	2	APAMFNIR2	6651.36	5760.19	5777.74						3944.73	4265.74	4603.25				10997.8	8415.8	13844.9	5711.63	5805.9		4155.84	5280.04	14970	22512.5	22325.9	6956.28
P97351	P97351	RS3A_MOUSE	Rps3a	40S ribosomal protein S3a	1	APAMFNIR	APAM(UniMod:35)FNIR	2	APAM(UniMod:35)FNIR2	7002.7	4727.6	5266.93						5458.53	6051.95	4424.09	2714.78			20347.5	16586.7	17603.1	5969.2	8121.35	6625.92	3804.29	7479.82	19358.6	24880.7	19643.3	8219.8	7716.94	8044.35
P26040;P26041;P26043	P26040;P26041;P26043	EZRI_MOUSE;MOES_MOUSE;RADI_MOUSE	Ezr;Msn;Rdx	Ezrin	0	APDFVFYAPR	APDFVFYAPR	2	APDFVFYAPR2											1060.31	1240.84								1187.1	22140.9			1674.23
Q8CCB4	Q8CCB4	VPS53_MOUSE	Vps53	Vacuolar protein sorting-associated protein 53 homolog	1	APDNPFHGIVSK	APDNPFHGIVSK	3	APDNPFHGIVSK3																					716.331
Q91VR5	Q91VR5	DDX1_MOUSE	Ddx1	ATP-dependent RNA helicase DDX1	1	APDNYIVK	APDNYIVK	2	APDNYIVK2	6593.95	5962.18	5979.98	6916.17	4484.98	7708.4	7324.23		6187.45		6944.13	4917.36	6415.14	6582.84	11259.5	12490.2	11693.2	13576.6	20825.6	10853.7	8271.74	12384.7	11776.2	13813.6	11452	13737.4	9776.64	7881.53
P60904	P60904	DNJC5_MOUSE	Dnajc5	DnaJ homolog subfamily C member 5	1	APEGEETEFYVSPEDLEAQLQSDER	APEGEETEFYVSPEDLEAQLQSDER	3	APEGEETEFYVSPEDLEAQLQSDER3									5490.95	5001.73	4115.48												1642.57	2176.84	2464.95
P63085;Q63844	P63085;Q63844	MK01_MOUSE;MK03_MOUSE	Mapk1;Mapk3	Mitogen-activated protein kinase 1	0	APEIMLNSK	APEIMLNSK	2	APEIMLNSK2	3948.68	4511.15	3004.21					2681.12	3986.26	3484.04	4495.74			2822.66		2421.35	3874.35	3095.58	2549.03		5140.86	2464.69	3613.34	4219.38	3867.81	3141.29
P63085;Q63844	P63085;Q63844	MK01_MOUSE;MK03_MOUSE	Mapk1;Mapk3	Mitogen-activated protein kinase 1	0	APEIMLNSK	APEIM(UniMod:35)LNSK	2	APEIM(UniMod:35)LNSK2	10600	11552.7	8242.61	7982.2		8143.59	8416.36	10275	13198.1	11304.7	10038	12632.3	8416.49	10745.7			6255.01	8705.94	14385.9	9287.94		10658.3	10511.8	10790.2	8641.7	9109.95	10551.2	8809.56
Q8R5C5	Q8R5C5	ACTY_MOUSE	Actr1b	Beta-centractin	1	APELLFQPDLVGDESEGLHEVLAFAIHK	APELLFQPDLVGDESEGLHEVLAFAIHK	4	APELLFQPDLVGDESEGLHEVLAFAIHK4								1474.45														4178.98				1054.74
Q9CYS6	Q9CYS6	CB072_MOUSE	MGI:1920042	Uncharacterized protein C2orf72 homolog	1	APELQLLETLLR	APELQLLETLLR	2	APELQLLETLLR2											195.928
Q91Z96	Q91Z96	BMP2K_MOUSE	Bmp2k	BMP-2-inducible protein kinase	1	APEMINLYGGK	APEM(UniMod:35)INLYGGK	2	APEM(UniMod:35)INLYGGK2										3429.08
Q3UHJ0	Q3UHJ0	AAK1_MOUSE	Aak1	AP2-associated protein kinase 1	1	APEMVNLYSGK	APEMVNLYSGK	2	APEMVNLYSGK2		2831.3		2326.49		1843.68				3406.51	4114.44		2310.12										2621.81	2311.62	2993.44	9454.64
Q3UHJ0	Q3UHJ0	AAK1_MOUSE	Aak1	AP2-associated protein kinase 1	1	APEMVNLYSGK	APEM(UniMod:35)VNLYSGK	2	APEM(UniMod:35)VNLYSGK2	2827.64	3057.66				3260.87	4114.49	4224.84	4505.65	4204.51	3771.33	2995.47	2806.17	3220.88	2097.17	1786.64			2491.4	1765.35			3167.45	3979.21	3264.26	15261.8	3547.54	6322.83
B2RR83	B2RR83	YTDC2_MOUSE	Ythdc2	3'-5' RNA helicase YTHDC2	1	APEPPPALIVR	APEPPPALIVR	2	APEPPPALIVR2															901.156		1369.24				733.094
Q9DBG3	Q9DBG3	AP2B1_MOUSE	Ap2b1	AP-2 complex subunit beta	1	APEVSQYIYQVYDSILKN	APEVSQYIYQVYDSILKN	2	APEVSQYIYQVYDSILKN2																							1081.44
Q9DBG3	Q9DBG3	AP2B1_MOUSE	Ap2b1	AP-2 complex subunit beta	1	APEVSQYIYQVYDSILKN	APEVSQYIYQVYDSILKN	3	APEVSQYIYQVYDSILKN3	881.496		948.242	522.59		734.654			1529.59	2436.29	3176.42	1030.94	1191.87	668.42	1412.48	1163.78	1282.65	683.072	508.044	1274.59			3711.13	3518.23	3492.26	1978.89
A0A075B5S5	A0A075B5S5	A0A075B5S5_MOUSE	Ighv7-4	Ig-like domain-containing protein	1	APEWLALIR	APEWLALIR	2	APEWLALIR2	551.156	668.475						688.25	819.788	812.967	716.244	565.536	972.613	1523.01			1110.3		1063.8	775.519		808.28	795.396		600.742	1093.02		949.789
P97379	P97379	G3BP2_MOUSE	G3bp2	Ras GTPase-activating protein-binding protein 2	1	APEYLHR	APEYLHR	2	APEYLHR2																							2747.24
P11499	P11499	HS90B_MOUSE	Hsp90ab1	Heat shock protein HSP 90-beta	1	APFDLFENK	APFDLFENK	2	APFDLFENK2	1933.84	2830.96	2572.47	3763.77	1665.88		2718.85		2539.21	2845.63	2387.63	2702.85	1763.77	2584.29			1420.28	1405.53	1691.59	2563.13	6271.03	2683.12	2597.75	1733.21	1924.85		1903.8
P11499	P11499	HS90B_MOUSE	Hsp90ab1	Heat shock protein HSP 90-beta	1	APFDLFENKK	APFDLFENKK	2	APFDLFENKK2																			1297.34
P07901	P07901	HS90A_MOUSE	Hsp90aa1	Heat shock protein HSP 90-alpha	1	APFDLFENR	APFDLFENR	2	APFDLFENR2	3207.44	3139.72	2472.13	3982.81	2137.32	2275.48	4508.11	2618.88	3165.74	3120.4	3395.45	3084.82	2498.13	3400.78	2040.95	2072.18	2833.69	3482.93	3158.21	5528.76	10767.4	4734.66	3136.33	2807.11	3980.88	3696.13	3925.5	3705.37
Q8K4P0	Q8K4P0	WDR33_MOUSE	Wdr33	pre-mRNA 3' end processing protein WDR33	1	APFNQEGQSTGPPPLIPGLGQQGAQGR	APFNQEGQSTGPPPLIPGLGQQGAQGR	3	APFNQEGQSTGPPPLIPGLGQQGAQGR3	2700.97	1801.12													2381.38
Q9WUQ2	Q9WUQ2	PREB_MOUSE	Preb	Prolactin regulatory element-binding protein	1	APFPLYALR	APFPLYALR	2	APFPLYALR2		1783.85		1686.55				1287.37	1629.67		1726.07				2099.86	1843.32							1936.37	3136.57	1948.2
Q3UVL4	Q3UVL4	VPS51_MOUSE	Vps51	Vacuolar protein sorting-associated protein 51 homolog	1	APGALLAAAGLSESATEIVER	APGALLAAAGLSESATEIVER	3	APGALLAAAGLSESATEIVER3				561.141
P42932	P42932	TCPQ_MOUSE	Cct8	T-complex protein 1 subunit theta	1	APGFAQMLK	APGFAQMLK	2	APGFAQMLK2	2298.39	2553.19		1429.12					1952.86		2558.86						2012.96	1740.84		1442.34	7611.31		2168.76
P42932	P42932	TCPQ_MOUSE	Cct8	T-complex protein 1 subunit theta	1	APGFAQMLK	APGFAQM(UniMod:35)LK	2	APGFAQM(UniMod:35)LK2	3910.54		3068.31	2982.19			4274.12					4755.57	5171.01	4266.73	3730.48				4821.05		8032.94					3053.56	4155.92
P63038	P63038	CH60_MOUSE	Hspd1	60 kDa heat shock protein, mitochondrial	1	APGFGDNR	APGFGDNR	2	APGFGDNR2										1800.57				1403.41
Q80WT0	Q80WT0	JPH4_MOUSE	Jph4	Junctophilin-4	1	APGGSESEPVTTPVLR	APGGSESEPVTTPVLR	2	APGGSESEPVTTPVLR2		1022.1								1072.43	764.231	1400.66
B7ZMP1	B7ZMP1	XPP3_MOUSE	Xpnpep3	Xaa-Pro aminopeptidase 3	1	APIDEAFLYAK	APIDEAFLYAK	2	APIDEAFLYAK2		1313.02										1047.44						2029.79	2315.51	2245.88		3712.31
P52480	P52480	KPYM_MOUSE	Pkm	Pyruvate kinase PKM	1	APIIAVTR	APIIAVTR	2	APIIAVTR2	23186.1	17267	20846.8	18078.5	18996.2		25219.2	32817.1		45031.3	46985.7	40121.4	16839.6	18392.9	22185.9	22326.1	19797.1	13295.8	20723.3	22681.5	147630					26367.1	22184.7	29025.7
P52480	P52480	KPYM_MOUSE	Pkm	Pyruvate kinase PKM	1	APIIAVTRNPQTAR	APIIAVTRNPQTAR	3	APIIAVTRNPQTAR3					4981.63
Q501J6;Q61656	Q501J6;Q61656	DDX17_MOUSE;DDX5_MOUSE	Ddx17;Ddx5	Probable ATP-dependent RNA helicase DDX17	0	APILIATDVASR	APILIATDVASR	2	APILIATDVASR2	12746.4	14885.8	12422	7688.07	7716.9	11957.6	15170.9	12633.9	21971.9	16953.9	16932.8	14128.1	14437.7	15824.9	16309.6	17424.5	24195.8	14335.3	25327.1	17680.3	26099.1	23241.4	28124.1	32273.9	31718.1	21921.3	19816	23856.3
Q9D6R2	Q9D6R2	IDH3A_MOUSE	Idh3a	Isocitrate dehydrogenase [NAD] subunit alpha, mitochondrial	1	APIQWEER	APIQWEER	2	APIQWEER2	76149.5	103200	61784.7	103260	54835.7	74328.9	120494	77698.7	99465.1	92331.4	89197.6	95142.4	69131.8	105632	58444.9	51169.7	64612.6	76490.6	63855.6	87549	34901.4	73795.1	75208.9	65671.7	72712.7	76061.5	89586.6	66935.3
Q9D6R2	Q9D6R2	IDH3A_MOUSE	Idh3a	Isocitrate dehydrogenase [NAD] subunit alpha, mitochondrial	1	APIQWEERNVTAIQGPGGK	APIQWEERNVTAIQGPGGK	3	APIQWEERNVTAIQGPGGK3				3340.61	4960.92		1262.79	2372.18			888.338		887.111							1017.68
P56959	P56959	FUS_MOUSE	Fus	RNA-binding protein FUS	1	APKPDGPGGGPGGSHMGGNYGDDR	APKPDGPGGGPGGSHMGGNYGDDR	4	APKPDGPGGGPGGSHMGGNYGDDR4		1065.22						1154.26	1635.48	1967.84	2038.86				1779.83	2667.58	4214.98		2285.82	1105.22	3775.64	3479.49	3945.9	5776.43	5552.58	5357.44	2388.27	2959.92
P56959	P56959	FUS_MOUSE	Fus	RNA-binding protein FUS	1	APKPDGPGGGPGGSHMGGNYGDDR	APKPDGPGGGPGGSHM(UniMod:35)GGNYGDDR	4	APKPDGPGGGPGGSHM(UniMod:35)GGNYGDDR4	2221.46	2787.68	1944.72	1743.21	1186.33	2502.2	1311.25	4668.15	2400.09	2551.02	1916.98	1931.08	2513.13	2045.25	4607.57	5756.78	5873.58	5099.56	6012.2	4170.62	4685.33	5968.5	5756.04	7369.2	5430.79	14870.6	7623.81	11949.4
Q8BU30	Q8BU30	SYIC_MOUSE	Iars	Isoleucine--tRNA ligase, cytoplasmic	1	APLKPYPVPTSDNILIQEQTQLK	APLKPYPVPTSDNILIQEQTQLK	3	APLKPYPVPTSDNILIQEQTQLK3										557.148
Q8K4P0	Q8K4P0	WDR33_MOUSE	Wdr33	pre-mRNA 3' end processing protein WDR33	1	APLLGDGPR	APLLGDGPR	2	APLLGDGPR2	9133.92	5708.07	10192.7														5814.15
P54869	P54869	HMCS2_MOUSE	Hmgcs2	Hydroxymethylglutaryl-CoA synthase, mitochondrial	1	APLVLEQGLR	APLVLEQGLR	2	APLVLEQGLR2															2807.37	2380.21	2803.47	2928.09	2524.16	2496.51		2923.57	1840.12		2626.76	2306.21	2537.27	1885.56
Q91ZP9	Q91ZP9	NECA2_MOUSE	Necab2	N-terminal EF-hand calcium-binding protein 2	1	APLVPDIPSADPGPGPAASR	APLVPDIPSADPGPGPAASR	2	APLVPDIPSADPGPGPAASR2	3124.15	1455.55	2588.27	1154.36	1889.56			1410.55	1716.96	1256.95	1152.39	1454.83	1517.94	979.364	1656.08	1801.06	1790.78									1587.86	1512.52
Q91ZP9	Q91ZP9	NECA2_MOUSE	Necab2	N-terminal EF-hand calcium-binding protein 2	1	APLVPDIPSADPGPGPAASR	APLVPDIPSADPGPGPAASR	3	APLVPDIPSADPGPGPAASR3		1964.84	3440.13	1381.75	2216.51			2069.27	1751.55	1418.64	872.102	1909.41		2049.25		2086.12
Q8K0T0	Q8K0T0	RTN1_MOUSE	Rtn1	Reticulon-1	1	APNQPAPVEGK	APNQPAPVEGK	2	APNQPAPVEGK2	2946.85	2929.26	2589.99	2507.6	1154.78	2346.52	3433.3	2424.32	4205.28	3978.06	3155.42	3157.65	3190.53	3711.97	2571.1	2532.85	2951.68	1757.43	2966.33	2925.87	2004.45	4096.51	3140.7	2434.88	2655.81	2833.04	3159.86	3761.44
Q8BZ98	Q8BZ98	DYN3_MOUSE	Dnm3	Dynamin-3	1	APPSVPSR	APPSVPSR	2	APPSVPSR2	7537.01			9923.17	6572.14	6471.98	6986.69	6560.45				5937.14		6289.38	9079.96	9415.52	9082.02	8332.46		7242.68	5008.42			8154.23			6889	7905.14
Q61823	Q61823	PDCD4_MOUSE	Pdcd4	Programmed cell death protein 4	1	APQLVGQFIAR	APQLVGQFIAR	2	APQLVGQFIAR2				1002.97		812.162		1273.38		1416.15	1480.35	2192.12	1122.84	1571.14			1015.5		1338.75	1496.13		1578.71	1163.28				1587.71	1352.1
O88809	O88809	DCX_MOUSE	Dcx	Neuronal migration protein doublecortin	1	APQSLASSNSAQAR	APQSLASSNSAQAR	2	APQSLASSNSAQAR2																622.088			1081.57				1407.32	1160.85	822.185
Q9JIK5	Q9JIK5	DDX21_MOUSE	Ddx21	Nucleolar RNA helicase 2	1	APQVLVLAPTR	APQVLVLAPTR	2	APQVLVLAPTR2																									539.337
P07724	P07724	ALBU_MOUSE	Alb	Serum albumin	1	APQVSTPTLVEAAR	APQVSTPTLVEAAR	2	APQVSTPTLVEAAR2	5817.17	5696.91	5186.26	2287.4	2623.73	5398.87	3716.58	3606.67	6572.88	8596.97	8461.06	9202.45	6720.58	6072.4	8087.93	8092.07	12733.7	7264.74	17620.8	10576.1	7112.15	10056.5	14101.6	11725.7	11264.3	13366	11401.4	14967.8
P07724	P07724	ALBU_MOUSE	Alb	Serum albumin	1	APQVSTPTLVEAAR	APQVSTPTLVEAAR	3	APQVSTPTLVEAAR3																1854.12			1655.6			1190.39	2068.59		2193.42	1465.59	1988.7	2253.05
P01867	P01867	IGG2B_MOUSE	Igh-3	Ig gamma-2B chain C region	1	APQVYILPPPAEQLSR	APQVYILPPPAEQLSR	2	APQVYILPPPAEQLSR2	1.25578e+06	1.37001e+06	1.40725e+06	1.24947e+06	1.345e+06	1.67074e+06	1.58789e+06	1.51724e+06	1.65799e+06	1.46757e+06	1.2173e+06	1.21581e+06	1.62322e+06	1.61635e+06	1.86682e+06	1.74117e+06	1.97112e+06	2.18104e+06	1.87758e+06	1.89592e+06	1.66344e+06	2.20578e+06			1.82601e+06	2.09664e+06	2.20433e+06	2.4239e+06
P01867	P01867	IGG2B_MOUSE	Igh-3	Ig gamma-2B chain C region	1	APQVYILPPPAEQLSR	APQVYILPPPAEQLSR	3	APQVYILPPPAEQLSR3	189641	264743	329157	277018	206660	143607						228624	320407	303049	465442	443852	541691	392758	582038	551318		472848		354794		480978	515298	314603
P01867	P01867	IGG2B_MOUSE	Igh-3	Ig gamma-2B chain C region	1	APQVYILPPPAEQLSRK	APQVYILPPPAEQLSRK	2	APQVYILPPPAEQLSRK2	8655.76	3515.4	6938.55	5376.07	11075.8	5993.22	2564.01	4025.37		1898.35	1547.73	3096.51	5696.38	2247.4	13322.2	11418.1	5821.87	16161.7	3620.3	4920.41	700.517	1495.36	2973.42	6245.2	5445.97	7299.19	5585.75	2766.91
P01867	P01867	IGG2B_MOUSE	Igh-3	Ig gamma-2B chain C region	1	APQVYILPPPAEQLSRK	APQVYILPPPAEQLSRK	3	APQVYILPPPAEQLSRK3	71846.8	54502.1	100955	101973	193542	120120	32675.4	76421.1	24804	36416.2	38656.3	36218.3	49800.6	30786.9	167956	170284	81611.5	188383	48535.7	98342.7	19010.3	33849.7	48894.6	91372.2	77093.8	43231.8	90885	19668.9
P01867	P01867	IGG2B_MOUSE	Igh-3	Ig gamma-2B chain C region	1	APQVYILPPPAEQLSRK	APQVYILPPPAEQLSRK	4	APQVYILPPPAEQLSRK4	2051.46	1363.38	2939.18	2347.82	3727.07	2359.26		2124.52							4775.21	3704.11	2804.63	4184.2		2495.06				2147.12			2504.73
P01869	P01869	IGH1M_MOUSE	Ighg1	Ig gamma-1 chain C region, membrane-bound form	1	APQVYTIPPPK	APQVYTIPPPK	2	APQVYTIPPPK2	46861.7	58135	48732.3	599354	680117	1.27705e+06	54811.3	32692.3	53815.4	43438.6	44971.4	84348.3	459327	169921	108564	114696	129842	1.96899e+06	2.66864e+06	1.33791e+06	104477	120321	125930	131231	112672	2.37155e+06	1.06612e+06	2.06296e+06
P01869	P01869	IGH1M_MOUSE	Ighg1	Ig gamma-1 chain C region, membrane-bound form	1	APQVYTIPPPK	APQVYTIPPPK	3	APQVYTIPPPK3		5525.99	4892.28	60070.2	80424.8	99418.4	5682.7	1929.17	4400.81			7409.67	34743.7	14498.1	10410.7	9943.88	13141.5	283321	277693	160268	4752.43	9368.73	11272.6	10431.8	9065.38	214452	105401	206015
P01869	P01869	IGH1M_MOUSE	Ighg1	Ig gamma-1 chain C region, membrane-bound form	1	APQVYTIPPPKEQMAK	APQVYTIPPPKEQMAK	2	APQVYTIPPPKEQMAK2	3065.77	2109.8	1380.27	26659.3	23220.9	68369.7	1560.44	1416.43	2777.55	2624.73	2691.97	2705.15	19686.9	6991.08	3462.41	4625.92	6667.25	189921	455036	74540.2	4383.15	4239.99	6226.89	8266.88	8880.03	292394	51183.4	162728
P01869	P01869	IGH1M_MOUSE	Ighg1	Ig gamma-1 chain C region, membrane-bound form	1	APQVYTIPPPKEQMAK	APQVYTIPPPKEQMAK	3	APQVYTIPPPKEQMAK3	25463	22625.5	17701.5	227046	228928	619190	10583.8	11005.5	24809.6	31418.9	30761.3	18966.7	111334	46886.4	37749.8	38336.9	54407.5	143509	268645	710806	47357.5	45986.8	69474.3	75782.6	68521.5	1.02649e+06	373808	908075
P01869	P01869	IGH1M_MOUSE	Ighg1	Ig gamma-1 chain C region, membrane-bound form	1	APQVYTIPPPKEQMAK	APQVYTIPPPKEQMAK	4	APQVYTIPPPKEQMAK4				2780.21		5094.83												15966.6	32300.3	6324.12						13814.4	3785.39	8455.63
P01869	P01869	IGH1M_MOUSE	Ighg1	Ig gamma-1 chain C region, membrane-bound form	1	APQVYTIPPPKEQMAK	APQVYTIPPPKEQM(UniMod:35)AK	2	APQVYTIPPPKEQM(UniMod:35)AK2	10122.1	6169.36	6509.89	101151	117856	311980	5207.71	5666.46	8365.16	7958.28	7663.69	17912.8	100231	36108.9	13682.6	13285.7	16078.3	610178	969471	354477	16025.2	14471.3	17076.4	23128.7	21278.5	905581	294717	781916
P01869	P01869	IGH1M_MOUSE	Ighg1	Ig gamma-1 chain C region, membrane-bound form	1	APQVYTIPPPKEQMAK	APQVYTIPPPKEQM(UniMod:35)AK	3	APQVYTIPPPKEQM(UniMod:35)AK3	30219.3	30846.5	31647.5	379908	437456	796184	13970.3	33693.9	40732.5	40162.6	39516	59757.5	259980	85557.5	63725.2	78654.7	86659	411457		564330	35051.6	85756.1	82087.8	91779.7	73883.2		658707	350291
P01869	P01869	IGH1M_MOUSE	Ighg1	Ig gamma-1 chain C region, membrane-bound form	1	APQVYTIPPPKEQMAK	APQVYTIPPPKEQM(UniMod:35)AK	4	APQVYTIPPPKEQM(UniMod:35)AK4				16033.4	21949.6	40082.5							8106.94	3829.65				85935.6	87751.6	53186.9						57721.7	26805.3	51263.8
P01864	F6TQW2;P01864	GCAB_MOUSE	-	Ig gamma-2A chain C region secreted form	0	APQVYVLPPPAEEMTK	APQVYVLPPPAEEMTK	2	APQVYVLPPPAEEMTK2	155460	192520	101224	118041	99074.9	204667	145060	125893	208929	219368	202760	111606	193876	173540	84239.7	99218	136669	157345	231649	175466	174998	167824	186039	193126	198299	148601	131919	166217
P01864	F6TQW2;P01864	GCAB_MOUSE	-	Ig gamma-2A chain C region secreted form	0	APQVYVLPPPAEEMTK	APQVYVLPPPAEEM(UniMod:35)TK	2	APQVYVLPPPAEEM(UniMod:35)TK2	487930	601042	470305	556059	472193	1.0009e+06	829839	691135	828046	675152	610972	835052	1.05487e+06	957526	374776	419819	462493	498117	1.0597e+06	726634	447510	781889	512082	530149	465982	613054	798363	903017
P01864	F6TQW2;P01864	GCAB_MOUSE	-	Ig gamma-2A chain C region secreted form	0	APQVYVLPPPAEEMTK	APQVYVLPPPAEEM(UniMod:35)TK	3	APQVYVLPPPAEEM(UniMod:35)TK3	8325.63	9248.79	6129.47					4967.03	6897.15						5372.51	6746.89	6644.96					9552.82			4419.32
P01864	F6TQW2;P01864	GCAB_MOUSE	-	Ig gamma-2A chain C region secreted form	0	APQVYVLPPPAEEMTKK	APQVYVLPPPAEEMTKK	2	APQVYVLPPPAEEMTKK2	5764.81	7506.75		3241.89		6096.48			7579.68	6863.95	7867.6	5443.62	12028.6	7748.39	2582.37	2575.8	4351.23		8083.81			4804.3	6818.24	6640.14	8401.42	5335.73	4739.61	8410.67
P01864	F6TQW2;P01864	GCAB_MOUSE	-	Ig gamma-2A chain C region secreted form	0	APQVYVLPPPAEEMTKK	APQVYVLPPPAEEMTKK	3	APQVYVLPPPAEEMTKK3	117899	166375	82575.9	91455.3	47953.1	157265	87676.9	93361.9	233313	222257	224581	104658	172075	168470	64557	68317.3	117393	90488.9	201003	138838	132945	155999	180253	184002	175646	144215	121130	172668
P01864	F6TQW2;P01864	GCAB_MOUSE	-	Ig gamma-2A chain C region secreted form	0	APQVYVLPPPAEEMTKK	APQVYVLPPPAEEMTKK	4	APQVYVLPPPAEEMTKK4									1600	1522.75	1321.11
P01864	F6TQW2;P01864	GCAB_MOUSE	-	Ig gamma-2A chain C region secreted form	0	APQVYVLPPPAEEMTKK	APQVYVLPPPAEEM(UniMod:35)TKK	2	APQVYVLPPPAEEM(UniMod:35)TKK2	14101.3	9087.86	8168.27	5264.13	2937.71	9699.82	5208.63	6877.86	12630.8	10921.8	9147.04	16374.9	19925.9	16646.6	7036.29	7092.43	11411	3259.66	17895.4	8399.34		7963.03	5646.44	6323.8	6243.92	13149.9	13864.6	17838.7
P01864	F6TQW2;P01864	GCAB_MOUSE	-	Ig gamma-2A chain C region secreted form	0	APQVYVLPPPAEEMTKK	APQVYVLPPPAEEM(UniMod:35)TKK	3	APQVYVLPPPAEEM(UniMod:35)TKK3	184716	235628	157461	184688	116939	326425	202559	228469	395512	340103	306330	326127	386128	466950	121197	136483	207218	151317	393146	272278	241704	300140	254277	213346	185574	280239	351572	464147
P01864	F6TQW2;P01864	GCAB_MOUSE	-	Ig gamma-2A chain C region secreted form	0	APQVYVLPPPAEEMTKK	APQVYVLPPPAEEM(UniMod:35)TKK	4	APQVYVLPPPAEEM(UniMod:35)TKK4				2558.44		2983.14		2947.27	6157.97	4908.02	4213.67	3370.37	4285.53	4346.7					5049.03	4146.29		4389.75	3108.76				3286.5	3949.41
P01863;P01865	P01863;P01865	GCAA_MOUSE;GCAM_MOUSE	Igh-1a;Ighg	Ig gamma-2A chain C region, A allele	0	APQVYVLPPPEEEMTK	APQVYVLPPPEEEMTK	2	APQVYVLPPPEEEMTK2	1.27876e+06	1.03941e+06	1.44275e+06												1.54005e+06	1.18327e+06	1.35345e+06	14516.3	19911
P01863;P01865	P01863;P01865	GCAA_MOUSE;GCAM_MOUSE	Igh-1a;Ighg	Ig gamma-2A chain C region, A allele	0	APQVYVLPPPEEEMTK	APQVYVLPPPEEEMTK	3	APQVYVLPPPEEEMTK3	9195.14	8498.94	10994.3												10450	8236.03	11170.6
P01863;P01865	P01863;P01865	GCAA_MOUSE;GCAM_MOUSE	Igh-1a;Ighg	Ig gamma-2A chain C region, A allele	0	APQVYVLPPPEEEMTK	APQVYVLPPPEEEM(UniMod:35)TK	2	APQVYVLPPPEEEM(UniMod:35)TK2	1.95501e+06	2.02988e+06	2.70856e+06	12283.7	18491.2	28292.3	9286.04	8606.2							2.59955e+06	2.43672e+06	1.98602e+06	43853.3	68427.2	17693.9	2375	4906.1
P01863;P01865	P01863;P01865	GCAA_MOUSE;GCAM_MOUSE	Igh-1a;Ighg	Ig gamma-2A chain C region, A allele	0	APQVYVLPPPEEEMTK	APQVYVLPPPEEEM(UniMod:35)TK	3	APQVYVLPPPEEEM(UniMod:35)TK3	109426															177210
P01863;P01865	P01863;P01865	GCAA_MOUSE;GCAM_MOUSE	Igh-1a;Ighg	Ig gamma-2A chain C region, A allele	0	APQVYVLPPPEEEMTKK	APQVYVLPPPEEEMTKK	2	APQVYVLPPPEEEMTKK2	186457	83198.1	76520.8												73751	63170.6	84265.8
P01863;P01865	P01863;P01865	GCAA_MOUSE;GCAM_MOUSE	Igh-1a;Ighg	Ig gamma-2A chain C region, A allele	0	APQVYVLPPPEEEMTKK	APQVYVLPPPEEEMTKK	3	APQVYVLPPPEEEMTKK3	1.82139e+06	1.40234e+06	1.62637e+06	6629.86	6999.32	14532.1	5310.88	4683.67							1.47455e+06	1.36113e+06	1.5267e+06	25153.9	54556.4	11835.6	6273.59	5568.71
P01863;P01865	P01863;P01865	GCAA_MOUSE;GCAM_MOUSE	Igh-1a;Ighg	Ig gamma-2A chain C region, A allele	0	APQVYVLPPPEEEMTKK	APQVYVLPPPEEEMTKK	4	APQVYVLPPPEEEMTKK4	79065.1	79617.1	53834.6												57643.2	45652.4	67144
P01863;P01865	P01863;P01865	GCAA_MOUSE;GCAM_MOUSE	Igh-1a;Ighg	Ig gamma-2A chain C region, A allele	0	APQVYVLPPPEEEMTKK	APQVYVLPPPEEEM(UniMod:35)TKK	2	APQVYVLPPPEEEM(UniMod:35)TKK2	426658	263418	326996												300991	237521	323902		3830.38
P01863;P01865	P01863;P01865	GCAA_MOUSE;GCAM_MOUSE	Igh-1a;Ighg	Ig gamma-2A chain C region, A allele	0	APQVYVLPPPEEEMTKK	APQVYVLPPPEEEM(UniMod:35)TKK	3	APQVYVLPPPEEEM(UniMod:35)TKK3	38168.6	14757	1.59941e+06	8429.55	7105.06	14983.5	5459.44	5031.13							985558	1.57259e+06	854235	21726.2	66132.5	15400.8	4316.01	5476.91
P01863;P01865	P01863;P01865	GCAA_MOUSE;GCAM_MOUSE	Igh-1a;Ighg	Ig gamma-2A chain C region, A allele	0	APQVYVLPPPEEEMTKK	APQVYVLPPPEEEM(UniMod:35)TKK	4	APQVYVLPPPEEEM(UniMod:35)TKK4	65329.5	57102.8	71607.9												65349.7	65548.2	59378.2
Q8C726	Q8C726	BTBD9_MOUSE	Btbd9	BTB/POZ domain-containing protein 9	1	APSASSLPPSPGPNSR	APSASSLPPSPGPNSR	2	APSASSLPPSPGPNSR2											2832.82
O35350	O35350	CAN1_MOUSE	Capn1	Calpain-1 catalytic subunit	1	APSDLYQIILK	APSDLYQIILK	2	APSDLYQIILK2	662.642	1066.27										1190.58	1412.01	1049.24							4403.57
Q80U49	Q80U49	C170B_MOUSE	Cep170b	Centrosomal protein of 170 kDa protein B	1	APSGSGQPGLGK	APSGSGQPGLGK	2	APSGSGQPGLGK2																						1887.83
Q80YA3	Q80YA3	DDHD1_MOUSE	Ddhd1	Phospholipase DDHD1	1	APSISQTPALK	APSISQTPALK	2	APSISQTPALK2																										3863.78
Q80U49	Q80U49	C170B_MOUSE	Cep170b	Centrosomal protein of 170 kDa protein B	1	APSKETTPVETVSAETK	APSKETTPVETVSAETK	3	APSKETTPVETVSAETK3																						1100.4
Q9R1C6	Q9R1C6	DGKE_MOUSE	Dgke	Diacylglycerol kinase epsilon	1	APSLFSSR	APSLFSSR	2	APSLFSSR2	3014.67	2198.09
E9QAT4	E9QAT4	SC16A_MOUSE	Sec16a	Protein transport protein Sec16A	1	APSLTSDSEGK	APSLTSDSEGK	2	APSLTSDSEGK2			795.479
P30999	P30999	CTND1_MOUSE	Ctnnd1	Catenin delta-1	1	APSRQDVYGPQPQVR	APSRQDVYGPQPQVR	3	APSRQDVYGPQPQVR3									720.72												755.576	809.442	646.99		596.999		716.416
P70670	P70670	NACAM_MOUSE	Naca	Nascent polypeptide-associated complex subunit alpha, muscle-specific form	1	APSTTIPK	APSTTIPK	2	APSTTIPK2																					17116.7
P23927	P23927	CRYAB_MOUSE	Cryab	Alpha-crystallin B chain	1	APSWIDTGLSEMR	APSWIDTGLSEMR	2	APSWIDTGLSEMR2	11084.2	4718.15	5906.22												2150.07		2261.79
P23927	P23927	CRYAB_MOUSE	Cryab	Alpha-crystallin B chain	1	APSWIDTGLSEMR	APSWIDTGLSEM(UniMod:35)R	2	APSWIDTGLSEM(UniMod:35)R2	3661.84	1809.73	3375.26												1421.99
P23927	P23927	CRYAB_MOUSE	Cryab	Alpha-crystallin B chain	1	APSWIDTGLSEMRLEK	APSWIDTGLSEMRLEK	3	APSWIDTGLSEMRLEK3	1782.48		1457.19
P23927	P23927	CRYAB_MOUSE	Cryab	Alpha-crystallin B chain	1	APSWIDTGLSEMRLEK	APSWIDTGLSEM(UniMod:35)RLEK	3	APSWIDTGLSEM(UniMod:35)RLEK3	3097.8	2137.03	3539.01												1502.15
Q9ESZ8	Q9ESZ8	GTF2I_MOUSE	Gtf2i	General transcription factor II-I	1	APSYLEISSMR	APSYLEISSMR	2	APSYLEISSMR2		783.871								1107.67	1158.23			1282.23			1629.39				2217.61	1644.89	1714.59		1641.64
Q9ESZ8	Q9ESZ8	GTF2I_MOUSE	Gtf2i	General transcription factor II-I	1	APSYLEISSMR	APSYLEISSM(UniMod:35)R	2	APSYLEISSM(UniMod:35)R2									2222.49				2011.39	1456.54			1947.6	1806.24	2369.86	1984.51		2276.67	1846.62			2640.94	2345.58
Q9ESZ8	Q9ESZ8	GTF2I_MOUSE	Gtf2i	General transcription factor II-I	1	APSYLEISSMRR	APSYLEISSM(UniMod:35)RR	3	APSYLEISSM(UniMod:35)RR3		2368.99	2163.83			3029.28		2736.92					1865			4336.91	2715.73		3853.58	2833.51			2305.11		3246.22
Q3TES0	Q3TES0	IQEC3_MOUSE	Iqsec3	IQ motif and SEC7 domain-containing protein 3	1	APTAESLVAEK	APTAESLVAEK	2	APTAESLVAEK2															2799.03		2451.06
P22723	P22723	GBRG2_MOUSE	Gabrg2	Gamma-aminobutyric acid receptor subunit gamma-2	1	APTIDIRPR	APTIDIRPR	2	APTIDIRPR2	100855	79122.3	75295.8	5026.44	4813.17	8071.9			20814	24086.6	21773.4	4556.73	12239.3	7429.06	27550.2	28174.3	29872.7	2311.47	3322.03	2816.5			7736.07	9955.21	9589.52	8094.67	9286.19	7561.42
P63085	P63085	MK01_MOUSE	Mapk1	Mitogen-activated protein kinase 1	1	APTIEQMKDVYIVQDLMETDLYK	APTIEQMKDVYIVQDLMETDLYK	3	APTIEQMKDVYIVQDLMETDLYK3																	429.115
P63318	P63318	KPCG_MOUSE	Prkcg	Protein kinase C gamma type	1	APTSDEIHITVGEAR	APTSDEIHITVGEAR	2	APTSDEIHITVGEAR2	3065.18	1060.5				968.012		952.759	1177.81	878.656	812.929	965.141	653.435
P63318	P63318	KPCG_MOUSE	Prkcg	Protein kinase C gamma type	1	APTSDEIHITVGEAR	APTSDEIHITVGEAR	3	APTSDEIHITVGEAR3	46720.8	35769.1	33932.8	19981	12024.4	31334.4	13928.4	34397.2	43535.5	56661.9	49330.2	22787.5	25253.3	22542.4	10172.3	8617.95	7946	5973.38	8474.12	6879.65	6601.74	8568.49	10511.6	11049.5	11431.2	8081.28	6639.1	8653.57
Q80TS7	Q80TS7	DEND_MOUSE	Ddn	Dendrin	1	APTSSAPVPATTR	APTSSAPVPATTR	2	APTSSAPVPATTR2	1169.58	1281.04	991.731				266.327	1028.38	857.331	1044.4	772.391	524.526	1288.78	650.26
P63318	P63318	KPCG_MOUSE	Prkcg	Protein kinase C gamma type	1	APVDGWYK	APVDGWYK	2	APVDGWYK2	67049.1	62728.3	48568.4	36879.7	29219.8	71065.1	60256.5	57415.9	71402.3	81751	68460.6	45829.1	44895.1	64697.2	11957.2	11384.5	16965.2	8727.2	10403.1	11606.4	10426	14347.5	14995.1	17599.8	16583	12992.8	12462.8	15237.5
Q9ER72	Q9ER72	SYCC_MOUSE	Cars	Cysteine--tRNA ligase, cytoplasmic	1	APVDITGQFEK	APVDITGQFEK	2	APVDITGQFEK2		2182.06															1683.31				7497.66
Q9JHU4	Q9JHU4	DYHC1_MOUSE	Dync1h1	Cytoplasmic dynein 1 heavy chain 1	1	APVIDADKPVSSQLR	APVIDADKPVSSQLR	3	APVIDADKPVSSQLR3								918.474				2090
Q7TQD2	Q7TQD2	TPPP_MOUSE	Tppp	Tubulin polymerization-promoting protein	1	APVISGVTK	APVISGVTK	2	APVISGVTK2	17715.3	16653.3	16260.4	15545.9	15574.5	20239.8	18367.2	21071.3	13376.2	17291	21461.7	24621.9	15242.7	20035.7	5798.57	7767	6067.45	5476.41	4945.86	5425.35	4337.52	7186.14	9422.3	6450.57	7367.03	9548.94	5824.24	7232.87
Q99JB2	Q99JB2	STML2_MOUSE	Stoml2	Stomatin-like protein 2, mitochondrial	1	APVPGAQNSSQSR	APVPGAQNSSQSR	2	APVPGAQNSSQSR2	1285.75	1048.53	1167.04			743.017					908.617	1348.46				1485.66	1286.27					1614.44	1159.41			1462.18	1820.92
P35564	P35564	CALX_MOUSE	Canx	Calnexin	1	APVPTGEVYFADSFDR	APVPTGEVYFADSFDR	2	APVPTGEVYFADSFDR2	1424.11											1036.67					2282.43		2752.39		3018.78		1262.42					1695.94
Q80Y17	Q80Y17	L2GL1_MOUSE	Llgl1	Lethal(2) giant larvae protein homolog 1	1	APVVAIAVLDGR	APVVAIAVLDGR	2	APVVAIAVLDGR2	4567.54	1796.99	2286.01	1656.89		1560.14	2010.94	1652.6	1656.29	1468.64		1614.61	2753.14	2002.96	2840.38	2216.21	2635.07	2458.24	2209.73	1684.28	1520.01	1833.94	2369.56	2810.47	2587.27	2375.46	1734.03	2781.48
Q8K382	Q8K382	DEN1A_MOUSE	Dennd1a	DENN domain-containing protein 1A	1	AQAAFFGSYR	AQAAFFGSYR	2	AQAAFFGSYR2																										6890.24
P80317	P80317	TCPZ_MOUSE	Cct6a	T-complex protein 1 subunit zeta	1	AQAALAVNISAAR	AQAALAVNISAAR	2	AQAALAVNISAAR2	3192.33	2135.03	2647.75	4150.41	3121.84	4468.34	2869.06	2647.74	2476.18	1921.58	2206.51	3045.93	2863.31	3841.64	2657.57	3771.95	2531.71	3741.6	3944.69	3946.25	7914.79	3386.44	1990.09	2268.36	2592.46	3888.09	3115.36	3324.15
O08917	O08917	FLOT1_MOUSE	Flot1	Flotillin-1	1	AQADLAYQLQVAK	AQADLAYQLQVAK	2	AQADLAYQLQVAK2	25219.9	27749.4	32302.8	38818.8	47030.9	57295	34603.5	38473.6	37055.9	30042.1	39880.3	42203.9	52935.6	43090.6	13611.8	21324.8	10773.7	25393.3	27909.6	32054.3	16313.6	28999.5	17578.7	22780.1	25618.3	22836.2	32289.5	24069.9
A2AJI0	A2AJI0	MA7D1_MOUSE	Map7d1	MAP7 domain-containing protein 1	1	AQAEQEEQERLQK	AQAEQEEQERLQK	3	AQAEQEEQERLQK3	877.375	888.261	1441.73																				1171.79	1829.14	1404.01
P46660	P46660	AINX_MOUSE	Ina	Alpha-internexin	1	AQALLER	AQALLER	2	AQALLER2									15364.2	12701.1	12012.9
P46660	P46660	AINX_MOUSE	Ina	Alpha-internexin	1	AQALLERDGLAEEVQR	AQALLERDGLAEEVQR	3	AQALLERDGLAEEVQR3				2093.06					23172.1	13616.6	27594.8												7986.1	10362.8	11047.6
P07901	P07901	HS90A_MOUSE	Hsp90aa1	Heat shock protein HSP 90-alpha	1	AQALRDNSTMGYMAAK	AQALRDNSTM(UniMod:35)GYMAAK	3	AQALRDNSTM(UniMod:35)GYMAAK3				2188.21	3711.79		1462.91
P07901	P07901	HS90A_MOUSE	Hsp90aa1	Heat shock protein HSP 90-alpha	1	AQALRDNSTMGYMAAK	AQALRDNSTMGYM(UniMod:35)AAK	3	AQALRDNSTMGYM(UniMod:35)AAK3	2242.07		2180.05		3602.04						934.296				2076.31			3315.07
P07901	P07901	HS90A_MOUSE	Hsp90aa1	Heat shock protein HSP 90-alpha	1	AQALRDNSTMGYMAAK	AQALRDNSTM(UniMod:35)GYM(UniMod:35)AAK	3	AQALRDNSTM(UniMod:35)GYM(UniMod:35)AAK3	2532.4	1703	3112.54	4198.08	4946.37	2714.48	2320.11	2925.65	915.341	1223.76	1560.24	1874.81	1487.17		3637.44	2860.03		3386.5	1040.47	2438.02			1365.58			1815.89	2413.26
P11499	P11499	HS90B_MOUSE	Hsp90ab1	Heat shock protein HSP 90-beta	1	AQALRDNSTMGYMMAK	AQALRDNSTMGYM(UniMod:35)MAK	3	AQALRDNSTMGYM(UniMod:35)MAK3					1444.39
P11499	P11499	HS90B_MOUSE	Hsp90ab1	Heat shock protein HSP 90-beta	1	AQALRDNSTMGYMMAK	AQALRDNSTMGYMM(UniMod:35)AK	3	AQALRDNSTMGYMM(UniMod:35)AK3				1230.07													1169.39
P11499	P11499	HS90B_MOUSE	Hsp90ab1	Heat shock protein HSP 90-beta	1	AQALRDNSTMGYMMAK	AQALRDNSTM(UniMod:35)GYM(UniMod:35)MAK	3	AQALRDNSTM(UniMod:35)GYM(UniMod:35)MAK3	1298.69		1600.45	2234.5											1280.9					1083.53
P11499	P11499	HS90B_MOUSE	Hsp90ab1	Heat shock protein HSP 90-beta	1	AQALRDNSTMGYMMAK	AQALRDNSTMGYM(UniMod:35)M(UniMod:35)AK	3	AQALRDNSTMGYM(UniMod:35)M(UniMod:35)AK3			1632.32	1868.52	1830.04								702.568		1228.34
Q3TES0	Q3TES0	IQEC3_MOUSE	Iqsec3	IQ motif and SEC7 domain-containing protein 3	1	AQAPELQQEEERPGAVGSPR	AQAPELQQEEERPGAVGSPR	3	AQAPELQQEEERPGAVGSPR3	1180.48									750.25	840.258				2257.9	1988.62	1776.31		1847.21				1067.44	1057.29			1296.04
P47915	P47915	RL29_MOUSE	Rpl29	60S ribosomal protein L29	1	AQASAPAQAPK	AQASAPAQAPK	2	AQASAPAQAPK2															1495.03	1178.51	1287.36	1040.06	1143.85				1329.12		1274.83	1132.3
P97300	P97300	NPTN_MOUSE	Nptn	Neuroplastin	1	AQATISVLQKPR	AQATISVLQKPR	2	AQATISVLQKPR2	818.369	979.688	1187.36	852.64				1184.88	696.909	976.549	1021.29	1683.87	1430.91	887.438						709.658			603.463		521.447	728.614
P97300	P97300	NPTN_MOUSE	Nptn	Neuroplastin	1	AQATISVLQKPR	AQATISVLQKPR	3	AQATISVLQKPR3	4514.53	3717.68	3945.44		2168.02	3116.42	2516.53	4945.93	3994.18	4577.38	3781.76	3251.14	2642.92	2801.53		2432.4	2711.12			2073.42			1544.91		1801.71
Q3UHJ0	Q3UHJ0	AAK1_MOUSE	Aak1	AP2-associated protein kinase 1	1	AQATPSQPLQSSQPK	AQATPSQPLQSSQPK	2	AQATPSQPLQSSQPK2	1617.36	1420.49	1287.98	1922.84	1924.88	1560.81	2870.07	2275.86	3272.37	3616.74	2877.12	2074.22	1793.9	2862.39	1783.04	1486.65	1272.62	1337.96	1136.66	1585.82	1281.38	1346.09	2507.53	3644.92	3450.94	12278.8	2709.14	3845.9
Q8CAK3	Q8CAK3	SHFL_MOUSE	Shfl	Shiftless antiviral inhibitor of ribosomal frameshifting protein homolog	1	AQDDLIPAVDR	AQDDLIPAVDR	2	AQDDLIPAVDR2	1922.47														2901.69	2690.64	2948.66						2495.41	3414.67	2834.9
H3BKQ3	H3BKQ3	H3BKQ3_MOUSE	Evi5l	Rab-GAP TBC domain-containing protein	1	AQEAEENYVIK	AQEAEENYVIK	2	AQEAEENYVIK2																							4396.5	4445.54
P26040	P26040	EZRI_MOUSE	Ezr	Ezrin	1	AQEEAERLEADR	AQEEAERLEADR	3	AQEEAERLEADR3																					10061.7
Q9JKD3	Q9JKD3	SCAM5_MOUSE	Scamp5	Secretory carrier-associated membrane protein 5	1	AQEEWTTGAWK	AQEEWTTGAWK	2	AQEEWTTGAWK2									89274.7	83482.3	79238.2	783.96											25854.4	27052.7	29372.2
Q3TJZ6	Q3TJZ6	FA98A_MOUSE	Fam98a	Protein FAM98A	1	AQEGGGSEVFQELK	AQEGGGSEVFQELK	2	AQEGGGSEVFQELK2																			1091.76
[truncated: 25,033 more rows]
