# Supplementary material for: Brain Region Differences in α1- and α5-Subunit-Containing GABAA Receptor Proteomes Revealed with Affinity Purification and Blue Native PAGE Proteomics
Source: Cells. 2023 Dec 20;13(1):14. doi: 10.3390/cells13010014 (PMC10778189; doi:10.3390/cells13010014)
Supplement: Supplementary file 1 [file cells-13-00014-s001.zip › Table S1 Anti-GABAAR α5 subunit IPs on mouse hippocampus and olfactory bulb.xlsx]

## Sheet: Sheet1
Table S1. Anti-GABAAR α5 subunit IPs on mouse hippocampus and olfactory bulb. GABAAR subunits and the receptor interactors identified by anti-Gabra5 IP performed on mouse olfactory bulb and hippocampus lysate. Immunoprecipitation data are presented as average intensity values, their standard deviations across biological replicates and standard and as a percentage of the bait protein (intensity va…
Genes	Anti-Gabra5 IP batch 1 (n=3)		Anti-Gabra5 IP batch 2 (n=3)
	IPs on hippocampal lysate	IPs on olfactory bulb lysate	IPs on hippocampal lysate	IPs on olfactory bulb lysate
Gabra1	117631±30820|27.1%	38080±4339|8.4%	147459±17238|26.8%	22249±1988|9%
Gabra2	7941±2789|1.8%	11990±3004|2.6%	41271±5753|7.5%	20313±2270|8.2%
Gabra3	25129±6228|5.8%	62316±13322|13.8%	51103±6010|9.3%	52195±3897|21.2%
Gabra4	14256±2526|3.3%	12931±1628|2.9%	31450±5099|5.7%	8165±751|3.3%
Gabra5	434502±119628|100%	452929±71555|100%	550121±67011|100%	246643±26287|100%
Gabrb1	29133±14166|6.7%	4808±1427|1.1%	143778±10860|26.1%	7957±966|3.2%
Gabrb2	26117±8463|6%	12377±3084|2.7%	83734±13827|15.2%	18196±1281|7.4%
Gabrb3	72850±26803|16.8%	125476±41871|27.7%	99316±12461|18.1%	50645±3227|20.5%
Gabrd	5988±2077|1.4%	23151±8134|5.1%	12929±1285|2.4%	13815±1046|5.6%
Gabrg1	2505±782|0.6%	5039±534|1.1%	2024±750|0.4%	3530±435|1.4%
Gabrg2	58251±14842|13.4%	41740±4448|9.2%	254890±44278|46.3%	87548±11543|35.5%
Gabrg3	904±670|0.2%	581±259|0.1%	3302±213|0.6%	905±255|0.4%
Lhfpl4	1223±31|0.3%	1401±908|0.3%	6113±1649|1.1%	3230±642|1.3%
Nlgn1	5508±1088|1.3%	3416±1354|0.8%	9609±1382|1.7%	3464±489|1.4%
Nlgn2	20650±7770|4.8%	20205±1634|4.5%	50068±6484|9.1%	21313±1530|8.6%
Nlgn3	17331±3500|4%	25713±4046|5.7%	33863±2289|6.2%	24880±2242|10.1%
Nlgn4l	1602±724|0.4%	2797±654|0.6%	2668±525|0.5%	2487±291|1%
