# Supplementary material for: Brain Region Differences in α1- and α5-Subunit-Containing GABAA Receptor Proteomes Revealed with Affinity Purification and Blue Native PAGE Proteomics
Source: Cells. 2023 Dec 20;13(1):14. doi: 10.3390/cells13010014 (PMC10778189; doi:10.3390/cells13010014)
Supplement: Supplementary file 1 [file cells-13-00014-s001.zip › Table S2 overview of all IPs_only GABAAR and AMPAR selected.xlsx]

## Sheet: Data
Table S2. Overviews of all IP data on hippocampus and olfactory bulbs lysate. Anti-Gabra1, Gabra5, Nlgn2 and Gria2/3 IPs are presented as iBAQ intensity value with three biological replicates each. Immunoprecipitated GABAAR and AMPAR subunits and known associated proteins were selected.
Genes	Gabra1_HC_1	Gabra1_HC_2	Gabra1_HC_3	Gabra1_OF_1	Gabra1_OF_2	Gabra1_OF_3	Gabra5_HC_1	Gabra5_HC_2	Gabra5_HC_3	Gabra5_OF_1	Gabra5_OF_2	Gabra5_OF_3	Gria2/3_HC_1	Gria2/3_HC_2	Gria2/3_HC_3	Gria2/3_OF_1	Gria2/3_OF_2	Gria2/3_OF_3
Gabra1	949114	742826	518120	917548	1271960	1666940	166857	150549	124972	19800.1	24670.6	22275.7	9657.96	5742.06	5500.75	6012.14	4318.23	4908.41
Gabra2	103431	68239.7	53906.8	26076.9	19504	27655.4	47452.5	42762.5	33599.2	18292.6	23484	19162.5	0	0	0	1166.97	0	1374.46
Gabra3	143613	115059	93984.9	298686	246797	313815	57415.6	52874.9	43018.1	48862.3	57663.2	50059.6	2809.29	2032.06	2436.68	4050.08	2902.94	3638.21
Gabra4	89620.2	84915.7	60332.6	28435.2	25688.1	32067.2	37443.7	31927	24980.2	7291.28	9124.65	8078.9	925.722	644.132	935.126	1047.38	1358.53	0
Gabra5	225675	216240	153437	46794.8	33337	47775.2	617027	574792	458543	220726	282683	236520	2366.75	1603.71	1364.52	2525.17	2146.22	2199.59
Gabrb1	529531	393733	265049	228588	197608	221033	153911	148705	128717	8491.13	8779.47	6600.53	3812.09	1807.94	1602.56	1559.23	3395.79	903.95
Gabrb2	710663	521595	340189	1084250	1062940	1284730	101871	80992.3	68337.2	17221.8	20005.9	17359.1	4657.83	3037.29	2839.04	3631.17	3308.9	3793.05
Gabrb3	297433	216352	229998	151891	142893	161664	109358	106836	81753.1	47425.3	55055.3	49455.6	1009.02	1430.7	1247.05	1399.44	1398.11	1229.87
Gabrd	50557.8	40117.9	26499.2	13314.5	12065.7	13967	14687.8	12446.2	11651.9	13188	15289.4	12968.7	603.277	0	0	896.634	817.863	871.262
Gabrg1	14928.1	11266.7	8622.65	10674.9	8504.89	10408.3	1171.19	2997.17	1902.23	3145.79	3304.77	4138.29	0	0	0	0	0	0
Gabrg2	957323	750616	562303	897732	975565	1372710	317245	228687	218739	71978.4	99582.7	91083.3	6351.61	12502	5211.43	6146.54	4994.14	4088.21
Gabrg3	24659.3	15695.4	15281.6	4077.04	3413.24	3954.52	3549	3329.69	3028.53	620.863	1238.77	854.278	17293	0	0	0	0	0
Gphn	19179.5	18654.3	14936.1	18012.1	18518.7	19061.1	307239	196602	86158.6	257602	81685.8	96960.3	9339.95	7945.37	8148.93	8876.36	7723.65	7654.28
Gria1	6408.32	6145.26	3929.15	1729.63	1560.91	1762.64	13498.8	6556.49	5967.56	1943.47	2022.85	1595.2	2365120	2746300	2119010	637470	551731	683966
Gria2	11698.2	11272.1	7078.9	5000.16	3604.71	4518.15	22781.7	11731.7	11343.3	3978.43	3348.31	4615.35	3076620	4455450	2874370	1527890	1298650	1691360
Gria3	2753.72	2820.93	1753.56	1329.89	1394.93	1801.23	9997.99	3137.84	3169.65	1436.87	951.841	1445.05	1058060	1149240	985452	429394	389449	482722
Gria4	486.107	696.789	326.627	1119.81	947.133	0	909.989	0	605.023	0	0	1038.84	103114	93507.6	102826	242376	217834	262244
Lhfpl4	37053.2	22863.6	18772.9	14787.5	15700.8	16868.6	8239.57	4221.74	5878.74	2523.53	4076.81	3090.16	0	0	0	0	0	0
Nlgn1	45602.2	43593.6	29689.7	71275.4	56526.7	82108.9	10714.8	10451.1	7660.33	3771.84	2773.6	3847.3	1789.81	2572.81	1472.25	0	0	0
Nlgn2	328062	275238	228273	794529	679658	819683	58940.7	47637.1	43626.4	19406.6	23151.3	21381	5847.7	4258.57	3792.72	2913.02	2408.67	2661.77
Nlgn3	193858	190016	117904	198088	151673	217472	35705.9	35245.9	30636.9	22051.7	27535.9	25053.3	6512.09	5748.96	5673.56	2688.28	2538.21	2329.84
Nlgn4l	14554	14137.8	9263.8	43554.3	45661.9	57284.7	3400.75	2200.63	2403.36	2078.19	2728.63	2653.36	839.03	516.421	886.392	1127.78	547.312	640.603

## Sheet: Legend
The column headers are demonstated into the format: Bait protein in IP_Brain tissue, hippocampus (HC) or olfactory blub (OF)_Biological replicates number
Example: 'Gabra1_HC_1' represents the first biological replicate of anti-Gabra1 IP performed on hippocampsal lysate
